# Supplementary material for: Glycans on non-structural protein 1 prevent premature T-cell mediated dengue virus clearance
Source: EMBO Mol Med. 2025 Sep 17;17(11):2995–3020. doi: 10.1038/s44321-025-00311-6 (PMC12603335; doi:10.1038/s44321-025-00311-6)
Supplement: Supplementary file 3 — Source data Fig. 1 [file 44321_2025_311_MOESM3_ESM.zip]

Archive with 9 entries (8 files):
- Figure 1/
- Figure 1/Figure 1A In vitro Virus titre WT vs 130 vs 209.xlsx
- Figure 1/Figure 1B In vitro sNS1.xlsx
- Figure 1/Figure 1C Clinical score.xlsx
- Figure 1/Figure 1D Body weight loss.xlsx
- Figure 1/Figure 1E Survival.xlsx
- Figure 1/Figure 1F Viremia.xlsx
- Figure 1/Figure 1G.xlsx
- Figure 1/Figure 1H sNS1.xlsx
