# Supplementary material for: Glycans on non-structural protein 1 prevent premature T-cell mediated dengue virus clearance
Source: EMBO Mol Med. 2025 Sep 17;17(11):2995–3020. doi: 10.1038/s44321-025-00311-6 (PMC12603335; doi:10.1038/s44321-025-00311-6)
Supplement: Supplementary file 3 — Source data Fig. 1 [file 44321_2025_311_MOESM3_ESM.zip › Figure 1/Figure 1A In vitro Virus titre WT vs 130 vs 209.xlsx]

## Sheet: C636
Days/Group	WT
1	200	300	100	100	100	150
2	6333	5000	1000	3500	8000	6000
3	366667	433333	400000	156250	250000	187500
4	2200000	1400000	900000	3906250	3750000	3750000
Days/Group	N130Q NS1
1	167	667	366	200	400	250
2	7000	4000	6667	5000	6000	5000
3	366667	333333	200000	200000	250000	875000
4	1333333	7333333	2666667	2500000	1750000	850000
Days/Group	T209L NS1
1	100	100	100	100	100	100
2	5000	6333	2667	5000	5000	7500
3	333333	200000	400000	375000	437500	187500
4	866667	966667	1066667	3866667	4966667	1066667

## Sheet: BHK21
Days/Group	WT
1	467	400	3000	850	450	300
2	15000	16667	1000	16250	16250	18750
3	66667	66667	66667	25000	25750	60000
4	133333	100000	36667	62500	156250	250000
Days/Group	N130Q NS1
1	866	1333	533	350	550	400
2	10000	33333	10667	13750	26250	10000
3	50000	50000	56667	50000	43750	30000
4	166667	200000	233333	250000	100000	375000
Days/Group	T209L NS1
1	3000	2000	400	1000	150	500
2	10667	14667	15333	15000	12500	25000
3	60000	40000	70000	50000	75000	40000
4	60000	83333	100000	166667	100000	250000

## Sheet: Vero
Days/Group	WT
1	150	250	200	333	633	266
2	1333	2000	1000	3500	2500	3333
3	46667	33333	80000	53333	33333	56666
4	150000	400000	156667	166666	233333	300000
Days/Group	N130Q NS1
1	200	267	267	400	633	366
2	3333	6667	1200	1033	5000	3000
3	83333	46666	10000	10666	66667	66667
4	366666	266666	300000	136666	120000	160000
Days/Group	T209L NS1
1	433	366	366	300	533	366
2	1333	4667	766	3666	3666	2666
3	15666	10333	56667	36666	40000	40000
4	500000	400000	63333	150000	146666	120000
