# Supplementary material for: Glycans on non-structural protein 1 prevent premature T-cell mediated dengue virus clearance
Source: EMBO Mol Med. 2025 Sep 17;17(11):2995–3020. doi: 10.1038/s44321-025-00311-6 (PMC12603335; doi:10.1038/s44321-025-00311-6)
Supplement: Supplementary file 3 — Source data Fig. 1 [file 44321_2025_311_MOESM3_ESM.zip › Figure 1/Figure 1B In vitro sNS1.xlsx]

## Sheet: C636
Days/Group	WT
1	0	0	0	0	0	0
2	0	0	0	0	0	0
3	3.42563	0.610984	0.23341	2.24546	0.737837	1.76845
4	15.0961	16.5378	15.8169	17.5367	18.3435	10.5546
Days/Group	N130Q NS1
1	0	0	0	0	0	0
2	0.439359	0.679634	0.267735	0.930036	0.753351	0.519972
3	0	3.9405	0.679634	1.22993	2.83998	0
4	21.3776	8.95195	8.78032	17.2887	7.35772	17.5389
Days/Group	T209L NS1
1	0	0	0	0	0	0.171
2	0	0.018307	0	0	0.0348	0.109
3	2.78719	3.0389	1.62014	2.0596	2.00994	3.072
4	14.3204	17.8215	15.6018	19.9933	10.6635	7.77631

## Sheet: BHK21
Days/Group	WT
1	0	0.02746	0	0	0	0
2	2.05263	3.18535	4.04348	4.47764	0.919982	1.25
3	14.2723	17.9108	15.0275	16.2776	19.7789	11.1776
4	36.4462	33.7689	48.357	38.9673	41.901	46.6744
Days/Group	N130Q NS1
1	0	0	1.77803	0	0	0
2	4.42105	4.04348	2.46453	6.66534	1.08897	1.17788
3	11.4233	12.659	12.1785	11.2113	13.8117	14.8785
4	46.5721	48.2197	45.9199	38.8734	36.7	40.6533
Days/Group	T209L NS1
1	0	0.267735	0.336384	0	0	0
2	1.60641	3.6659	3.3913	1.35878	4.33344	1.519
3	16.9497	7.88787	10.0847	10.8133	12.5634	10.5889
4	46.881	51.5835	36.6865	37.5663	40.1556	40.8872

## Sheet: Vero
Days/Group	WT
1	3.08238	1.53776	1.98398	0	0	0
2	30.6453	16.5721	28.7918	20.7782	16.7762	20.3707
3	40.222	40.8055	45.714	38.6772	42.1304	39.3364
4	36.3432	49.2837	45.9542	45.3364	43.5767	43.8897
Days/Group	N130Q NS1
1	2.01831	2.49886	3.28833	0.16476	0.02746	0
2	27.0412	29.5126	31.4691	24.9886	25.6751	21.2128
3	44.5469	42.0069	45.8169	41.9039	30.4966	31.2517
4	47.2243	48.7345	49.73	54.7185	38.5973	47.6018
Days/Group	T209L NS1
1	3.9405	0.782609	1.12586	0	0	0
2	21.9611	28.4142	8.3341	20.9886	28.7826	20.7826
3	37.0641	41.389	32.8421	37.2014	38.0938	46.9268
4	41.492	47.9451	41.4577	32.9222	37.6934	53.9176
