# Supplementary material for: Glycans on non-structural protein 1 prevent premature T-cell mediated dengue virus clearance
Source: EMBO Mol Med. 2025 Sep 17;17(11):2995–3020. doi: 10.1038/s44321-025-00311-6 (PMC12603335; doi:10.1038/s44321-025-00311-6)
Supplement: Supplementary file 3 — Source data Fig. 1 [file 44321_2025_311_MOESM3_ESM.zip › Figure 1/Figure 1C Clinical score.xlsx]

## Sheet: Clinical Score WT
Days post-infection/ Clinical Score	0	1	2	3	5
0	100
1	100
2	100
3	100
4		100
5			100
6			100
7				10	90
8					100
9					100
10					100

## Sheet: N130Q NS1 mutant infected mice
Days post-infection/ Clinical Score	0	1	2	3	5
0	100
1	100
2	100
3	100
4		100
5			100
6			100
7				20	80
8					100
9					100
10					100

## Sheet: T209L NS1 mutant infected mice
Days post-infection/ Clinical Score	0	1
0	100
1	100
2	100
3	100
4	100
5	50	50
6	30	70
7	90	10
8	100
9	100
10	100
