# Supplementary material for: Glycans on non-structural protein 1 prevent premature T-cell mediated dengue virus clearance
Source: EMBO Mol Med. 2025 Sep 17;17(11):2995–3020. doi: 10.1038/s44321-025-00311-6 (PMC12603335; doi:10.1038/s44321-025-00311-6)
Supplement: Supplementary file 3 — Source data Fig. 1 [file 44321_2025_311_MOESM3_ESM.zip › Figure 1/Figure 1D Body weight loss.xlsx]

## Sheet: Body weight loss
Days post-infection/ Clinical Score	WT										N130Q NS1 mutant											T209L NS1 mutant
0	100	100	100	100	100	100	100	100	100	100	100	100	100	100	100	100	101	99.5	102.5	101.9		100	100	100	100	100	100	100	100	100	100	100
1	103.9	102.1	104.9	102.4	97.4	98.1	99.5	98.9	100	101.1	102.4	101.2	127.5	110.5	103.4	108.5	102	100	99.4	100		101	100.5	101.1	101	99	101	104.8	100.9	101	103.7	99.8
2	102.2	99	104.9	103.8	97.9	101.4	102.4	100	99.5	102.1	97.6	123.3	105.6	100.7	107	99.4	90.5	89.8	89.7	91.7		102.5	100.5	101.6	102.5	100.5	103.4	103.2	98.6	98.9	105.4	100.4
3	92.7	93.8	93.3	94.8	91.1	89.6	91.2	89.1	91.8	93.4	88.6	111.7	103.2	93.2	95.3	89.7	88	85.7	86.7	88.7		102.5	100	100.5	97.5	101.6	101	100	95	95.9	100.5	99.8
4	84.3	84.4	83.4	86.7	83.9	82.5	83.9	83.6	85.2	85	82.6	107.5	92.7	87.7	99.2	84.8	79	78.2	77.5	80		99.5	96.5	96.2	94.5	95.3	94.6	97.3	91.9	92.8	93	97.1
5	76.4	77.1	75.5	81.9	77.6	75.4	76.1	75	76.5	75.9	76.6	98.3	84.7	78.1	83.7	77	73	73.1	70.9	73.6		91.4	86	89.2	87.1	91.7	88.8	94.1	91.9	92.8	90.3	95.1
6	71.3	71.4	71.8	76.7	74	70.2	70.7	70.1	71.9	70	74.9	92.5	77.4	74	77.5	72.7	70		69.4			87.3	82.5	83.8	80.6	85	82.4	86.1	84.2	87.7	83.3	91.1
7	66.9	68.2	62.6	69	66.7	64.1	63.9	63	64		75.4	71	69.9									91.4	80	86.5	79.6	88.1	84	87.2	84.6	90.7	85.5	87.3
8																						95.4	84.5	90.8	82.6	93.3	88.3	96.8	94.6	97.9	97.8	85.1
9																						99.5	93.5	99.5	91.5	101	98	102.1	98.6	100.5	103.2	82.5
10																						102	98.5	101.6	95.5	101.6	102	104.7	101.3	103.1	106.5	83.4
