# Supplementary material for: Glycans on non-structural protein 1 prevent premature T-cell mediated dengue virus clearance
Source: EMBO Mol Med. 2025 Sep 17;17(11):2995–3020. doi: 10.1038/s44321-025-00311-6 (PMC12603335; doi:10.1038/s44321-025-00311-6)
Supplement: Supplementary file 3 — Source data Fig. 1 [file 44321_2025_311_MOESM3_ESM.zip › Figure 1/Figure 1F Viremia.xlsx]

## Sheet: Viremia
Days post-infection/ Clinical Score	WT
1	6500	5500	11000	8500	6500	4333	2000	4000	2333	3667
2	195000	115000	130000	80000	90000	90000	140000	110000	80000	63333
3	750000	800000	900000	500000	500000	800000	500000	200000	366667	466667
4	950000	100000	800000	900000	250000	120000	130000	150000	126667	136667
5	110000	95000	80000	290000	145000	130000	173333	50000	60000	193333
6	3000	5000	4000	5500	3000	3000	2000	4000	3000	7667
Days post-infection/ Clinical Score	N130Q NS1 mutant
1	2500	5000	10500	10000	4500	8000	6000	3000	5000	5000
2	40000	75000	130000	50000	125000	90000	160000	70000	80000	90000
3	900000	400000	500000	600000	800000	100000	90000	70000	110000	900000
4	200000	150000	200000	600000	300000	600000	100000	100000	250000	800000
5	65000	40000	125000	60000	20000	60000	80000	80000	120000	100000
6	2000	1500	2500	5000	2000	2000	2000	3000	2500	5000
Days post-infection/ Clinical Score	T209L NS1 mutant
1	3000	3000	7000	2000	3000	3000	2667	1333	2667	2333
2	115000	85000	130000	65000	135000	30000	26667	50000	16667	90000
3	300000	300000	100000	150000	200000	650000	530000	506667	400000	733333
4	20000	10000	30000	10000	20000	66667	120000	60000	63333	156667
5	4500	2000	3500	2500	6500	6333	3667	100	10000	4667
6	100	100	100	100	100	100	100	100	100	100
