# Supplementary material for: Glycans on non-structural protein 1 prevent premature T-cell mediated dengue virus clearance
Source: EMBO Mol Med. 2025 Sep 17;17(11):2995–3020. doi: 10.1038/s44321-025-00311-6 (PMC12603335; doi:10.1038/s44321-025-00311-6)
Supplement: Supplementary file 3 — Source data Fig. 1 [file 44321_2025_311_MOESM3_ESM.zip › Figure 1/Figure 1G.xlsx]

## Sheet: Liver
Days post-infection/ Clinical Score	WT								N130Q NS1 mutant				T209L NS1 mutant
2	650	542	671	4857	1760	6785	4876	2464	621.02	1383	100	100	100	391	100	100		11059	100	100	100
3	35779	6943	25567	3186	109269	132196	331641	138755	2206	17317	430833	21959	100	100	2262	945		100	1235	100	100
4	87282	986	77800	50408	109269	132196	138755		54009	5030	3107	3130	18767	1469	5295	19943	2121	35367	100	35367	3388

## Sheet: Spleen
Days post-infection/ Clinical Score	WT								N130Q NS1 mutant				T209L NS1 mutant
2	100	9407	1462	3279	100	1638	1160	35294	9547.5	16417	386	100	100	100	100	100		100	100	100	100
3	122775	12376	12698	78370	100	10540	13550	11665	18365	6631	2504	52602	681	606	1114	1031		7000	1235	100	100
4	619003	722954	265252	962900	150718	156617	130617		10718	156617	8489	3597	1635	100	678	7800	100	100	100	100	1481

## Sheet: Kidney
Days post-infection/ Clinical Score	WT								N130Q NS1 mutant				T209L NS1 mutant
2	100	417	1545	1381	1302	5820	1239	1215	469	100	323	100	100	100	100	100		100	100	100	100
3	100	4386	7435	551	100	1254	61387	1186	698	100	100	100	100	100	100	100		100	100	100	100
4	148809	250250	328246	98135	61387	19240	16201		19240	6470	1790	16201	100	1939	10621	100	448	654	100	290	100

## Sheet: Lymph node
Days post-infection/ Clinical Score	WT								N130Q NS1 mutant				T209L NS1 mutant
2	154015	29586	11495	56738	123001	162337	104167	157576	82919	37037	39150	38314	100	100	7028	11834		100	100	100	100
3	5487	4673	12165	2809	180505	9009	9148	5376	53981	482456	77263	445931	100	5495	14085	13889		100	100	100	100
4	6289308	2222222	2239789	592593	537634	609150	480505		3876	37634	18841	209150	248447	100	6803	269006	3460	100	100	100	100
