# Supplementary material for: Glycans on non-structural protein 1 prevent premature T-cell mediated dengue virus clearance
Source: EMBO Mol Med. 2025 Sep 17;17(11):2995–3020. doi: 10.1038/s44321-025-00311-6 (PMC12603335; doi:10.1038/s44321-025-00311-6)
Supplement: Supplementary file 3 — Source data Fig. 1 [file 44321_2025_311_MOESM3_ESM.zip › Figure 1/Figure 1H sNS1.xlsx]

## Sheet: sNS1
Days post-infection/ Clinical Score	WT						N130Q NS1 mutant						T209L NS1 mutant
1	0	11	4.38	7.69	4.38	0	4.38	5.21	0				0	0	3.55
2	302.73	313.47	284.55	168.02	176.28	168.84	37.44	25.04	17.6				30.83	25.87	24.21
3	649	649	697.77	701.9	352.31	701.07	238.26	196.12	304.38				144.05	153.97	115.95
4	842.4	841.57	845.7	638.26	758.93	837.44	491.16	387.02	356.45				509.34	562.23	493.64
