# Supplementary material for: Glycans on non-structural protein 1 prevent premature T-cell mediated dengue virus clearance
Source: EMBO Mol Med. 2025 Sep 17;17(11):2995–3020. doi: 10.1038/s44321-025-00311-6 (PMC12603335; doi:10.1038/s44321-025-00311-6)
Supplement: Supplementary file 4 — Source data Fig. 2 [file 44321_2025_311_MOESM4_ESM.zip › Figure 2/Figure 2C.xlsx]

## Sheet: Conc lipid (21-23)
		[nmol/g protein]	[nmol/g protein]	T209L NS1	Stdev (total)		[nmol/g protein]	[nmol/g protein]	D2498P WT NS1	Stdev (total)
		T209L	T209L NS1		class %		D2498P	WT NS1		class %
		2021	2023				2021	2023
GM3 d18:1/16:0		1.299	1.21	1.2545	0.0445		2.586	2.553	2.5695	0.0165
GM3 d18:1/18:0		0.661	0.39	0.5255	0.1355		1.238	1.083	1.1605	0.0775
GM3 d18:1/22:0		0.288	0.364	0.326	0.038		0.378	0.58	0.479	0.101
GM3 d18:1/24:0		0.18	0.255	0.2175	0.0375		0.299	0.33	0.3145	0.0155
Hex1Cer d18:1/16:0		1.279	2.14	1.7095	0.4305		2.279	2.533	2.406	0.127
Hex1Cer d18:1/22:0		0.46	0.98	0.72	0.26		0.929	0.985	0.957	0.028
Hex1Cer d18:1/24:0		0.6	1.115	0.8575	0.2575		1.149	1.095	1.122	0.027
Hex1Cer d18:1/24:1		0.42	1.002	0.711	0.291		0.937	0.753	0.845	0.092
PC 32:0		2.527	3.094	2.8105	0.2835		3.563	3.76	3.6615	0.0985
PC 32:1		35.05	29.171	32.1105	2.9395		45.982	44.624	45.303	0.679
PC 34:1		30.598	31.193	30.8955	0.2975		44.741	48.23	46.4855	1.7445
PC 34:2		4.227	4.493	4.36	0.133		5.462	5.815	5.6385	0.1765
PC 36:2		7.505	8.995	8.25	0.745		11.728	12.118	11.923	0.195
PC 36:3		0.106	0.117	0.1115	0.0055		0.144	0.144	0.144	0
PC-P 32:0		0.267	0.3	0.2835	0.0165		0.461	0.146	0.3035	0.1575
PC-P 34:2		0.096	0.11	0.103	0.007		0.131	0.051	0.091	0.04
PC-P 36:3		0.009	0.01	0.0095	0.0005		0.012	0.005	0.0085	0.0035
PE 34:1		5.32	5.651	5.4855	0.1655		10.257	10.356	10.3065	0.0495
PE 34:2		4.499	4.799	4.649	0.15		6.575	6.978	6.7765	0.2015
PE 36:1		5.035	4.255	4.645	0.39		8.275	9.363	8.819	0.544
PE 36:2		21.324	22.786	22.055	0.731		37.532	39.63	38.581	1.049
PE 36:3		0.226	0.223	0.2245	0.0015		0.349	0.372	0.3605	0.0115
PE 36:4		0.089	0.107	0.098	0.009		0.055	0.127	0.091	0.036
PE 38:4		0.452	0.511	0.4815	0.0295		0.719	0.714	0.7165	0.0025
PE-P 16:0/18:1		6.923	7.439	7.181	0.258		12.663	6.169	9.416	3.247
PE-P 16:0/18:2		0.467	0.556	0.5115	0.0445		0.801	0.355	0.578	0.223
PE-P 18:0/18:1		2.712	3.167	2.9395	0.2275		5.531	2.504	4.0175	1.5135
PI 34:1		53.38	68.957	61.1685	7.7885		90.075	99.067	94.571	4.496
PI 34:2		5.696	6.058	5.877	0.181		8.542	7.009	7.7755	0.7665
PI 36:1		21.697	53.206	37.4515	15.7545		46.362	46.095	46.2285	0.1335
PI 36:2		165.278	253.337	209.308	44.0295		305.46	304.072	304.766	0.694
PI 38:4		79.136	112.504	95.82	16.684		90.241	93.664	91.9525	1.7115
SM 34:0		1.37	1.617	1.4935	0.1235		2.37	2.404	2.387	0.017
SM 34:1		28.876	31.652	30.264	1.388		48.623	54.931	51.777	3.154
SM 34:2		1.626	1.557	1.5915	0.0345		2.685	2.776	2.7305	0.0455
SM 36:1		4.48	4.91	4.695	0.215		7.608	8.233	7.9205	0.3125
SM 36:2		4.959	3.943	4.451	0.508		8.942	9.429	9.1855	0.2435
SM 38:2		0.306	0.332	0.319	0.013		0.55	0.53	0.54	0.01
