# Supplementary material for: Glycans on non-structural protein 1 prevent premature T-cell mediated dengue virus clearance
Source: EMBO Mol Med. 2025 Sep 17;17(11):2995–3020. doi: 10.1038/s44321-025-00311-6 (PMC12603335; doi:10.1038/s44321-025-00311-6)
Supplement: Supplementary file 5 — Source data Fig. 3 [file 44321_2025_311_MOESM5_ESM.zip]

Archive with 5 entries (4 files):
- Figure 3/
- Figure 3/Figure 3B.xlsx
- Figure 3/Figure 3C.xlsx
- Figure 3/Figure 3D.xlsx
- Figure 3/Figure 3E.xlsx
