# Supplementary material for: Glycans on non-structural protein 1 prevent premature T-cell mediated dengue virus clearance
Source: EMBO Mol Med. 2025 Sep 17;17(11):2995–3020. doi: 10.1038/s44321-025-00311-6 (PMC12603335; doi:10.1038/s44321-025-00311-6)
Supplement: Supplementary file 5 — Source data Fig. 3 [file 44321_2025_311_MOESM5_ESM.zip › Figure 3/Figure 3B.xlsx]

## Sheet: Sheet1
Days post-infection/ Group	WT					NS1-depleted WT					T209L NS1 mutant					NS1-depleted T209L NS1 mutant
2	821.839	925.287	856.322	948.276	913.793	0	28.7356	155.172	51.7241	178.161	132.184	86.2069	189.655	132.184	40.2299	0	0	0	40.2299	0
4	2982.76	3270.11	3247.13	3362.07	3109.2	63.2184	155.172	258.621	97.7011	166.667	1741.38	1994.25	1557.47	1787.36	2017.24	97.7011	17.2414	51.7241	40.2299	51.7241
6	1155.17	2143.68	1706.9	2833.33	1281.61	17.2414	0	0	63.2184	28.7356	1396.55	948.276	706.896	1672.41	1637.93	51.7241	0	0	0	0
10											0	0	0	0	0	0	0	0	0	0
