# Supplementary material for: Glycans on non-structural protein 1 prevent premature T-cell mediated dengue virus clearance
Source: EMBO Mol Med. 2025 Sep 17;17(11):2995–3020. doi: 10.1038/s44321-025-00311-6 (PMC12603335; doi:10.1038/s44321-025-00311-6)
Supplement: Supplementary file 5 — Source data Fig. 3 [file 44321_2025_311_MOESM5_ESM.zip › Figure 3/Figure 3C.xlsx]

## Sheet: Sheet1
Days post-infection/ Group	WT
2	60000	90000	40000	96667	90000	56667	76667	60000	103333	83333
4	300000	100000	166667	333333	120000	100000	133333	366667	266667	150000
6	16667	20000	26667	6667	2000	1500	7000	13333	20000
10
Days post-infection/ Group	NS1-depleted WT
2	56667	63333	83333	43333	53333	73333	86667	70000	100000	60000
4	466667	366667	333333	366667	150000	400000	500000	566667	366667	466667
6	10000	10000	5000	7000		3667	10000	30000	36667
10
Days post-infection/ Group	T209L NS1 mutant
2	36667	23333	30000	23333	66667	30000	66667	70000	56667	100000
4	15000	30000	26667	46667	2333	46667	30000	45000	25000	50000
6	100	100	100	100	100	100	100	100	100	100
10	100	100	100	100	100	100	100	100	100	100
Days post-infection/ Group	NS1-depleted T209L NS1 mutant
2	15000	23333	25000	30000	20000	15000	86667	53333	40000	63333
4	200000	300000	300000	300000	100000	333333	166667	233333	400000	56667
6	16667	1500	4000	15000	100	1000	8000	5500	1500	20000
10	100	100	100	100	100	100	100	100	100	100
