# Supplementary material for: Glycans on non-structural protein 1 prevent premature T-cell mediated dengue virus clearance
Source: EMBO Mol Med. 2025 Sep 17;17(11):2995–3020. doi: 10.1038/s44321-025-00311-6 (PMC12603335; doi:10.1038/s44321-025-00311-6)
Supplement: Supplementary file 5 — Source data Fig. 3 [file 44321_2025_311_MOESM5_ESM.zip › Figure 3/Figure 3D.xlsx]

## Sheet: Sheet1
Weight profile		D2Y98P-PP1 Infected																Weight profile		NS1-depleted D2Y98
	Weight (g)																		Weight (g)
Gender	Mice	0	1	2	3	4	5	6	7	8	9	10	11	12	13	14		Gender	Mice	0	1	2	3	4	5	6	7	8	9	10	11	12	13	14
M	C1	14.9	15.1	15.5	13.6	12.8	11.4	10.5	9.9									M	C1	18	18.3	18.8	16.5	15.3	13.4	x	x
M	C2	15.9	15.6	15.6	14.1	13.4	12.1	11.4	12									M	C2	16	16.2	16.3	14.6	13.6	12.2	11.8	11.4
M	C3	15.8	15.9	16.2	14.2	13.3	11.8	10.7	9.9									M	C3	16.5	16.6	16.8	15.1	13.9	12.3	11.6	10.5
M	C4	16.4	16.2	16.6	14.8	14	12.6	11.6	10.9									M	C4	16.2	16.5	16.7	15.3	14.3	12.7	12.3	11.8
M	C5	15.8	16.2	16.2	14.3	13.5	11.9	10.8	10.2									F	C5	15.2	15.1	15.4	13.6	12.8	11.3	10.4	x
F	C6	16.4	16.9	16.9	14.8	13.9	12.8											F	C6	16	16.5	16.9	15.2	13.5	12.4	11.1
F	C7	16.4	16.9	16.8	15.2	14	12.8	11.6	11									F	C7	17.6	18	18.4	16.3	14.7	13.4	12
F	C8	17.4	17.7	17.5	16.2	14.9	13.9	12.5											C8	15.6	15.8	16	14.3	12.8	11.8
	C9	15.7	16.6	16.6	14.8	13.4	12.4	11.2											C9	17.6	18	18.4	16.6	14.9	13.9	12.5	11.6
	C10	15.2	15.5	15.5	14.1	13	12.2	12.4	12.4
Weight Profile		D2Y98P-PP1 infected																		NS1-depleted D2Y98
	Weight (%)																		Weight (%)
Gender	Mice	0	1	2	3	4	5	6	7	8	9	10	11	12	13	14		Gender	Mice	0	1	2	3	4	5	6	7	8	9	10	11	12	13	14
M	C1	100	101.342	104.027	91.2752	85.906	76.5101	70.4698	66.443	x	x	x	x	x	x	x		M	C1	100	101.667	104.444	91.6667	85	74.4444	x	x	0	0	0	0	0	0	0
M	C2	100	98.1132	98.1132	88.6792	84.2767	76.1006	71.6981	75.4717	x	x	x	x	x	x	x		M	C2	100	101.25	101.875	91.25	85	76.25	73.75	71.25	0	0	0	0	0	0	0
M	C3	100	100.633	102.532	89.8734	84.1772	74.6835	67.7215	62.6582	x	x	x	x	x	x	x		M	C3	100	100.606	101.818	91.5152	84.2424	74.5455	70.303	63.6364	0	0	0	0	0	0	0
M	C4	100	98.7805	101.22	90.2439	85.3659	76.8293	70.7317	66.4634	x	x	x	x	x	x	x		M	C4	100	101.852	103.086	94.4444	88.2716	78.3951	75.9259	72.8395	0	0	0	0	0	0	0
M	C5	100	102.532	102.532	90.5063	85.443	75.3165	68.3544	64.557	x	x	x	0	0	0	0		F	C5	100	99.3421	101.316	89.4737	84.2105	74.3421	68.4211	x	0	0	0	0	0	0	0
F	C6	100	103.049	103.049	90.2439	84.7561	78.0488	0	0	x	x	x	0	0	0	0		F	C6	100	103.125	105.625	95	84.375	77.5	69.375	0	0	0	0	x	x	x	x
F	C7	100	103.049	102.439	92.6829	85.3659	78.0488	70.7317	67.0732		x	x	x	x	x	x		F	C7	100	102.273	104.545	92.6136	83.5227	76.1364	68.1818	0	0	0	0	0	0	0	0
F	C8	100	101.724	100.575	93.1034	85.6322	79.8851	71.8391	0		x	x	x	x	x	x			C8	100	101.282	102.564	91.6667	82.0513	75.641	0	0	0	x	x	x	x	x	x
	C9	100	105.732	105.732	94.2675	85.3503	78.9809	71.3376	0		x	x	x	x	x	x			C9	100	102.273	104.545	94.3182	84.6591	78.9773	71.0227	65.9091	0	x	x	x	x	x	x
	C10	100	101.974	101.974	92.7632	85.5263	80.2632	81.5789	81.5789		x	x	x	x	x	x
	Mean	100	101.693	102.219	91.3639	85.18	77.4667	71.607	69.1779	#DIV/0!	#DIV/0!	#DIV/0!	0	0	0	0			Mean	100	101.519	103.313	92.4387	84.5925	76.248	71.2585	68.4087
	SD	0	2.19396	2.03212	1.75865	0.57927	1.89139	4.00119	6.7889										SD	0	1.09252	1.52343	1.81644	1.65039	1.7245	3.15954	4.3485
Weight profile		T209L infected																Weight profile		NS1-depleted T209L
	Weight (g)																		Weight (g)
Gender	Mice	0	1	2	3	4	5	6	7	8	9	10	11	12	13	14		Gender	Mice	0	1	2	3	4	5	6	7	8	9	10	11	12	13	14
F	C1	21.3	21.6	21.8	21.4	21.2	19.3	18.4	18.2	19.6	21.1	21.2						F	C1	15.9	16.4	16.9	16.2	15.4	13.6	12.4	12.1	12	12	12
F	C2	21	20.9	20.8	20.5	20.2	18.6	17.4	17.1	18.9	20.7	21.1						F	C2	18.9	19.5	19.8	19.2	18.4	16.4	15.4	14	14	15.5	16.8
F	C3	17	17.2	17.6	17.3	16.6	14.4	13.6	13.4	14	15.7	16.4						F	C3	21.9	22	22.5	22	21.4	19.3	18.2	17.8	16.7	20.1	20.9
F	C4	17.9	17.9	18.6	18.1	18.1	16.6	15.5	14.9	16.4	18.1	18.6						F	C4	18.1	18.1	18.9	18.3	17.7	15.5	14.2	13.5	13.6	14.3	16
M	C5	19.6	20.2	20.6	20.1	19.7	18	16.8	16.6	17.5	19.3	19.7						M	C5	19.1	19.2	19.4	19.2	18.6	16.8	15.7	14.6	15	16.2	18.1
M	C6	13.8	14	14.2	13.4	12.7	11.5	10.4	10	11	12	13.2						M	C6	16.9	17.2	17.5	16.6	15.8	14.3	12.9	12.2	12	12.4	12.7
M	C7	14.1	14.1	14.1	13.8	13.2	12.3	11.5	11.9	12.7	13.2	14.1						M	C7	16.7	17.2	17.5	17.1	16.2	14.5	12.8	12.4	12.3	12.7	13
M	C8	13.7	14.2	14.2	13.8	13.3	12.5	11.1	10.6	11.8	12.7	13.5						M	C8	17.8	18	18.5	17.8	16.6	15.3	13.7	12.8	13.2	14.5	14.5
	C9	14.2	14.8	15.2	14.9	14.3	13.4	12.4	12.7	13.3	14.2	14.7							C9	15.7	16.6	17.1	17	15.6	14.1	12.3	11.3	10.4
		T209L infected																		NS1-depleted T209L
	Weight (%)																		Weight (%)
Gender	Mice	0	1	2	3	4	5	6	7	8	9	10	11	12	13	14		Gender	Mice	0	1	2	3	4	5	6	7	8	9	10	11	12	13	14
F	C1	100	101.408	102.347	100.469	99.5305	90.6103	86.385	85.446	92.0188	99.061	99.5305	x	x	x	x		F	C1	100	103.145	106.289	101.887	96.8553	85.5346	77.9874	76.1006	75.4717	75.4717	75.4717	x	x	x	x
F	C2	100	99.5238	99.0476	97.619	96.1905	88.5714	82.8571	81.4286	90	98.5714	100.476	0	0	0	0		F	C2	100	103.175	104.762	101.587	97.3545	86.7725	81.4815	74.0741	74.0741	82.0106	88.8889	0	0	0	0
F	C3	100	101.176	103.529	101.765	97.6471	84.7059	80	78.8235	82.3529	92.3529	96.4706	0	x	x	x		F	C3	100	100.457	102.74	100.457	97.7169	88.1279	83.105	81.2785	76.2557	91.7808	95.4338	0	x	x	x
F	C4	100	100	103.911	101.117	101.117	92.7374	86.5922	83.2402	91.6201	101.117	103.911	0	0	0	0		F	C4	100	100	104.42	101.105	97.7901	85.6354	78.453	74.5856	75.1381	79.0055	88.3978	0	0	0	0
M	C5	100	103.061	105.102	102.551	100.51	91.8367	85.7143	84.6939	89.2857	98.4694	100.51	0	0	0	0		M	C5	100	100.524	101.571	100.524	97.3822	87.9581	82.199	76.4398	78.534	84.8168	94.7644	0	0	0	0
M	C6	100	101.449	102.899	97.1014	92.029	83.3333	75.3623	72.4638	79.7101	86.9565	95.6522	x	x	x	x		M	C6	100	101.775	103.55	98.2249	93.4911	84.6154	76.3314	72.1893	71.0059	73.3728	75.1479	x	x	x	x
M	C7	100	100	100	97.8723	93.617	87.234	81.5603	84.3972	90.0709	93.617	100						M	C7	100	102.994	104.79	102.395	97.006	86.8263	76.6467	74.2515	73.6527	76.0479	77.8443
M	C8	100	103.65	103.65	100.73	97.0803	91.2409	81.0219	77.3723	86.1314	92.7007	98.5401						M	C8	100	101.124	103.933	100	93.2584	85.9551	76.9663	71.9101	74.1573	81.4607	81.4607
	C9	100	104.225	107.042	104.93	100.704	94.3662	87.3239	89.4366	93.662	100	103.521							C9	100	105.732	108.917	108.28	99.3631	89.8089	78.3439	71.9745	66.242	0	0
	Mean	100	101.61	103.059	100.462	97.6029	89.404	82.9797	81.9224	88.3169	95.8718	99.8457	0	0	0	0			Mean	100	102.103	104.552	101.607	96.6908	86.8038	79.0571	74.756	73.8368	80.4958	84.6762	0	0	0	0
	SD	0	1.69178	2.43199	2.56426	3.22807	3.72172	3.93323	5.05517	4.66978	4.68733	2.7766	0	0	0	0			SD	0	1.83354	2.11398	2.78395	2.01452	1.60482	2.5437	2.96561	3.50301	5.94296	8.29475	0	0	0	0
