# Supplementary material for: Glycans on non-structural protein 1 prevent premature T-cell mediated dengue virus clearance
Source: EMBO Mol Med. 2025 Sep 17;17(11):2995–3020. doi: 10.1038/s44321-025-00311-6 (PMC12603335; doi:10.1038/s44321-025-00311-6)
Supplement: Supplementary file 5 — Source data Fig. 3 [file 44321_2025_311_MOESM5_ESM.zip › Figure 3/Figure 3E.xlsx]

## Sheet: Clinical Score WT
Days post-infection/ Clinical Score	0	1	2	3	5
0	100
1	100
2	100
3	100
4	40	60
5			100
6			80	20
7			80		20
8					100
9					100
10					100

## Sheet: Ns1 depleted WT infected
Days post-infection/ Clinical Score	0	1	2	3	5
0	100
1	100
2	100
3	100
4		100
5			100
6			80		20
7			40	20	40
8					100
9					100
10					100

## Sheet: T209L NS1 mutant infected mice
Days post-infection/ Clinical Score	0	1
0	100
1	100
2	100
3	100
4	100
5		100
6		100
7		100
8	100
9	100
10	100

## Sheet: NS1 depleted T209L
Days post-infection/ Clinical Score	0	1	2	3	5
0	100
1	100
2	100
3	100
4		100
5			100
6			100
7			100
8			100
9		40	40	20
10	40	40			20
