# Supplementary material for: Glycans on non-structural protein 1 prevent premature T-cell mediated dengue virus clearance
Source: EMBO Mol Med. 2025 Sep 17;17(11):2995–3020. doi: 10.1038/s44321-025-00311-6 (PMC12603335; doi:10.1038/s44321-025-00311-6)
Supplement: Supplementary file 6 — Source data Fig. 4 [file 44321_2025_311_MOESM6_ESM.zip]

Archive with 8 entries (7 files):
- Figure 4/
- Figure 4/Figure 4B.xlsx
- Figure 4/Figure 4C.xlsx
- Figure 4/Figure 4D.xlsx
- Figure 4/Figure 4F.xlsx
- Figure 4/Figure 4G.xlsx
- Figure 4/Figure 4H.xlsx
- Figure 4/Figure 4I.xlsx
