# Supplementary material for: Glycans on non-structural protein 1 prevent premature T-cell mediated dengue virus clearance
Source: EMBO Mol Med. 2025 Sep 17;17(11):2995–3020. doi: 10.1038/s44321-025-00311-6 (PMC12603335; doi:10.1038/s44321-025-00311-6)
Supplement: Supplementary file 6 — Source data Fig. 4 [file 44321_2025_311_MOESM6_ESM.zip › Figure 4/Figure 4B.xlsx]

## Sheet: Sheet1
Days post-infection/ Group	WT
2	129.452	170.548	163.699	108.904	60.9589	108.791	174.725	97.8022	9.89011	97.8022
4	1396.58	1513.01	1506.16	1526.71	1403.42	1647.25	1614.29	1790.11	1526.37	1537.36
6	1266.44	595.206	965.068	745.89	1040.41	1537.36	1405.49	900	1570.33	1504.4
Days post-infection/ Group	T209L NS1 mutant-infected
2	129.452	177.397	129.452	150	232.192	75.8242	9.89011	42.8571	42.8571	559.341
4	834.932	930.822	1081.51	951.37	992.466	954.945	878.022	724.176	1174.73	526.374
6	177.397	211.644	389.726	136.301	184.247	273.626	75.8242	647.253	284.615	427.473
Days post-infection/ Group	Mut NS1-injected WT-infected
2	1670.55	1711.64	1786.99	1608.9	1643.15	2559.34	2438.46	2361.54	2207.69	2196.7
4	1773.29	1752.74	1780.14	1732.19	1814.38	2548.35	2405.49	2515.38	2174.73	2438.46
6	314.384	417.123	403.425	204.794	499.315	1372.53	658.242	1163.74	1130.77	812.088
Days post-infection/ Group	Mut NS1-injected Mut-infected
2	1629.45	1533.56	1732.19	1732.19	1752.74	2306.59	2108.79	2053.85	2009.89	1845.05
4	1882.88	1615.75	1615.75	1841.78	1800.68	2031.87	2042.86	1889.01	2152.75	1647.25
6	574.658	417.123	513.014	444.521	663.699	405.495	570.33	262.637	1163.74	680.22
