# Supplementary material for: Glycans on non-structural protein 1 prevent premature T-cell mediated dengue virus clearance
Source: EMBO Mol Med. 2025 Sep 17;17(11):2995–3020. doi: 10.1038/s44321-025-00311-6 (PMC12603335; doi:10.1038/s44321-025-00311-6)
Supplement: Supplementary file 6 — Source data Fig. 4 [file 44321_2025_311_MOESM6_ESM.zip › Figure 4/Figure 4C.xlsx]

## Sheet: Sheet1
Days post-infection/ Group	WT
2	10000	26667	10000	15000	23333	200000	200000	250000	36667
4	120000	56667	26667	66667	50000	200000	250000	25000	33333
6	11333	5667	1333	5000	2000	10000	15000	30000	10000
Days post-infection/ Group	T209L NS1 mutant-infected
2	40000	50000	20000	23333	40000	43333	26667	33333	30000	56667
4	1500	4333	3000	2667	3667	36667	25000	5000	45000	6000
6	100	100	100	100	100	100	100	100	100	100
Days post-infection/ Group	T209L NS1 infected + T209L sNS1
2	23333	26667	36667	40000	13333	26667	30000	56667	60000	56667
4	35000	20000	26667	4333	5000	36667	2333	35000	43333	2000
6	100	100	100	100	100	100	100	100	100	100
Days post-infection/ Group	WT infected + T209L sNS1
2	40000	50000	50000	40000	20000	60000	43333	56667	33333	43333
4	80000	50000	150000	50000	45000	106667	50000	23333	63333	45000
6	100	100	1500	100	4500	1500	400	200	100	100
