# Supplementary material for: Glycans on non-structural protein 1 prevent premature T-cell mediated dengue virus clearance
Source: EMBO Mol Med. 2025 Sep 17;17(11):2995–3020. doi: 10.1038/s44321-025-00311-6 (PMC12603335; doi:10.1038/s44321-025-00311-6)
Supplement: Supplementary file 6 — Source data Fig. 4 [file 44321_2025_311_MOESM6_ESM.zip › Figure 4/Figure 4D.xlsx]

## Sheet: Clinical Score WT
Days post-infection/ Clinical Score	0	1	2	3	5
0	100
1	100
2	100
3	100
4		100
5			100
6			80	20
7			80			20
8		20	20		20	40
9	20				20	60
10	20					80

## Sheet: T209L NS1 mutant infected
Days post-infection/ Clinical Score	0
0	100
1	100
2	100
3	100
4	100
5	100
6	100
7	100
8	100
9	100
10	100

## Sheet: WT-infected + T209L sNS1
Days post-infection/ Clinical Score	0	1	2
0	100
1	100
2	100
3	100
4	80	20
5		100
6		60	40
7			100
8		60	40
9	60	40
10	100

## Sheet: T209L NS1-infected + sT209L NS1
Days post-infection/ Clinical Score	0
0	100
1	100
2	100
3	100
4	100
5	100
6	100
7	100
8	100
9	100
10	100
