# Supplementary material for: Glycans on non-structural protein 1 prevent premature T-cell mediated dengue virus clearance
Source: EMBO Mol Med. 2025 Sep 17;17(11):2995–3020. doi: 10.1038/s44321-025-00311-6 (PMC12603335; doi:10.1038/s44321-025-00311-6)
Supplement: Supplementary file 6 — Source data Fig. 4 [file 44321_2025_311_MOESM6_ESM.zip › Figure 4/Figure 4F.xlsx]

## Sheet: Sheet1
Days post-infection/ Group	WT
2	800000	110000	105000	105000	55000	80000	65000	40000	75000	35000
4	900000	700000	650000	250000	400000	175000	80000	55000	180000	230000
6	14500	17000	13000	20000	17500	10000	3000	3500	2500	2500
Days post-infection/ Group	T209L NS1 mutant
2	100000	30000	50000	40000	50000	80000	20000	13500	13000	40000
4	120000	200000	50000	30000	95000	100000	10000	95000	65000	60000
6	100	100	100	100	100	100	100	100	100	100
Days post-infection/ Group	WT + T209L NS1-infected
2	75000	70000	45000	20000	50000	90000	35000	20000	75000	110000
4	60000	35000	80000	55000	10000	50000	20000	20000	10000	35000
6	100	100	4000	100	100	100	100	100	100	500
