# Supplementary material for: Glycans on non-structural protein 1 prevent premature T-cell mediated dengue virus clearance
Source: EMBO Mol Med. 2025 Sep 17;17(11):2995–3020. doi: 10.1038/s44321-025-00311-6 (PMC12603335; doi:10.1038/s44321-025-00311-6)
Supplement: Supplementary file 6 — Source data Fig. 4 [file 44321_2025_311_MOESM6_ESM.zip › Figure 4/Figure 4G.xlsx]

## Sheet: Sheet1
Days post-infection/ Group	WT	T209L NS1 mutant	WT + T209L NS1 mutant
7	1
7	1
7	1
7	1
7	1
10		0	1
10		0	0
10		0	0
10		0	0
10		0	0
