# Supplementary material for: Glycans on non-structural protein 1 prevent premature T-cell mediated dengue virus clearance
Source: EMBO Mol Med. 2025 Sep 17;17(11):2995–3020. doi: 10.1038/s44321-025-00311-6 (PMC12603335; doi:10.1038/s44321-025-00311-6)
Supplement: Supplementary file 6 — Source data Fig. 4 [file 44321_2025_311_MOESM6_ESM.zip › Figure 4/Figure 4H.xlsx]

## Sheet: Sheet1
Weight profile		D2Y98P-PP1 Infected																Weight profile		WT + T209L NS1 mutant virus
	Weight (g)																		Weight (g)
Gender	Mice	0	1	2	3	4	5	6	7	8	9	10	11	12	13	14		Gender	Mice	0	1	2	3	4	5	6	7	8	9	10	11	12	13	14
M	C1	20.1	20	20.2	18.3	17.3	15.7	14.7										M	C1	20.9	20.7	21.2	20.1	19.2	17	16.4	16	17.3	18.8	20.5
M	C2	20.4	20.8	21	19.5	18.4	16.6	15.7	14									M	C2	21.9	21.4	21.6	20.7	19.7	17.7	16.7	16.6	18.1	19.7	20.5
M	C3	20.1	20.1	20.2	18.4	17.3	15.6	14.7	13.1									M	C3	20.8	20.3	20.8	20.2	18.9	16.9	16.3	15.3	16.6	17.2
M	C4	19.6	19.7	20.5	17.7	16.6	15	13.6										M	C4	16.6	16.5	16.3	14.9	14.3	12.7	12.7	13.5	14.8	15.8	16.1
M	C5	16.1	15.8	16.1	14.9	14	12.8	12	10.7									F	C5	15.7	15.4	15.4	14.3	13.7	12.7	12.5	13	14.8	15.2	15.8
M	C6	20.4	20.8	21.1	19.6	18.3	16.4	15.5	14.4									F	C6	18.7	18.4	18.4	16.9	15.8	14.5	14.3	14.3	16.1	17.4	17.8
M	C7	18.9	19.2	19.4	17.9	16.7	15.2	14	13.8	13.9	13.2							F	C7	16.7	16.9	16.6	15.2	14.6	13.4	13.9	14.3	16	17.2	17.3
M	C8	20	19.8	19.9	18.9	17.4	15.8	15.6	15.3	15	14.9							F	C8	17.1	17	16.4	15.1	13.9	13.1	12.4	13.2	14.8	15.5	15.9
M	C9	18.8	19.3	19.3	17.9	17.2	15.4	14.8	14.8	14.5	14							F	C9	17.3	17.1	17.3	16.4	14.5	13.5	12.7	13.2	14.6	16.1	16.7
	C10
Weight Profile		D2Y98P-PP1 infected																		NS1-injected D2Y98
	Weight (%)																		Weight (%)
Gender	Mice	0	1	2	3	4	5	6	7	8	9	10	11	12	13	14		Gender	Mice	0	1	2	3	4	5	6	7	8	9	10	11	12	13	14
M	C1	100	99.5025	100.498	91.0448	86.0697	78.1095	73.1343	0	0	0							M	C1	100	99.0431	101.435	96.1722	91.866	81.3397	78.4689	76.555	82.7751	89.9522	98.0861	0	0	0	0
M	C2	100	101.961	102.941	95.5882	90.1961	81.3725	76.9608	68.6275	0	0							M	C2	100	97.7169	98.6301	94.5205	89.9543	80.8219	76.2557	75.7991	82.6484	89.9543	93.6073	0	0	0	0
M	C3	100	100	100.498	91.5423	86.0697	77.6119	73.1343	65.1741	0	0							M	C3	100	97.5962	100	97.1154	90.8654	81.25	78.3654	73.5577	79.8077	82.6923	0	0	0	0	0
M	C4	100	100.51	104.592	90.3061	84.6939	76.5306	69.3878	0	0	0							M	C4	100	99.3976	98.1928	89.759	86.1446	76.506	76.506	81.3253	89.1566	95.1807	96.988	0	0	0	0
M	C5	100	98.1366	100	92.5466	86.9565	79.5031	74.5342	66.4596	0	0							F	C5	100	98.0892	98.0892	91.0828	87.2611	80.8917	79.6178	82.8025	94.2675	96.8153	100.637	0	0	0	0
M	C6	100	101.961	103.431	96.0784	89.7059	80.3922	75.9804	70.5882	0	0							F	C6	100	98.3957	98.3957	90.3743	84.492	77.5401	76.4706	76.4706	86.0963	93.0481	95.1872	x	x	x	x
M	C7	100	101.587	102.646	94.709	88.3598	80.4233	74.0741	73.0159	73.545	69.8413							F	C7	100	101.198	99.4012	91.018	87.4251	80.2395	83.2335	85.6287	95.8084	102.994	103.593	0	0	0	0
M	C8	100	99	99.5	94.5	87	79	78	76.5	75	74.5							F	C8	100	99.4152	95.9064	88.3041	81.2865	76.6082	72.5146	77.193	86.5497	90.6433	92.9825	x	x	x	x
M	C9	100	102.66	102.66	95.2128	91.4894	81.9149	78.7234	78.7234	77.1277	74.4681							F	C9	100	98.8439	100	94.7977	83.815	78.0347	73.4104	76.3006	84.3931	93.0636	96.5318	x	x	x	x
	C10	100																	Mean	100	98.3686	99.2695	93.73	89.2183	80.1619	77.8428	78.0079	85.7311	90.919	97.3296
	Mean	100	100.591	101.863	93.5031	87.8379	79.4287	74.881	71.4167	75.2242	72.9365								SD	0	0.808269	1.43057	3.19478	2.42607	2.05578	1.42493	3.89833	5.87223	5.53336	2.91451
	SD	0	1.54596	1.77127	2.16145	2.24369	1.78558	2.89558	5.53367	1.80184	2.68055
Weight profile		T209L infected
	Weight (g)
Gender	Mice	0	1	2	3	4	5	6	7	8	9	10	11	12	13	14
F	C1	19.3	19.1	19.3	18.7	18.1	16.1	15.5	16.7	18	19.1	19.3
F	C2	18.7	18.5	19	17.8	17.1	15.4	14.4	14.1	14.6	16.2	17.4
F	C3	19.9	19.5	20.1	19.5	18.3	16.1	15.3	15.7	16.8	18.1	19
F	C4	18.9	18.4	18.9	17.5	16.8	15.1	14.4	15.2	16.2	17.6	18.4
M	C5	16.5	16.2	16.7	15.5	15.1	13.8	14.2	14.4	15.7	16.2	16.4
M	C6	19	19.3	19.9	19.4	18.7	17	16.1	15.9	17.5	19	19.1
M	C7	18.7	19	19.6	19.3	18.9	17.3	16.2	15.9	17.7	19.7	19.9
M	C8	17.2	16.9	16.7	16.1	15.5	14.9	15.1	15.8	17	17.5	17.6
F	C9	15.7	15.6	15.2	14.8	14	13.6	13.6	13.9	14.6	15.8	16.1
		T209L infected
	Weight (%)
Gender	Mice	0	1	2	3	4	5	6	7	8	9	10	11	12	13	14
F	C1	100	98.9637	100	96.8912	93.7824	83.4197	80.3109	86.5285	93.2642	98.9637	100
F	C2	100	98.9305	101.604	95.1872	91.4439	82.3529	77.0053	75.4011	78.0749	86.631	93.0481
F	C3	100	97.9899	101.005	97.9899	91.9598	80.9045	76.8844	78.8945	84.4221	90.9548	95.4774
F	C4	100	97.3545	100	92.5926	88.8889	79.8942	76.1905	80.4233	85.7143	93.1217	97.3545
M	C5	100	98.1818	101.212	93.9394	91.5152	83.6364	86.0606	87.2727	95.1515	98.1818	99.3939
M	C6	100	101.579	104.737	102.105	98.4211	89.4737	84.7368	83.6842	92.1053	100	100.526
M	C7	100	101.604	104.813	103.209	101.07	92.5134	86.631	85.0267	94.6524	105.348	106.417
M	C8	100	98.2558	97.093	93.6047	90.1163	86.6279	87.7907	91.8605	98.8372	101.744	102.326
F	C9	100	99.3631	96.8153	94.2675	89.172	86.6242	86.6242	88.535	92.9936	100.637	102.548
	Mean	100	99.1358	100.809	96.6429	92.9299	85.0497	82.4705	84.1807	90.5795	97.2869	99.6767
	SD	0	1.51477	2.81423	3.80013	4.19303	4.12215	4.8227	5.16138	6.50956	5.89524	4.0088
