# Supplementary material for: Glycans on non-structural protein 1 prevent premature T-cell mediated dengue virus clearance
Source: EMBO Mol Med. 2025 Sep 17;17(11):2995–3020. doi: 10.1038/s44321-025-00311-6 (PMC12603335; doi:10.1038/s44321-025-00311-6)
Supplement: Supplementary file 6 — Source data Fig. 4 [file 44321_2025_311_MOESM6_ESM.zip › Figure 4/Figure 4I.xlsx]

## Sheet: Clinical Score WT
Days post-infection/ Clinical Score	0	1	2	5
0	100
1	100
2	100
3	100
4	20	80
5			100
6			100
7				100
8				100
9				100
10				100

## Sheet: T209L NS1 mutant infected
Days post-infection/ Clinical Score	0	1	2
0	100
1	100
2	100
3	100
4	100
5	20	80
6	20		80
7	20	80
8	100
9	100
10	100

## Sheet: WT + T209L NS1 mutant
Days post-infection/ Clinical Score	0	1	2	4	5
0	100
1	100
2	100
3	100
4	80	20
5	20	60	20
6	20	40	40
7	20	20	60
8	40	60
9	40	40		20
10	80				20
