# Supplementary material for: Glycans on non-structural protein 1 prevent premature T-cell mediated dengue virus clearance
Source: EMBO Mol Med. 2025 Sep 17;17(11):2995–3020. doi: 10.1038/s44321-025-00311-6 (PMC12603335; doi:10.1038/s44321-025-00311-6)
Supplement: Supplementary file 7 — Source data Fig. 5 [file 44321_2025_311_MOESM7_ESM.zip]

Archive with 7 entries (6 files):
- Figure 5/
- Figure 5/Figure 5A.xlsx
- Figure 5/Figure 5B.xlsx
- Figure 5/Figure 5D.xlsx
- Figure 5/Figure 5E.xlsx
- Figure 5/Figure 5F.xlsx
- Figure 5/Figure 5G.xlsx
