# Supplementary material for: Glycans on non-structural protein 1 prevent premature T-cell mediated dengue virus clearance
Source: EMBO Mol Med. 2025 Sep 17;17(11):2995–3020. doi: 10.1038/s44321-025-00311-6 (PMC12603335; doi:10.1038/s44321-025-00311-6)
Supplement: Supplementary file 7 — Source data Fig. 5 [file 44321_2025_311_MOESM7_ESM.zip › Figure 5/Figure 5A.xlsx]

## Sheet: Spleen lymphopenia 
	Non-infected
CD4+	2580000	3160000	3020000	3740000	3770000	3.2144e+06	3.42575e+06	2.96741e+06	3.19341e+06
CD8+	2040000	2520000	2.18919e+06	2910000	2890000	2.10827e+06	2.20847e+06	1.97828e+06	1.86976e+06
	WT-infected
CD4+	1.12858e+06	125000	875000	868000	1080000	1.00596e+06	560825	403718	778185
CD8+	1880000	312000	1680000	1680000	2120000	1.18251e+06	939537	360120	1.86154e+06
	T209L NS1-infected
CD4+	2160000	2140000	2120000	2260000	2260000	1.39599e+06	1.59766e+06	1.71083e+06	1.6333e+06
CD8+	1900000	2000000	2050000	2140000	2320000	1.60068e+06	1.57154e+06	1.864e+06	1.22229e+06

## Sheet: Blood lymphopenia
	Non-infected
CD4+	2680	14200	6720	2820		7247.2	7379.81	11950.9	14049.2
CD8+	1880	10300	5010	2140		5203.12	5353.98	8309.6	10170.6
	WT-infected
CD4+	219	344	94.3	120	313	447.788	267.73	251.551	386.212
CD8+	157	231	66.9	75.2	247	424.706	219.345	317.748	386.212
	T209L NS1-infected
CD4+	1410	2800	855	2700	2160	2901.17	2807.33	3714.83	4849.35
CD8+	895	1630	624	1270	1220	1903.89	1998.44	1547.85	3293.9

## Sheet: Spleen Activated T cells
	Non-infected
Activated CD4+	11.6	12.8	11.8	12	10.7	2.8	2.44	2.4	2.8
Naïve CD4+	58.3	44.8	62.4	62.9	69.3	63.7	70.3	58.6	55.7
Activated CD8+	6.79	12.2	13.6	10	12	1.3	12	9.8	1.2
Naïve CD8+	74.9	66.1	69.8	75.2	72.1	67.7	71.9	64.5	58.3
	WT-infected
Activated CD4+	34	37.5	40.8	50.5	37.8	31.4	54.5	40.6	31.7
Naïve CD4+	42.7	36.6	35.5	20.8	35.1	14.6	5.7	12	19.7
Activated CD8+	70.5	72.5	77.1	81.5	77	47.1	60.5	69.2	61.1
Naïve CD8+	18.1	15.4	13.4	7.92	10.8	16.6	6.9	13.3	12.4
	T209L NS1-infected
Activated CD4+	19.4	22.5	23.3	24.2	24.8	27.2	26	32.1	28.9
Naïve CD4+	53.7	49.6	51.9	48.6	50.8	53.3	32.5	58.3	40
Activated CD8+	41.8	42.4	48	45.6	47.8	44.5	28.5	40.7	16.9
Naïve CD8+	38.2	35.2	31.6	33.4	31.8	24.8	25	24.9	24.5

## Sheet: Blood Activated T cells
	Non-infected
Activated CD4+	0.79	0.42	0.33	0.97		0.71	1.05	0.84	0.86
Naïve CD4+	68.9	74.2	83.1	87.4		81.5	83.7	59.1	54.9
Activated CD8+	3.92	1.75	1.64	1.05		1.7	1.6	8.1	1.91
Naïve CD8+	55.8	65.1	69.5	64.7		84.9	87.5	52.9	59.7
	WT-infected
Activated CD4+	1.61	2.93	6.25	4	3.14	1.6	6.6	5.3	6
Naïve CD4+	40.2	46.8	27.6	43.5	38.9	67.2	14.6	26.1	38.9
Activated CD8+	27.5	21.5	26.5	34.3	32	22.7	14.9	13.9	40.4
Naïve CD8+	43.4	44	31.8	37.6	34	52.4	11.9	24.7	23.1
	T209L NS1-infected
Activated CD4+	0.39	0.43	0.38	1.7	2.94	0.12	1.5	0.83	0.96
Naïve CD4+	63	66	62.7	53.9	61.9	40.7	51.8	55.3	39.6
Activated CD8+	13.1	8.34	7.59	9.57	13.8	13	2.1	18	9.54
Naïve CD8+	57	63.8	64.3	60.4	59.3	55.4	55	36.2	51.9
