# Supplementary material for: Glycans on non-structural protein 1 prevent premature T-cell mediated dengue virus clearance
Source: EMBO Mol Med. 2025 Sep 17;17(11):2995–3020. doi: 10.1038/s44321-025-00311-6 (PMC12603335; doi:10.1038/s44321-025-00311-6)
Supplement: Supplementary file 7 — Source data Fig. 5 [file 44321_2025_311_MOESM7_ESM.zip › Figure 5/Figure 5B.xlsx]

## Sheet: Granzyme B
	Non-infected
SFU	0	0	1	0
	WT-infected
	27	41	14	1
	T209L NS1-infected
	61	46	63	61
	WT + T209L NS1 mutant
	82	65	79	52

## Sheet: IFN-g
	Non-infected
SFU	0	0	0	0	0	0	0	0	0	0
	WT-infected
SFU	100	277	105	204	90	338	207	381	130	238
	T209L NS1-infected
SFU	176	490	443	179	621	608	887	270	406	490
