# Supplementary material for: Glycans on non-structural protein 1 prevent premature T-cell mediated dengue virus clearance
Source: EMBO Mol Med. 2025 Sep 17;17(11):2995–3020. doi: 10.1038/s44321-025-00311-6 (PMC12603335; doi:10.1038/s44321-025-00311-6)
Supplement: Supplementary file 7 — Source data Fig. 5 [file 44321_2025_311_MOESM7_ESM.zip › Figure 5/Figure 5D.xlsx]

## Sheet: Sheet1
Days post-infection/ Group	T209L NS1 -infected	CD8-depleted T209L NS1-infected	Control T209L NS1 -infected
8		1
8		1
9		1
9		1
10
11	0	0	0
11	0		0
11	0		0
11	0		0
11	0		0
