# Supplementary material for: Glycans on non-structural protein 1 prevent premature T-cell mediated dengue virus clearance
Source: EMBO Mol Med. 2025 Sep 17;17(11):2995–3020. doi: 10.1038/s44321-025-00311-6 (PMC12603335; doi:10.1038/s44321-025-00311-6)
Supplement: Supplementary file 7 — Source data Fig. 5 [file 44321_2025_311_MOESM7_ESM.zip › Figure 5/Figure 5E.xlsx]

## Sheet: Sheet1
Weight profile		T209L infected
	Weight (g)
Gender	Mice	0	1	2	3	4	5	6	7	8	9	10	11	12	13	14
M	C1	21.1	21.1	21.6	21.4	20.8	18.9	18.2	18.4	20.8	21.6	21.7
M	C2	21.9	21.3	21.7	21.5	20.4	18.7	18.1	18.5	20.4	21.2	21.9
M	C3	17.2	16.8	17.1	16.5	15.4	14.5	14.3	15.8	16.7	17.3	17.3
M	C4	17.6	17	17	16.3	15.4	14.1	14	15.2	16.5	17.6	17.7
F	C5	17	16.9	16.8	16.4	16	14.7	14.6	15.7	17.2	17.3	17.2
M	C6	20.8	20.1	20.3	19.3	18.4	16.8	15.8	15.8	17.7	18.5	19.5
M	C7	20.1	19.6	19.9	19	18.2	16.9	16	17.4	18.9	19.9	19.9
F	C8	16.6	16.3	16.6	15.2	14.3	12.9	13.4	14.9	16.1	16	17
F	C9	16.1	15.7	16.1	14.9	14.3	13	12.7	14.7	16.2	15.9	15.9
		T209L infected
	Weight (%)
Gender	Mice	0	1	2	3	4	5	6	7	8	9	10	11	12	13	14
M	C1	100	100	102.37	101.422	98.5782	89.5735	86.2559	87.2038	98.5782	102.37	102.844	0	0	0	0
M	C2	100	97.2603	99.0868	98.1735	93.1507	85.3881	82.6484	84.4749	93.1507	96.8037	100	0	0	0	0
M	C3	100	97.6744	99.4186	95.9302	89.5349	84.3023	83.1395	91.8605	97.093	100.581	100.581	0	0	0	0
M	C4	100	96.5909	96.5909	92.6136	87.5	80.1136	79.5455	86.3636	93.75	100	100.568	0	0	0	0
F	C5	100	99.4118	98.8235	96.4706	94.1176	86.4706	85.8824	92.3529	101.176	101.765	101.176	0	0	0	0
M	C6	100	96.6346	97.5962	92.7885	88.4615	80.7692	75.9615	75.9615	85.0962	88.9423	93.75	0	0	0	0
M	C7	100	97.5124	99.005	94.5274	90.5473	84.0796	79.602	86.5672	94.0299	99.005	99.005	0	0	0	0
F	C8	100	98.1928	100	91.5663	86.1446	77.7108	80.7229	89.759	96.988	96.3855	102.41	0	0	0	0
F	C9	100	97.5155	100	92.5466	88.8199	80.7453	78.882	91.3043	100.621	98.7578	98.7578	0	0	0	0
	Mean	100	97.8659	99.2101	95.1154	90.7616	83.2392	81.4045	87.3164	95.6093	98.29	99.8991
	SD	0	1.16425	1.6181	3.21787	3.88324	3.70255	3.37831	5.07905	4.89325	4.04409	2.67959
Weight profile		CD8-depleted T209L-infected
	Weight (g)
Gender	Mice	0	1	2	3	4	5	6	7	8	9	10	11	12	13	14
F	C1	21.7	21.5	22	21.4	21.1	19.1	18.2	16.2
F	C2	19.8	19.9	20	19.6	18.9	16.9	16	14.6
F	C3	16.4	16.2	16.3	16	15.2	14.1	13	11.8	11.4
F	C4	16.3	16.1	16.3	15.9	15.4	14.7	14.3	13.6	13.8	14.3	14.5
M	C5	16.1	15.8	15.7	15.5	15.2	14	13.3	12.7	11.3
M	C6	21.7	21.8	21.7	21.9	20	18.1	16.7	14.9
M	C7	21.9	21.8	21.8	21.3	20.2	18.7	17.5	15.9
M	C8	18.5	18.7	19	18.8	17.8	16.3	15.2	14
M	C9	17.1	17.1	16.8	16.4	15.4	14.2	13.2	12.4	12.4	12.3	12.9
		CD8-depleted T209L-infected
	Weight (%)
Gender	Mice	0	1	2	3	4	5	6	7	8	9	10	11	12	13	14
F	C1	100	99.0783	101.382	98.6175	97.235	88.0184	83.871	74.6544	0	0	0	x	x	x	x
F	C2	100	100.505	101.01	98.9899	95.4545	85.3535	80.8081	73.7374	0	0	0	0	0	0	0
F	C3	100	98.7805	99.3902	97.561	92.6829	85.9756	79.2683	71.9512	69.5122	0	0	0	x	x	x
F	C4	100	98.773	100	97.546	94.4785	90.184	87.7301	83.4356	84.6626	87.7301	88.9571	0	0	0	0
M	C5	100	98.1366	97.5155	96.2733	94.4099	86.9565	82.6087	78.882	70.1863	0	0	0	0	0	0
M	C6	100	100.461	100	100.922	92.1659	83.4101	76.9585	68.6636	0	0	0	x	x	x	x
M	C7	100	99.5434	99.5434	97.2603	92.2374	85.3881	79.9087	72.6027	0	0	0
M	C8	100	101.081	102.703	101.622	96.2162	88.1081	82.1622	75.6757	0	0	0
M	C9	100	100	98.2456	95.9064	90.0585	83.0409	77.193	72.5146	72.5146	71.9298	75.4386
	Mean	100	99.5954	99.9767	98.2997	93.8821	86.2706	81.1676	74.6797	74.2189	79.8299	82.1978	0	0	0	0
	SD	0	0.980167	1.58359	1.95306	2.27776	2.30588	3.39624	4.31342	7.08024	11.1725	9.55899	0	0	0	0
Weight profile		Isotype control T209L-infected
	Weight (g)
Gender	Mice	0	1	2	3	4	5	6	7	8	9	10	11	12	13	14
F	C1	19.7	19.6	20.2	19.9	19.2	17.6	16.9	17.9	19.5	20.4	20.6
F	C2	20.3	20.4	20.7	20.3	19.9	18.2	16.9	16.2	17.3	19.3	20.1
F	C3	17	17.2	17.3	16.6	16.1	15.1	14.9	15.9	17.3	17.7	17.8
F	C4	15.1	15	15.3	14.6	13.7	13	13.1	13.8	15.5	15.9	15.8
M	C5	14.5	14.3	15.1	14.8	14.1	13	12.7	13.6	15.2	15.9	15.5
M	C6	19.5	19.6	20.1	19.8	18.6	17	16.4	16.9	18.4	19.3	19.7
M	C7	20.4	20.5	20.5	20.2	19.8	18.8	17.8	19.4	20.8	20.9	20.9
M	C8	21.2	21.1	21.3	21.2	19.9	19	18.1	18.8	20.3	21.3	21.5
F	C9	15.2	15	15.3	14.9	14.3	13.7	13.5	14.8	15.4	15.6	15.3
		Isotype control T209L-infected
	Weight (%)
Gender	Mice	0	1	2	3	4	5	6	7	8	9	10	11	12	13	14
F	C1	100	99.4924	102.538	101.015	97.4619	89.3401	85.7868	90.8629	98.9848	103.553	104.569	x	x	x	x
F	C2	100	100.493	101.97	100	98.0296	89.6552	83.2512	79.803	85.2217	95.0739	99.0148	0	0	0	0
F	C3	100	101.176	101.765	97.6471	94.7059	88.8235	87.6471	93.5294	101.765	104.118	104.706	0	x	x	x
F	C4	100	99.3377	101.325	96.6887	90.7285	86.0927	86.755	91.3907	102.649	105.298	104.636	0	0	0	0
M	C5	100	98.6207	104.138	102.069	97.2414	89.6552	87.5862	93.7931	104.828	109.655	106.897	0	0	0	0
M	C6	100	100.513	103.077	101.538	95.3846	87.1795	84.1026	86.6667	94.359	98.9744	101.026	x	x	x	x
M	C7	100	100.49	100.49	99.0196	97.0588	92.1569	87.2549	95.098	101.961	102.451	102.451
M	C8	100	99.5283	100.472	100	93.8679	89.6226	85.3774	88.6792	95.7547	100.472	101.415
F	C9	100	98.6842	100.658	98.0263	94.0789	90.1316	88.8158	97.3684	101.316	102.632	100.658
	Mean	100	99.815	101.826	99.556	95.3953	89.1841	86.2863	90.7991	98.5376	102.47	102.819	0	0	0	0
	SD	0	0.892658	1.25877	1.846	2.33736	1.73568	1.80809	5.25471	6.0108	4.09961	2.5252	0	0	0	0
