# Supplementary material for: Glycans on non-structural protein 1 prevent premature T-cell mediated dengue virus clearance
Source: EMBO Mol Med. 2025 Sep 17;17(11):2995–3020. doi: 10.1038/s44321-025-00311-6 (PMC12603335; doi:10.1038/s44321-025-00311-6)
Supplement: Supplementary file 7 — Source data Fig. 5 [file 44321_2025_311_MOESM7_ESM.zip › Figure 5/Figure 5F.xlsx]

## Sheet: T209L NS1 mutant infected
Days post-infection/ Clinical Score	0	1
0	100
1	100
2	100
3	100
4	100
5		100
6	60	40
7	60	40
8	100
9	100
10	100

## Sheet: CD8-depleted T209L NS1 mutant
Days post-infection/ Clinical Score	0	1	2	3	5
0	100
1	100
2	100
3	100
4	100
5		60	40
6			80	20
7			80	20
8			60		40
9			20		80
10			20		80

## Sheet: Control T209L NS1 infected
Days post-infection/ Clinical Score	0	1
0	100
1	100
2	100
3	100
4	100
5		100
6		100
7	60	40
8	100
9	100
10	100
