# Supplementary material for: Glycans on non-structural protein 1 prevent premature T-cell mediated dengue virus clearance
Source: EMBO Mol Med. 2025 Sep 17;17(11):2995–3020. doi: 10.1038/s44321-025-00311-6 (PMC12603335; doi:10.1038/s44321-025-00311-6)
Supplement: Supplementary file 7 — Source data Fig. 5 [file 44321_2025_311_MOESM7_ESM.zip › Figure 5/Figure 5G.xlsx]

## Sheet: Viremia
Days post-infection	T209L NS1 mutant-infected
2	20000	25000	30000	60000	35000	105000	65000	90000	100000	90000
4	15000	20000	50000	35000	5500	80000	75000	30000	140000	65000
6	100	100	100	100	100	100	100	100	100	100
Days post-infection	CD8-depleted T209L NS1 mutant-infected
2	15000	35000	45000	35000	15000	115000	50000	120000	50000	65000
4	110000	115000	145000	11500	10000	200000	100000	200000	30000	60000
6	4000	1500	1500	2000	30000	15000	20000	30000	3000	6000
Days post-infection	Control T209L NS1 mutant-infected
2	35000	20000	35000	70000	25000	110000	65000	45000	65000	40000
4	20000	25000	35000	20000	5000	35000	55000	50000	10000	20000
6	100	100	100	100	100	100	100	100	100	100
