# Supplementary material for: Glycans on non-structural protein 1 prevent premature T-cell mediated dengue virus clearance
Source: EMBO Mol Med. 2025 Sep 17;17(11):2995–3020. doi: 10.1038/s44321-025-00311-6 (PMC12603335; doi:10.1038/s44321-025-00311-6)
Supplement: Supplementary file 8 — Source data Fig. 6 [file 44321_2025_311_MOESM8_ESM.zip]

Archive with 6 entries (5 files):
- Figure 6/
- Figure 6/Figure 6A and 6B.xlsx
- Figure 6/Figure 6C.xlsx
- Figure 6/Figure 6D.xlsx
- Figure 6/Figure 6E.xlsx
- Figure 6/Figure 6F.xlsx
