# Supplementary material for: Glycans on non-structural protein 1 prevent premature T-cell mediated dengue virus clearance
Source: EMBO Mol Med. 2025 Sep 17;17(11):2995–3020. doi: 10.1038/s44321-025-00311-6 (PMC12603335; doi:10.1038/s44321-025-00311-6)
Supplement: Supplementary file 8 — Source data Fig. 6 [file 44321_2025_311_MOESM8_ESM.zip › Figure 6/Figure 6A and 6B.xlsx]

## Sheet: Fig6A_B_log2counts
GeneSymbol	D2Y_106_F1	D2Y_106_F2	D2Y_106_M1	PBS_F1	PBS_F2	PBS_M1	T209L_F1	T209L_F2	T209L_M1
GNAI3	11.06	10.6891	10.8925	9.31967	11.239	11.4278	11.4747	11.1383	11.7322
PBSN	0	0	0	0	0	0	0	0	0
CDC45	5.42626	4.85798	5.61471	4.45943	5.72792	5.55459	5.24793	5.35755	6.20945
H19	0	0	0	0	0	0	1	1	0
SCML2	0	1	0	0	2	1.58496	0	0	1.58496
APOH	1	1	1.58496	2	0	2	2.58496	3.16993	2.58496
NARF	9.2503	9.07948	9.29462	8.53528	10.1874	9.9263	10.2033	9.83447	10.2046
CAV2	4.75489	3.70044	3.70044	2	4.24793	4.45943	5.04439	5.32193	6.50779
KLF6	11.3504	10.84	11.5751	9.83763	11.5348	11.7867	12.0861	11.7916	12.3197
SCMH1	5.72792	5.45943	6.16993	6.58496	8.62936	8.15987	7.30378	6.91886	8.10329
COX5A	9.12412	8.72792	9.57932	8.51175	10.2058	10.6101	9.99577	9.85798	10.4019
TBX2	1	0	1	0	2.58496	3.16993	0	1.58496	2.32193
TBX4	0	0	0	0	0	0	0	0	0
ZFY2	0	0	0	0	0	0	0	0	0
NGFR	4.58496	2.80735	4.39232	5.20945	7.30378	6.56986	5.75489	5.90689	6.02237
WNT3	0	1	1	0	0	0	2.32193	0	1
WNT9A	0	0	0	0	1	0	1	0	0
FER	4.90689	5.35755	5.04439	4.45943	5.16993	5.9542	6.06609	5.16993	6.12928
XPO6	10.7448	10.1072	11.3259	9.89026	11.7653	11.4732	11.6948	11.3875	11.8811
TFE3	9.42626	9.19476	9.39874	7.61471	9.55075	9.17991	9.8857	9.48583	10.2192
AXIN2	4.85798	4.75489	5.83289	6.18982	7.67243	8.20457	6.78136	6.59991	7.31288
BRAT1	7.05528	6.70044	7.7879	7.88264	9.52356	9.24317	8.79442	8.5157	9.44915
GNA12	6.64386	6.64386	7.56224	7.45943	9.0954	8.88874	8.66534	8.22882	8.9629
SLC22A18	0	0	1	0	1	0	1.58496	2.58496	3.45943
ITGB2L	7.65105	7.65821	5.49185	1	2.58496	2.80735	4.85798	4.90689	3.70044
IGSF5	0	0	0	1	0	0	0	0	0
PIH1D2	0	1	0	0	0	1.58496	3	1	2.32193
DLAT	7.09803	6.79442	7.73471	7.18982	8.89785	8.96578	8.52356	8.11374	8.90989
SDHD	8.8857	8.46761	8.92481	8.26679	9.93074	9.71768	9.74819	9.48784	10.2479
FGF23	0	1	0	1	0	0	0	0	0
FGF6	0	0	0	0	0	0	0	0	0
CCND2	9.59246	9.31967	10.0112	8.97154	10.9679	11.0464	10.9166	10.363	10.744
GPR107	8.6865	8.15987	9.11634	8.18488	10.1812	9.85953	9.83447	9.43045	10.0238
NALCN	0	0	0	0	0	0	0	0	0
BTBD17	0	0	0	0	0	0	1	0	0
SLFN4	16.2149	15.7579	16.4707	6.24793	7.64386	7.82018	16.2952	15.8832	15.3845
TH	0	0	0	0	0	0	0	0	0
INS2	0	0	0	0	0	0	0	0	0
SCNN1G	0	0	0	0	0	0	1	0	0
DRP2	2.32193	1	2.32193	2	1.58496	2.32193	0	2	2
TSPAN32	8.69349	7.96578	9.44915	9.57175	11.4221	11.0741	10.1228	9.85953	10.5887
LHX2	0	0	0	0	0	0	0	0	0
CLEC2G	2	1	0	0	1	2.32193	2	2.58496	1
GMPR	6.98868	6.39232	7.06609	6.20945	8.14975	8.26679	7.40088	7.7879	8.47573
GLRA1	0	0	0	0	0	0	0	0	0
MID2	2.32193	0	1.58496	0	2.32193	1	0	1	1.58496
TRIM25	10.891	10.1624	11.0293	9.40939	11.6298	11.2479	11.592	11.2738	11.5522
DGKE	6.08746	5.39232	7.08746	7.06609	9.06878	9.08215	8.01681	7.71425	8.39232
SCPEP1	8.48382	7.62936	8.90388	7.97154	10.2491	9.75656	9.90689	9.53916	10.2981
MNT	7.98868	7.62205	8.53528	8.20945	10.1434	9.93221	9.55267	9.20212	10.0417
ITGB2	13.1832	12.817	12.8027	10.9758	12.7634	12.8574	13.4741	13.2335	13.6289
HDDC2	4.52356	4.58496	5.78136	5.67243	7.25739	7.39232	6.33985	6.14975	7.11894
TPD52L1	0	1.58496	0	1	0	0	2.80735	0	1
PEMT	2	1	0	3.32193	2.58496	3.32193	3.32193	2	3.32193
CDH1	4.64386	3.80735	7.09803	4.45943	5.93074	6.56986	6.64386	6.56986	8.13443
CDH4	0	0	0	0	0	0	0	0	0
CKMT1	0	1	2.58496	0	0	0	0	0	0
BCL6B	1.58496	1	0	0	3.16993	3.70044	0	2	3.32193
CLEC10A	4.75489	4.32193	5.67243	4.80735	6.62936	6.45943	6.35755	6.26679	8.15482
ALOX12	11.2046	10.7245	11.4522	9.89482	12.1796	12.4388	11.5746	11.736	12.4115
COMT	6.62936	6.42626	6.79442	6.42626	8.21917	7.97154	7.98868	7.76155	8.46352
RTCA	6.83289	6.04439	7.40939	6.53916	8.74819	8.44294	7.98868	7.90087	8.56605
DBT	6.39232	5.55459	7.15987	6.10852	8.06609	8.33985	7.6865	7.08746	8.39232
DAZAP2	13.4001	13.1098	13.4602	12.4333	13.5874	13.6767	13.7417	13.5462	13.9706
MCTS1	7.93074	7.36632	7.96578	7.3837	9.40514	9.15735	8.79442	8.5812	9.41363
REM1	0	0	2.58496	2	3.16993	4	4.24793	2.80735	6.10852
RNF17	1	2.32193	0	0	2.80735	2	2.80735	1.58496	2.80735
TRAPPC10	8.81378	8.56986	9.30606	8.57743	10.5906	10.4357	10.0028	9.86109	10.5068
CCM2	9.69174	9.00562	10.2058	10.2216	12.0761	11.6059	11.0217	10.7632	11.5651
WAP	0	0	0	0	0	0	0	0	0
TBRG4	7.39232	6.98868	8.25739	8.13955	10.1007	9.43879	8.8392	8.53138	9.53138
TMPRSS2	0	1.58496	0	0	1	2	2.32193	0	0
MX1	5.32193	3.80735	5.52356	2	4.24793	4.85798	6.59991	6.12928	7.13955
FAP	3.70044	3.45943	3.70044	1	2	3	4.32193	4.24793	3.45943
GCG	0	1	0	0	0	0	0	0	0
NDUFA9	7.71425	7.59246	8.51964	7.90689	9.78953	9.37504	9.03067	8.81378	9.59805
EGFL6	1	2	4.08746	3.58496	5.75489	4.39232	3.90689	4.32193	5
LCK	9.33092	8.97441	9.74987	10.6724	12.1513	12.116	11.0728	10.8416	11.4362
TSSK3	0	0	0	0	0	0	0	0	0
CTTNBP2	0	0	2.58496	0	0	0	0	0	0
GALNT1	10.4471	10.3663	11.1066	10.0375	11.6944	11.8041	11.4179	11.1491	11.8254
MYF5	0	0	0	0	0	0	1	0	0
MKRN2	6.74147	6.08746	7.75489	7.11894	9.01402	8.88264	8.224	7.98299	8.95128
PPARG	3.70044	4	3.70044	2.58496	5.55459	6.32193	5.32193	4.80735	6.49185
RAF1	10.7381	10.2204	11.1466	9.66	11.6142	11.1325	11.6046	11.4404	11.9285
SEPTIN1	9.87036	9.71596	10.7607	11.1273	12.6883	12.3834	11.3247	11.0341	11.8684
PDGFB	6.53916	6.40939	7	4.70044	6.98868	7.32193	7.86419	7.81378	8.04439
ACVRL1	8.58871	8.44294	6.67243	5.93074	7.22882	7.69349	7.44294	7.02237	7.81378
TAMALIN	3.32193	2.32193	3.90689	3.90689	5.58496	5.70044	4.32193	3.16993	5
ACVR1B	8.91289	8.50383	8.89482	8.01681	10.0238	9.97011	9.54303	9.2384	10.1611
TOM1L2	6.78136	6.35755	7.55459	7.40939	9.0634	9.15987	8.38802	7.96	8.82018
GPA33	0	0	0	0	1	0	0	0	0
ZFP385A	7.12928	6.75489	8.03342	7.02237	8.85487	8.43879	8.633	8.27146	9.41996
ITGA5	8.7211	8.48382	8.97441	6.06609	7.82018	7.27612	9.42626	9.17742	9.69
GABRA2	0	0	0	0	0	0	0	0	0
WDR77	8.45121	7.9542	8.71768	7.87652	9.94105	9.45738	9.29232	9.10066	9.56986
ADORA3	6.71425	5.67243	6.02237	3.90689	5.39232	4.75489	6.18982	5.70044	5.85798
ATP5PB	10.2574	9.98584	10.2538	9.21917	10.9687	10.8696	11.0014	10.7211	11.3083
SOX9	0	0	0	0	0	0	0	0	0
HNRNPD	9.60177	9.37069	10.3912	9.86419	11.785	11.5517	11.4974	10.6644	12.0303
DYNLT1C	6.22882	5.55459	6.56986	5.58496	7.58496	7.76155	7.40939	6.85798	7.11894
C1D	8.02237	7.53138	8.05528	6.90689	8.67243	8.93664	8.58871	8.32643	9.3443
GM2A	10.375	10.0224	10.7773	10.2491	12.03	11.6106	11.9982	11.6751	12.6369
KRIT1	8.87036	8.12412	9.29921	8.38802	10.3783	10.6156	10.2408	9.61287	10.3674
CLCN4	8.83605	8.30378	9.43254	9.11114	10.8265	10.4848	10.2264	9.9629	10.7599
VMN2R88	0	0	0	0	0	0	0	0	0
GRM6	3.70044	3.32193	5.2854	4	5.70044	5.64386	5.75489	4.85798	6.16993
SEMA4F	5.35755	4.16993	5.39232	5.85798	7.55459	7.37504	6.37504	6.16993	6.89482
HK2	7.16993	6.97728	7.44294	6.10852	8.23362	7.36632	8.63662	8.33539	9.41363
MYO18A	8.83289	8.2854	9.47168	9.35535	11.2808	10.6211	10.3004	9.86419	10.7151
SEZ6	0	0	0	0	0	0	0	0	0
HAAO	8.29921	7.43463	9.39874	9.3966	11.2842	10.8025	9.77643	9.34651	10.5878
CD52	12.0851	11.7899	11.8364	11.4507	12.9607	12.6481	12.5182	12.4419	13.0861
ABHD15	4	3.70044	5.72792	4.64386	6.18982	7.19967	6.72792	6.30378	8.10852
HOXB6	0	0	0	0	0	0	0	0	0
LOXL3	3.32193	3.80735	4.32193	2.80735	4.64386	5.42626	4.75489	5	5.52356
TCL1B5	0	0	0	0	0	0	0	0	0
BTN1A1	1	0	0	0	0	0	0	0	0
KAT2B	9.43879	9.03067	9.62205	7.50779	9.47573	9.82814	10.1935	9.92926	10.2444
RAB5B	10.341	9.86109	10.4707	9.2384	11.1222	10.8619	11.0512	10.6707	11.2621
CRYBA1	0	0	0	0	0	0	0	0	0
DNMT3L	3	2.80735	1	0	0	0	2.80735	2.80735	1.58496
AIRE	2.58496	0	3	1	3.45943	2.32193	2.32193	0	3.58496
ICOSL	9.07948	8.40939	9.93664	9.42836	11.5338	11.1007	10.4062	10.0715	11.0908
SPG7	7.82655	7.31288	8.62571	8.62205	10.2621	9.87805	9.35975	9.04985	9.74651
SULT5A1	0	1	2.58496	0	0	0	0	0	0
RPL13	7.8009	7.41785	7.8392	8.07146	9.76155	9.43254	8.54303	8.37504	9.13186
CHMP1A	9.35315	9.23362	9.65105	9.07682	10.764	10.6018	10.1485	9.9901	10.9535
RPA1	8.57743	8.13955	9.33092	9.43463	11.2597	11.2306	10.2467	9.82018	10.6573
SERPINF1	1	1.58496	0	1	0	1.58496	1.58496	3.16993	2
TUBGCP3	8.11894	7.77479	8.99718	8.37504	10.3641	10.2228	9.59805	9.33539	10.062
OPRM1	0	0	0	0	2.32193	2.58496	2	0	0
POLR3D	5.88264	5.72792	6.74147	6.55459	8.51964	8.10329	7.40088	7.33985	8.11894
TCF7	10.207	10.0768	11.1655	11.0403	12.633	13.0952	11.8517	11.7181	12.4429
DDX3X	11.3309	10.9679	11.7566	10.6294	12.5218	12.643	12.4157	12.0116	12.7705
IL12RB1	6.42626	5.85798	5.85798	4.08746	5.70044	6	6.47573	6.30378	6.62936
SLC5A5	0	0	1	0	0	0	1.58496	0	1
KCNN3	3.32193	2	3.80735	0	0	0	4.16993	2.80735	2
USP32	10.4798	10.1098	10.9114	8.88264	10.1836	10.5981	11.2538	10.8963	11.2837
CAR4	0	1.58496	1	0	0	0	1	1.58496	0
TXNRD3	3.45943	2.80735	4.32193	5.2854	6.97728	6.24793	4.90689	5.39232	5.83289
FASL	3.80735	2.32193	4.52356	4	5.67243	6.12928	5.32193	4.16993	6.10852
ZFP512B	6.9542	6.70044	8.60733	8.224	10.3454	10.0755	8.87036	8.55842	9.84078
DNAJC5	10.3869	9.90689	10.7398	9.97728	11.8178	11.6974	11.4625	11.0768	11.8246
TPD52L2	7.88264	7.45943	8.15482	7.49185	9.39017	9.01681	9.01402	8.61471	9.49185
FMR1	8.62936	8.71425	9.37504	8.17991	10.1189	10.3231	10.014	9.64205	10.3049
BCL11A	8.24793	7.44294	9.82814	9.52356	11.556	11.0014	10.4564	9.91588	10.9166
IL4	4	2.58496	3.70044	4.16993	5.88264	4.9542	4.16993	5.32193	5.08746
PXMP4	6.78136	6.45943	6.85798	6.40939	8.18982	8.02791	7.86419	7.50779	8.2854
DLG3	5.61471	4.70044	5.97728	5.75489	7.06609	7.04439	6.12928	6.08746	6.71425
GNB1L	3.58496	3.80735	4.32193	4.52356	6.84549	6.47573	5.08746	4.70044	5.35755
DBH	0	0	0	0	0	0	0	0	0
MMP11	4	3.90689	4.85798	5.42626	6.83289	6.2854	5.12928	5.42626	6.02237
SMARCB1	8	7.40088	8.68299	8.49586	10.332	9.65284	9.28309	9.04985	9.80735
VPREB3	6.71425	6.20945	7.69349	8.59246	10.4818	9.0607	8.57743	8.55075	9.01123
HIP1R	10.1007	9.26444	10.6944	10.6804	12.7069	11.6852	11.0881	10.7515	11.6834
NSUN5	6.14975	5.88264	6.83289	7.2384	8.91588	8.21917	7.59246	7.74147	8.17991
TOP1MT	3.70044	2.80735	5.08746	4.52356	6.49185	6.58496	5.52356	5.61471	5.90689
HOXA10	0	0	0	0	0	0	0	0	1
HOXA4	2	0	1	0	2.80735	1.58496	1	1.58496	2
GM38393	0	0	0	1.58496	1.58496	2	1	0	0
MMP14	7.45121	7.59246	8.09276	2.58496	5.72792	5.75489	7.90087	7.77479	8.20945
SLC7A7	6.85798	6.64386	6.33985	5.20945	6.76818	5.90689	7.61471	7.3837	8.09276
OXA1L	7.99435	7.61471	8.58871	8.32193	10.3891	9.92184	9.25974	9.02514	9.98584
HEATR6	8.86728	8.21917	9.31288	8.55075	10.8138	9.92481	9.88111	9.43879	10.1586
CCL3	4.80735	4.16993	6.53916	5.45943	6.90689	6.26679	6.42626	6.20945	7.60733
WFDC18	4.52356	3.90689	5.16993	0	1.58496	1.58496	5.49185	5.24793	4.52356
ICAM4	3.58496	3.32193	3	2	3.16993	1	2.80735	2.58496	3.16993
ILF2	7.79442	7.37504	8.47573	8.42626	10.2312	9.93811	9.35975	8.94544	9.72451
CHTOP	9.98014	9.33985	10.4858	10.0741	12.0289	11.8738	11.239	10.9403	11.7557
SNAPIN	7.14975	6.58496	8	7.59246	9.85487	9.68825	8.66534	8.55459	9.58496
S100A4	8.39232	8.11374	9.01959	7.50779	8.7879	9.16491	10.3805	10.3608	11.5812
S100A3	2	1.58496	1	0	1.58496	0	1.58496	2.58496	2
S100A5	0	0	0	0	0	2	0	0	2
S100A6	12.1235	11.6961	11.204	8.49985	9.94251	9.93664	11.6425	11.6742	12.0681
SCN4A	6.67243	6.02237	7.67948	7.69349	9.97154	9.43879	8.55075	8.25267	8.90689
ICAM2	7.59991	7.14975	8.42206	9.01959	10.7415	10.2143	9.16742	9.10591	9.95128
MAPK7	7.15987	6.61471	7.6865	7.24793	9.16742	8.66534	8.26209	8.18982	8.87036
EPN2	2.58496	0	4.39232	3.45943	5.42626	5.04439	4.16993	3.70044	4.45943
B9D1	0	0	0	1	1.58496	1	1.58496	2.80735	0
SEC24B	9.40939	8.85798	9.62205	8.36194	10.3106	10.1812	10.314	10.0458	10.5362
N4BP3	5.61471	5.04439	6.50779	6.87036	9.08215	8.28077	7.2384	6.85798	8.05528
RMND5B	7.04439	6.75489	8.13955	8.05528	9.98299	9.50978	8.77479	8.8009	9.55075
NHP2	6.96578	6.47573	7.3837	7.33985	9.12153	8.75154	8.11374	8.16993	8.82972
VPS9D1	8.13443	7.66534	8.15987	7.85798	9.39874	8.66888	8.99718	8.8009	9.59991
ZFP276	9.09011	8.71425	9.15482	8.28077	10.0485	9.64205	9.92778	9.57743	10.0444
C1QL4	0	0	0	0	0	0	0	0	1
MFSD10	6.89482	6.40939	7.08746	7.30378	9.00282	8.57365	8.13955	7.87652	8.91588
LUZP1	5.2854	5.12928	5.78136	4.24793	5.97728	6.52356	7.01123	6.08746	6.89482
SLC13A2	1	3.32193	3.58496	0	3.16993	2	1.58496	2.58496	1
KCTD10	10.0768	9.60733	10.0168	9.49386	11.0668	10.9549	10.7674	10.3264	11.1548
POLDIP2	6.61471	6.33985	7.33985	7.03342	8.96	8.46352	7.80735	7.41785	8.62936
SEBOX	0	0	0	0	0	0	0	0	0
IFT20	8.49985	8.46761	8.59991	7.94251	9.30834	9.3015	8.93664	8.90087	9.18735
COL6A1	0	1	1	1.58496	1.58496	0	0	0	0
PCBP3	3.32193	3.45943	4.75489	4.24793	6.10852	6.02237	5.2854	4.75489	6.12928
LGALS9	10.1241	9.75989	10.2784	8.7879	10.5812	10.1737	10.4767	10.1472	10.5196
ARAF	9.05528	8.37938	9.77643	9.46148	11.3987	10.9396	10.2288	10.1898	10.8281
CFP	10.2831	9.89785	10.1447	8.32643	10.0741	8.47573	10.5831	10.4105	10.6275
TIMP1	1.58496	2	2.32193	1.58496	0	2.32193	1	2	1.58496
UXT	5.35755	5.2854	6.33985	5.08746	7.13955	6.59991	6.59991	5.88264	7.08746
CNNM3	6.90689	6.61471	7.66534	7.40939	9.48784	9.17493	8.55075	8.39232	9.02237
LMAN2L	8.19476	7.50779	8.17991	7.49185	9.25267	8.90388	9.10591	8.76487	9.18982
MCM3AP	8.7879	8.35755	9.37069	8.74819	10.585	10.3542	9.97728	9.64746	10.2644
PCNT	8.12928	7.72792	9.20701	9.03892	10.6211	10.445	9.69349	9.37938	10.1383
FTCD	0	0	0	0	0	0	0	0	0
MXD1	13.8347	13.3628	13.6648	9.10591	10.6662	10.2923	13.4453	13.2136	12.9033
GMCL1	7.19967	6.89482	7.69349	7.25739	9.53528	9.31741	8.59246	8.37938	9.18239
SNRNP27	7.96578	7.39232	7.60733	7.01123	8.67596	8.5157	8.52748	8.09276	8.81057
OAS1C	6.04439	5.20945	6.78136	6.04439	8.10852	7.77479	6.89482	6.9542	7.45943
OAS1H	0	0	0	0	0	0	0	0	0
OCRL	5.49185	4.9542	6.44294	5	7.50779	7.58496	7.06609	6.58496	7.76155
CALM1	11.9462	11.7997	12.1183	11.3343	13.1881	12.9091	12.9771	12.6797	13.3151
AGPAT3	8.10852	7.69349	9	9.21675	10.858	10.611	9.84706	9.62205	10.1699
SLC26A3	1	0	2	2	2	0	1	0	1.58496
SEMA6B	8.62205	8.19476	9.46148	5	5.83289	5.2854	9.45738	9.19476	8.95128
UHRF1	6.58496	6.50779	6.79442	6.18982	8.12412	6.52356	7.3837	6.72792	7.10852
DPP9	8.05528	7.88264	8.633	8.03342	9.96723	9.63844	9.51767	9.2384	9.84549
RAMP2	0	0	0	0	1	0	0	1	0
LSR	3.70044	4	5.55459	3.70044	5.90689	6.04439	5.85798	5.61471	7.42626
GRAMD1A	11.0161	10.5915	11.2917	11.4215	13.1624	12.6287	12.0095	11.7899	12.3371
HPN	1	1.58496	3	2	3.45943	2	2.58496	2.32193	3.58496
GABRG1	0	0	0	0	0	0	0	0	0
CKB	5.83289	5.24793	6.04439	5.90689	7.25739	7.10852	6.91886	6.90689	7.8009
SP1	10.058	9.56986	10.7432	9.91588	11.8053	11.8622	11.4512	11.0014	11.8114
ITGB7	10.6502	9.88722	10.9256	10.7731	12.4993	12.2195	12.022	11.676	12.2568
MYG1	6.84549	6.72792	7.49985	7.12928	9.11894	8.81057	8.07682	7.90087	8.87036
RARG	7.56986	7.31288	7.92481	7.01123	8.88874	8.66534	8.99435	8.85487	9.54689
PFDN5	9.86573	9.5812	10.0251	9.55651	11.2064	11.1911	10.6202	10.4888	11.1718
EFNB2	2.32193	3.32193	4.39232	3.16993	5.83289	4.58496	4.16993	4	5.04439
RRP15	5.55459	4.85798	6.55459	6.39232	8.0607	7.65105	7.21917	6.97728	7.77479
RND2	2.32193	0	2	2	2	2.58496	2.58496	2.32193	3.70044
SRR	5.04439	4.39232	5.88264	5.20945	7.30378	7.2384	6.59991	6.40939	7.44294
SYNC	0	0	0	0	0	0	0	0	0
FNDC5	0	0	0	1	0	0	0	0	0
ACP5	9.31967	8.89785	9.68124	10.4019	12.1573	11.3799	10.6384	10.4625	10.9278
CNN1	1	0	2	0	3.70044	4	2.80735	2.80735	2
FBXO9	9.1472	9.62022	10.0967	9.44294	10.4019	10.4252	10.3729	10.1861	10.6502
VPS50	6.85798	6.18982	7.29462	6.35755	8.29921	8.27612	7.91289	7.45943	8.64746
HARS	7.67243	7.24793	8.24793	7.47573	9.63118	9.36194	8.94544	8.7879	9.41363
ZMAT2	9.45533	9.18735	9.66534	8.77479	10.543	10.2784	10.1215	9.85487	10.5078
UBE2C	11.5343	11.4717	11.5594	10.0014	10.2503	10.6165	11.0553	10.9218	11.2312
SMG5	8.37504	8.08215	9.40727	9.2503	11.1299	10.5878	10.1434	9.85331	10.6917
CCT3	9.02791	8.39232	9.3837	9.15987	11.0647	10.5206	10.4273	9.98014	10.6609
GLMP	8.59619	8.14466	8.61102	8.64746	10.3487	9.9542	9.53528	9.28771	10.1447
MEF2D	9.75989	9.36413	10.7108	10.5575	12.5918	11.9841	11.3902	11.0721	11.8114
TMEM79	2.58496	3	3.58496	3.58496	5.61471	5	4.32193	4	4.9542
SND1	8.73132	8.28077	9.60177	8.71768	10.6036	10.3934	10.3597	9.94983	10.973
COL18A1	1.58496	1	0	1	2.80735	3.32193	1	2.32193	0
SLC19A1	4.90689	4.24793	5.80735	6.35755	7.56224	7.36632	6.32193	6.08746	7.05528
KPNB1	9.97871	9.5216	10.6147	10.0888	11.9618	11.87	11.3729	10.9758	11.8277
NPEPPS	9.59246	9.38802	9.40939	8.13443	10.0362	10.0042	9.76984	9.53916	10.1383
TBX21	5.83289	4.64386	6	5.24793	7.44294	7.80735	7.17991	6.20945	7.59246
MRPL10	7.79442	7.47573	8.31288	7.93074	9.55459	9.31288	8.96	8.62936	9.43463
CYP51	6.33985	5.90689	7.2854	6.70044	8.72792	8.16491	8.36632	7.70736	9.18982
TCF25	10.4686	10.1536	11.196	10.6689	12.6722	12.3382	11.8158	11.4969	12.3468
TUBB6	6.70044	6.65821	5.80735	4.16993	6.24793	5.39232	7.49985	7.70736	7.18982
DEF8	7.30378	7.12928	7.40088	6.16993	8.13955	8.25267	8.21432	8.01681	8.82337
MEOX1	1	0	0	0	0	0	2	0	1
SOST	0	0	0	0	0	0	0	0	0
NKX2-1	0	0	0	0	0	0	0	0	0
PAX9	0	0	0	0	0	0	0	0	0
IRX2	0	0	0	0	0	0	0	0	0
COL1A1	1.58496	3.32193	2	1	3.80735	3.80735	3.80735	4.24793	2.32193
ITGA3	2.80735	3.70044	1.58496	3.16993	5.49185	5.04439	3.80735	4	3.70044
SGCA	0	0	0	0	0	0	0	0	1.58496
DLX3	0	0	0	0	0	0	0	0	0
FOXM1	5.12928	5.61471	5.9542	4.16993	7.3837	6.58496	5.93074	5.90689	6.24793
ITFG2	5.39232	4.90689	6.76818	6.72792	8.36632	8.14975	7.45943	6.97728	7.8392
NRIP2	0	0	1.58496	0	2	1.58496	2	0	1.58496
TULP3	4.85798	4.39232	5.90689	5.72792	7.06609	6.90689	6.16993	6.10852	6.58496
GTF2H4	5.2854	5.12928	6.37504	6.12928	8.08215	7.16993	6.89482	6.61471	7.63662
TUBB5	10.2981	9.92778	10.7108	10.9844	12.5018	12.2378	11.5826	11.2568	11.9866
ELL2	9.71425	9.72962	9.74987	8.92778	9.67596	9.63481	9.96867	9.69523	9.87191
JUP	5.61471	5.55459	5.39232	5.20945	6.97728	6.67243	6.55459	6.64386	7.16993
FKBP10	3	1	2.32193	2.32193	1	2.32193	2.32193	3	3.16993
KLHL10	0	0	0	1.58496	2.58496	1.58496	1	2.32193	1.58496
MNX1	0	0	0	0	0	0	0	0	0
NOM1	6.87036	6.72792	8.02237	7.70736	9.53333	9.32643	8.68299	8.43879	9.29232
ERGIC1	7.25739	7.05528	8.224	7.30378	9.32867	9.15735	8.66178	8.54303	9.53722
TNK1	4.16993	4.58496	5.52356	2.80735	4.24793	3.58496	3.70044	3.90689	4.39232
ACAP1	10.8218	10.3826	11.1098	11.3945	13.2374	12.4684	11.7899	11.4998	12.2351
TCEA3	1.58496	1.58496	2	3.58496	4.58496	4.08746	3.80735	3.80735	4.75489
CSN3	0	0	0	0	0	0	0	0	0
IFRD1	8.56986	8.14466	8.26209	7.57743	9.29692	9.37069	8.91289	8.66178	9.28309
STK38L	6	5.55459	6.55459	6.56986	8.24317	7.80735	7.44294	6.90689	7.90087
BRPF1	9.224	8.96	9.61655	8.54689	10.6582	10.5245	10.4009	10.0362	10.8305
AKR1B3	7.11894	6.53916	8.33092	8.29921	9.96723	9.63662	8.93664	8.85487	9.75822
HOXC13	0	0	0	0	0	0	0	0	0
HOXC11	0	0	0	0	0	0	0	0	0
HOXC8	0	0	0	0	0	0	1	0	1
HOXC6	0	0	0	0	0	0	1.58496	2	0
GSTT1	3	2	3.16993	1	3.32193	3.58496	2.58496	1	1.58496
GSTT3	2.58496	3.16993	1	1.58496	2.80735	3.16993	2.80735	2.80735	3.80735
DDT	5.83289	5.78136	6.08746	6.47573	7.8009	7.70044	7.06609	7.05528	7.54689
TAT	0	0	0	0	0	0	0	0	0
MARVELD3	0	1.58496	1	0	1	0	0	0	2.32193
DDX18	7.18982	6.35755	7.88874	7.88874	9.80574	9.67596	8.93664	8.79116	9.45738
UBL3	10.1662	9.65464	10.0512	9.22882	11.2088	11.0014	10.8727	10.545	11.3309
GRAMD3	9.62571	9.29002	10.1972	9.62022	11.584	11.2479	10.6555	10.3387	11.0007
EEF1E1	5.90689	5.83289	6.83289	6.20945	8.19967	7.88874	7.65105	7.26679	8.18982
AKT1	10.4909	9.99577	10.7549	9.73978	11.5637	11.196	11.5646	11.3641	11.9905
CLDN15	7.40088	6.89482	5.80735	2.32193	3.80735	3.90689	6.06609	5.49185	5.67243
IL16	11.0251	10.4757	11.3498	11.0175	12.8357	12.5319	12.1072	11.7599	12.3818
TCIRG1	9.9263	9.39446	10.151	9.62205	11.6225	10.4666	11.0888	10.8017	11.3636
NAGLU	5.93074	5.70044	7.29462	7.13955	8.61839	8.45943	7.72792	7.67243	8.54689
COASY	6.64386	6.12928	7.01123	6.85798	9	8.51964	7.98299	7.76155	8.57743
SMO	2	1.58496	2.80735	2.58496	4.16993	4.32193	3.58496	4.08746	4.52356
TSPAN33	10.2946	10.568	10.716	9.27845	9.62936	9.63481	10.1124	10.0967	10.5216
CRNKL1	8.21432	7.85798	8.42206	7.48382	9.47776	9.39874	9.13955	8.7879	9.59246
RIN2	8.73471	8.18982	8.37069	5.2854	6.39232	7.33985	8.92778	8.48382	9.24079
FOLH1	0	0	0	0	0	0	0	0	0
CHORDC1	8.82337	8.19967	8.72451	8.56605	10.2866	10.0512	10.0348	9.50581	10.0362
RTCB	9.22641	8.72792	9.99577	9.60363	11.3701	11.1453	10.66	10.29	11.1649
PWP1	6.94251	6.91886	7.8009	7.2384	9.18239	9.20945	8.45121	8.20945	8.9629
FBXO7	9.12412	9.00843	9.37069	8.8009	9.81698	9.41363	9.50184	9.27845	9.74315
CAPNS1	10.5118	10.1408	10.4998	9.99435	11.5689	11.2167	11.0921	10.8826	11.6307
LRP3	1	0	0	0	0	0	0	0	0
DSG4	0	0	0	0	0	0	0	0	0
EVX2	0	0	0	0	0	0	0	0	0
HOXD13	0	0	0	0	0	0	0	0	0
HOXD12	0	0	0	0	0	0	0	0	0
FOLR1	1	1	2.32193	0	2	3.45943	0	0	2
CLPB	5.64386	4.58496	6.22882	5.83289	7.61471	7.64386	7.07682	7.06609	7.65821
SEPTIN7	10.0941	9.69697	10.2503	9.21917	11.221	11.368	11.0828	10.6466	11.3515
ZDHHC4	6.82018	6.94251	7.82655	7.62205	9.44708	9.0607	8.16993	8.08746	9.10066
RAC1	11.7789	11.5275	11.7549	10.5915	12.5411	12.5372	12.3985	12.2609	12.8937
NUP214	7.93664	7.31288	8.67948	8.36194	10.268	10.0182	9.59991	9.00843	9.96867
AIF1L	4.32193	4.70044	5	3	4.39232	3.16993	3.70044	3.80735	3.70044
CPA3	3.45943	1.58496	4.9542	3.32193	4	5.04439	4.85798	4.08746	5.97728
LTBP1	7.6865	7.11894	7.71425	7.16993	8.93664	8.93958	7.86419	8.09803	8.77149
UGP2	9.37721	8.91588	9.28309	7.45121	9.69697	9.67419	9.98299	9.75989	10.4284
KCNH6	0	0	0	0	0	0	0	0	0
TRMT1	7.77479	7.18982	8.50779	8.77149	10.5641	9.90388	9.21432	8.91289	9.79766
NACC1	8.89482	8.40939	9.13955	8.6865	10.6147	10.2738	10.0593	9.6865	10.3826
NFIX	6.06609	5.35755	6.42626	5.70044	6.71425	6.97728	7.61471	7.20945	8.29002
SLC1A5	9.89633	9.29462	10.4696	10.7271	12.7591	11.8317	11.3044	11.041	11.7198
UBA1	11.0464	10.6193	11.3961	10.4398	12.349	11.9926	11.9926	11.7499	12.2729
VWF	10.4808	9.99577	10.5206	9.33762	11.4778	11.638	10.5236	10.9586	11.4099
SIAE	5.93074	5.49185	6.74147	6.10852	7.97154	8.19967	7.56224	7.2384	8.12412
VSIG2	0	1	2	2	2.58496	2.80735	0	1	2.58496
ESAM	7.71425	7.32193	8.07146	6.94251	8.89178	9.0607	8.04985	8.37504	8.77808
SPA17	3.70044	3.32193	4.08746	2.80735	4.45943	5.72792	4.64386	4.85798	5
FAM50A	7.8009	7.42626	7.9542	7.72792	9.83763	9.29002	8.99435	8.62571	9.56033
EMD	8.24317	7.78136	8.26209	8.09803	9.78136	9.59432	9.14211	9.05799	9.65105
TACO1	5.85798	5.2854	6.44294	6.02237	7.71425	7.76818	7.31288	7.16993	7.97728
GRIK3	0	0	0	0	0	0	0	0	0
GRIA3	4	3.32193	5.08746	3.90689	5.42626	5.64386	5.93074	4.9542	6.30378
NPAS1	0	0	0	0	0	0	0	0	0
SIPA1L2	8.3443	8.04985	8.51175	7.11894	8.93369	8.95128	9.29921	8.90388	9.55651
AP4E1	6.94251	6.52356	7.78136	6.56986	9.03342	9.04166	8.45533	8	8.93369
BLVRA	6.04439	5.45943	6.59991	5.75489	7.71425	7.49985	7.34873	7.37504	8.18982
PDZD4	3	1	4.70044	4	5.75489	5.67243	5.08746	4.39232	6.04439
SRPK3	7.46761	6.75489	9.03892	9.53722	11.623	10.3049	9.49985	9.30834	10.3387
IDH3G	8.50383	8.03342	8.98868	9.12412	10.8903	10.2796	9.66178	9.56605	10.2586
PNCK	2	2.32193	1	1	3.32193	3	2.32193	2	4.52356
SSR4	8.35755	7.96	8.59619	8.32643	10.2192	9.8009	9.42626	9.19722	10.0389
BCAP31	9.6865	8.91588	9.72962	9.26444	11.2143	11.0175	10.4051	10.3276	11.0327
FAM98A	7.27612	6.88264	7.98299	7.67948	9.70736	9.19967	8.66888	8.27146	9.31515
LTBP2	4.08746	4.16993	4.58496	3.58496	5.55459	6.16993	5.04439	5	5.9542
KMT2A	10.2946	9.65464	11.1396	10.4574	12.3682	12.3769	11.9215	11.4273	12.1614
IFT46	5.78136	6.10852	7.18982	6.71425	8.56605	8.42206	7.67948	7.59246	8.33539
TMEM25	0	0	2	1	3.16993	1.58496	0	1.58496	3.32193
CD3G	8.11374	7.67243	8.70736	9.49785	10.9491	11.3219	9.9629	9.8009	10.3565
TRAPPC6A	6.80735	6.08746	7.01123	7.25739	8.70736	8.27612	7.74819	7.42626	8.15987
SUPT6	9.52552	8.98868	10.0835	9.47168	11.3907	11.0661	10.7748	10.388	11.1344
SPAG5	4.32193	4.58496	5.35755	3.58496	4.32193	3.32193	4.45943	5.39232	3.80735
FOXN1	0	0	0	0	0	0	0	0	0
UNC119	9.224	9.07414	9.07414	8.48784	9.96578	9.51767	9.73978	9.56224	9.99152
RAB34	1.58496	1	0	1.58496	0	0	0	0	3.45943
SDF2	8.55842	7.94837	8.50779	8.20945	10.0375	9.71768	9.224	9.10591	9.87652
CCNE1	4.85798	5.12928	5.42626	5.35755	7.15987	6.67243	5.78136	5.80735	6.20945
HSF2BP	1.58496	2.58496	1	1	2.58496	3.32193	1	0	2.80735
BBC3	5.75489	5.58496	6.40939	7.19967	8.19967	8.19476	7.11894	7.19967	8.12412
MYBPC3	4.80735	4.39232	4.70044	2.58496	5.35755	4.32193	5.45943	5.04439	5.55459
PSMC3	8.98868	8.92184	9.49586	9.00282	10.7177	10.3641	10.007	9.90839	10.683
ACP2	8.74147	8.56986	8.87344	5.80735	7.11894	7.77479	9.39446	9.39017	9.85331
RAPSN	0	0	0	0	0	2	0	0	3
SLC39A13	6.50779	5.80735	7.33985	6.18982	8.20457	7.93074	7.88874	7.77479	8.35755
CELF2	10.4788	9.98014	10.8525	9.65821	11.6751	11.8025	11.6083	11.2952	11.9679
NR1H3	6.40939	6.18982	6.91886	3.70044	4.80735	4.39232	7.24793	7.24793	7.81378
DDB2	7.11894	6.74147	8.02791	8.3837	10.1306	9.82496	8.47978	8.62936	9.46557
SPI1	12.1592	11.6484	12.0091	9.77314	11.3864	10.9396	12.5118	12.258	12.6533
SF3A1	8.40514	7.99435	9.03342	8.53916	10.5479	10.1098	9.74651	9.49386	10.2761
STAT6	11.014	10.4398	11.2186	10.0914	12.0331	11.6944	11.8948	11.5798	12.2369
CLGN	2.32193	3.16993	2	1	0	1.58496	3	2.58496	2
NAPSA	10.9381	10.6303	11.1176	10.6221	12.6316	11.5265	11.9028	11.6865	12.4635
VRK3	8.9542	8.49586	9.20701	8.54303	10.3707	9.89785	9.88722	9.44294	10.1861
SMG9	7.29462	7.05528	7.90087	8.29921	9.85331	9.31515	8.50383	8.20457	9.17493
PAXIP1	6.90689	6.79442	7.94837	7.5157	9.52552	9.25267	8.78463	8.3837	9.04712
RMND5A	10.3902	10.5661	11.1567	10.6339	11.7237	11.6755	11.3636	11.2204	11.7649
MOV10	10.0224	9.29462	10.4848	7.45121	9.19722	8.69	10.5699	10.1421	9.87036
PPM1J	3.90689	4	5.49185	6.30378	7.79442	7.70044	5.83289	5.20945	6.91886
RHOC	7.29462	6.62936	7.02237	3.45943	5.20945	5.55459	6.26679	6.64386	6.35755
PRR27	0	0	0	0	0	0	0	0	0
TEAD3	0	0	1	0	2.58496	2	1.58496	1.58496	2.32193
PPARD	8.43879	7.97154	8.72792	7.31288	8.89785	8.50779	9.40514	9.06878	9.2503
DEF6	8.84549	8.57743	9.0607	9.11894	10.6952	10.4868	9.79279	9.56605	10.4231
PEG3	0	0	0	0	0	0	0	0	0
ZIM1	0	0	0	0	0	0	0	0	0
METRN	5.20945	4.45943	5.2854	6.26679	7.44294	7.3837	6.10852	6.33985	7.15987
LMF1	5.88264	5.39232	6.22882	6.76818	8.24317	7.65105	7.35755	6.61471	7.78136
CIAO3	7.33092	7.06609	8.08215	7.62205	9.63481	8.85487	8.67243	8.54689	9.30606
ANGPTL4	1.58496	2	2.80735	2	4.45943	4.24793	1.58496	3.70044	4.08746
DBF4	6.44294	6.08746	6.59991	6.2854	8.08746	8.28077	7.40939	7.33985	7.82018
DAXX	9.37287	8.93074	9.61471	8.43463	10.4838	9.95855	9.75489	9.40939	10.1033
CD320	3.90689	3.45943	4.58496	5.16993	7.15987	5.80735	5.32193	5.39232	5.83289
IPO4	5.20945	5.24793	6.47573	6.98868	8.32193	7.63662	7.18982	7	7.60733
TM9SF1	7.88874	7.30378	8.53916	7.91886	10.0279	9.65464	9.25739	9.03342	9.91139
REC8	1	0	2.58496	2.32193	2.58496	2	1.58496	1	0
IRF9	10.5622	10.2155	10.9307	8.19967	10.2586	9.85175	11.2288	10.9701	11.3387
GMPR2	6.62936	6.59991	7.74819	7.07682	8.89482	8.47573	8.21917	8.14466	8.84549
MDP1	7.87036	7.10852	8.20945	8.633	10.4522	9.84549	9.21189	9.10066	9.88264
DHRS1	8.43879	8.20945	8.09276	7.20945	9.17991	8.56605	8.70736	8.79766	9.46964
NCAN	0	0	0	0	0	0	0	0	0
TMEM161A	6.67243	6.58496	7.11894	7.17991	9.06878	8.49985	7.70736	7.75489	8.26679
ARMC6	5.12928	5	5.61471	5.58496	7.43463	7.01123	6.40939	5.83289	6.82018
BORCS8	7.67948	7.34873	8.02791	7.41785	9.21675	8.74147	8.5812	8.39232	8.87958
SLC25A42	3.58496	3.90689	4.90689	5.49185	7.53138	6.75489	5.83289	5.58496	6.24793
SNX9	8.48784	7.85798	9.37938	8.53916	10.8122	10.6421	10.0539	9.68825	10.5265
RANBP3	8.65464	7.99435	9.15735	9.07948	10.9901	10.341	9.90539	9.75822	10.5008
NDUFA11	6.91886	7.01123	7.76155	7.39232	9.00562	8.52748	8.19967	8.08215	9.02237
BMP8B	0	0	1	1	1	0	0	0	1
NR2F6	6.26679	5.08746	5.52356	6.04439	7.85175	7.12928	7.27612	6.70044	7.70736
USE1	8.55842	8.01123	8.73132	8.64386	10.218	10.1331	9.28077	9.09276	10.0334
OCEL1	7.33985	6.40939	7.26679	7.56224	9.02514	8.43045	8.17991	8.09276	8.61102
DYRK1B	6.26679	5.32193	6.58496	6.45943	8.17493	7.83289	7.25739	7.05528	7.62205
BRAF	9.21917	8.74483	9.56224	7.97728	10.0265	10.0042	10.1331	9.71596	10.2252
NDUFB2	6.71425	6.24793	6.85798	6.58496	8.37504	7.90689	7.67243	7.8009	8.30378
HLTF	8.69349	8.46352	9.14211	8.3966	10.3049	10.4336	9.91289	9.65821	10.3729
PRPF6	8.45121	8.09803	9.04712	8.71425	10.6393	10.3151	9.77314	9.48583	10.3242
RGS19	10.0553	9.74987	9.97441	9.33316	11.1762	10.6795	10.7649	10.3652	11.043
RGS20	0	0	0	0	0	0	0	0	0
ABHD3	0	1	0	0	1.58496	1	0	0	0
SNRPD1	6.70044	6.35755	7.10852	6.56986	8.53138	8.21917	8.07682	7.85798	8.64746
TCHP	5.80735	5.64386	6.90689	7.05528	9.07146	8.27146	7.46761	7.21917	7.58496
TIAM1	6.59991	6.08746	7.82018	6.14975	7.74147	8.30834	9.29002	8.70044	10.3004
TSC2	7.85798	7.43463	8.73471	8.50383	10.3772	9.77149	9.50383	9.04166	9.89178
RPL3L	3.58496	3.80735	3.32193	1.58496	3.58496	3.58496	3.16993	3.32193	3.58496
SLC9A3R2	2.32193	2.80735	1	3.16993	3.16993	4.24793	3.70044	3	3.58496
PUF60	8.91886	8.49586	9.59059	9.55459	11.2866	10.8948	10.2761	9.90388	10.8681
GOLGA2	8.83289	8.49985	9.27845	8.3443	10.4696	10.0084	9.75989	9.37287	10.1085
UCK1	6.72792	6.90689	7.86419	7.8392	9.9263	9.2854	8.64386	8.45533	9.11894
SCIN	1	1.58496	1.58496	0	2.58496	2.58496	2	0	3.16993
IKZF4	4.08746	3.32193	4.9542	4.90689	5.61471	6.44294	5.67243	5.32193	6.37504
MIEN1	7.93664	7.40088	7.80735	7.52356	9.1472	8.66888	8.54303	8.44294	9.05257
PON1	0	0	0	0	0	0	0	0	0
AXL	3.90689	3.90689	4.58496	4	4.45943	4.64386	5.72792	4.80735	6
TGFB1	10.1849	9.70563	10.8471	10.7347	12.5613	11.9046	11.6059	11.3663	12.3109
CCDC97	8.89482	8.39232	9.17243	8.6865	10.4757	9.84235	10.0154	9.69697	10.2491
ZFP40	4.08746	5	5.83289	4.70044	7.34873	7.47573	6.52356	5.80735	6.89482
AKAP8L	8.90689	8.32643	9.63481	9.92184	11.6119	11.0485	10.2668	9.96723	10.8681
SHH	0	0	0	0	0	0	0	0	0
PDCD2L	6.65821	6.06609	7.24793	6.93074	8.82018	8.17493	8	7.50779	8.41785
GTF2F1	8.6865	8.2384	8.73471	7.93074	9.80574	9.57743	9.46761	9.35975	9.88417
CLPP	6.14975	5.39232	6.94251	6.67243	8.64024	7.93074	7.35755	7.19967	7.97154
ALKBH7	4.64386	4.16993	5.32193	5.52356	7.64386	6.76818	6.56986	6.14975	6.70044
PSPN	0	1	0	0	0	0	0	0	1
DENND1C	10.5906	9.99859	10.8834	10.1997	12.1163	11.5088	11.3761	11.1874	11.5999
MED6	6.53916	6.10852	6.39232	5.42626	7.96	7.3837	7.18982	6.78136	7.78136
PRKD1	0	0	0	0	0	0	0	1	0
LCP2	10.9837	10.6275	11.1	8.62936	10.3509	10.6375	11.4522	11.2143	11.5038
CSE1L	8.35315	7.78136	9.29692	8.64746	10.6457	10.5058	10.0375	9.59991	10.4969
NAA20	6.49185	5.61471	6.74147	6.30378	8.27612	8.37069	7.48382	7.10852	8.35315
PRKRA	6.16993	5.70044	5.93074	4.24793	6.55459	6.55459	7	6.94251	7.53138
FKBP7	3	2.32193	3.16993	2	4.80735	4.90689	3.90689	2.80735	4.80735
PLEKHA3	7.25739	6.67243	7.58496	6.84549	9.11634	9.14211	8.67243	8.30834	9.17991
YKT6	9.15987	8.7879	9.37287	8.81378	10.7339	10.2644	10.0028	9.81218	10.584
BAZ1B	9.86109	9.3966	10.3095	9.9263	11.697	11.4843	11.1874	10.7194	11.3259
PEX6	8.08746	7.57743	8.46352	8.7879	10.4919	9.78136	9.23601	9.04166	9.78627
MRPL2	6.30378	6.12928	6.87036	6.84549	8.65105	8.27146	7.60733	7.2384	8.37504
MEA1	7.26679	7.2384	7.67243	7.67243	9.04439	8.72451	8.04985	8.33092	8.73809
GNMT	3.16993	2.58496	3.90689	2.80735	4.64386	4.08746	3.16993	3.90689	4.70044
GRIN2D	2.32193	0	1	2	3.45943	2.80735	2.80735	2.32193	3.45943
KDELR1	8.33985	7.90087	8.41785	8.20457	9.67243	9.54496	9.20701	9.03067	9.72962
TMEM143	4.80735	4.32193	5.42626	5.45943	7.07682	6.97728	6.26679	5.93074	6.80735
PDXK-PS	0	0	0	2	2.58496	2	0	1	1
GGCT	7.59991	7.35755	8	6.75489	8.29462	8.52748	8.46352	8.38802	8.83605
JAG2	3.16993	2.80735	3.90689	4.58496	6.44294	6.16993	5.45943	5.24793	5.35755
BTBD6	4.80735	4.70044	5.75489	6.32193	8.2384	8.10852	6.82018	6.45943	7.40088
NUDT14	5.2854	4.85798	5.80735	6.44294	8.17493	7.56224	6.6865	6.94251	7.30378
EPDR1	2.58496	2.58496	2.32193	0	1	1	2	2.32193	3
FLII	10.5137	10.0901	10.7698	9.77808	11.7723	11.2952	11.3129	10.9809	11.5901
TOP3A	6.04439	5.93074	7.24793	7.02237	8.96	8.5812	7.90689	7.59246	8.57365
ATG4D	8.2384	8.01123	8.34873	8.08746	10.0154	9.17991	9.15987	8.85175	9.53138
QTRT1	5.55459	4.52356	6.24793	6.76818	8.80735	7.78136	7.05528	6.65821	7.87036
PLIN4	2	2.80735	3.58496	0	1.58496	1	3.70044	3.80735	4.24793
HDGFL2	8.06609	7.70044	8.64386	8.55075	10.5343	9.9571	9.41151	8.92481	10.0224
CHAF1A	5.52356	5.08746	5.64386	4.64386	6.50779	6.24793	5.72792	6	6.45943
ADPRH	9.69174	9.46148	9.50383	8.61102	10.3465	9.9901	10.1421	9.8392	10.4828
TMEM39A	6.59991	6.35755	7.2384	6.75489	8.49985	8.224	7.89482	7.65105	8.41363
TIMMDC1	6.50779	5.9542	6.93074	6.40939	8.19476	7.62936	7.26679	7.05528	7.85798
PLA1A	3.90689	3.16993	2.32193	2	3.58496	1	3.80735	3.32193	4.08746
MCM2	7.56224	7.29462	8.10852	7.79442	9.53138	9.20457	8.84235	8.35315	9
TPRA1	6.87036	6.55459	7.63662	8.14466	9.70044	9.12153	8.633	8.30834	9.24793
NAB1	9.52748	9.30834	9.69523	8.0607	10.032	10.2866	10.2831	9.89178	10.7507
ADGRE5	12.6298	12.1013	12.6011	11.5708	13.5278	13.0201	13.6443	13.4054	13.4795
IL17RA	11.741	11.3309	12.2043	10.6582	12.4966	12.3923	12.7721	12.4362	13.0322
LAMB1	1.58496	1	1.58496	0	3	1	3.32193	0	2.80735
KCNN1	1.58496	0	0	0	1	1.58496	1	0	0
ARRDC2	6.24793	5.88264	7.01123	6.08746	8.34873	7.85175	7.60733	7.33985	8.49985
PPP1R17	0	0	0	0	0	0	0	0	0
CD36	9.64205	9.65642	9.52356	8.92184	9.87652	9.633	9.95565	10.0674	10.2033
MAP2K7	7.90087	7.40939	8.77149	8.85798	10.4574	10.1007	9.20212	9.08746	10.021
TIMM44	7.67243	7.06609	8.2384	8.05528	9.96723	9.45738	8.83605	8.79442	9.49785
AP2A2	8.81378	8.48784	9.15735	8.49586	10.2808	10.1997	10.2021	10.0238	10.8842
PNKP	10.4491	10.1408	10.0566	8.79442	10.545	9.85643	10.3934	10.2808	10.6239
MED25	7.65105	7.24793	8.37938	8.27146	10.0334	9.44915	9.01402	8.82018	9.71253
BCAM	2.80735	3.16993	3.16993	2	0	2.32193	2	1.58496	0
CLPTM1	9.15987	8.64386	9.6987	9.08481	10.7632	10.3837	10.2384	10.0014	10.6411
RELB	9.35755	8.98584	9.65464	8.5157	10.1849	9.45738	9.56796	9.50581	10.1189
TOMM40	6.89482	6.56986	7.73471	7.7879	9.46148	9.06609	8.49586	8.26209	9.14211
APOE	8.65464	8.46352	9.29232	10.4939	11.9769	11.8198	10.3264	9.91289	11.4594
APOC2	0	0	0	0	0	0	1	0	0
HBP1	10.1799	9.84862	10.4315	9.19722	11.0077	11.1643	10.9337	10.6138	11.1712
PRKAR2B	10.3597	9.80413	10.1176	8.84549	10.9462	11.1599	10.5382	10.6978	11.3487
CDKN1B	10.7022	10.3509	11.032	9.81698	11.8349	12.2612	11.672	11.4517	12.0338
KLF4	7.16993	6.87036	8.10852	6.62936	8.45943	9.01959	9.41574	9.03342	10.0307
AP1M1	9.48382	9.07414	10.0861	9.74483	11.611	10.9636	10.7707	10.3902	11.2294
RAB8A	10.5962	10.1421	10.6987	9.93958	11.703	11.4003	11.2866	11.0196	11.7578
HMGN2	10.1434	9.68825	9.57365	8.55842	10.2784	9.92184	10.2479	10.0334	10.4284
FAM32A	10.5008	10.1923	10.716	9.59991	11.1867	11.0119	11.3038	11.1592	11.6119
ELF3	5	5.61471	6.49185	3.80735	6.67243	6.06609	3.70044	4.70044	4.32193
CYP2C29	0	0	0	0	0	0	0	0	0
STARD3NL	7.20945	6.37504	7.33985	6.82018	8.36632	8.33985	8.32643	7.98868	8.7039
STK11	9.90689	9.55651	10.3443	10.0154	11.7603	11.1542	10.9396	10.643	11.3966
EFNA2	2.58496	1	2.80735	2.58496	2.58496	1.58496	1	1.58496	2.58496
ATP5D	9.14975	8.63662	9.2854	9.49985	11.0492	10.6064	10.1267	9.81218	10.7415
PPP5C	7.89482	7.49985	8.50779	8.94837	10.7288	9.99718	9.44501	9.32193	9.97871
CDK12	9.12928	8.90689	9.85331	8.52748	10.3859	10.5736	10.2946	9.87036	10.4939
LIPE	9.02237	8.46352	9.07948	7.55459	9.55651	8.67596	9.58871	9.37504	9.82496
PAFAH1B2	8.53916	7.90087	8.9629	8.25267	10.1724	10.0688	9.67948	9.2384	10.2866
TBC1D8	8.90689	8.79766	8.17991	6.30378	8.02791	7.40939	9.35755	9.24079	9.32418
CNOT11	7.31288	6.87036	7.77479	7.2854	9.26679	9.03342	8.55842	8.24793	9.03617
SLC2A3	11.7108	11.2456	11.6439	10.0901	12.0526	12.1115	12.1347	12.0661	12.4325
FOXJ2	8.43463	7.97154	9.15482	8.49985	10.5878	10.2703	9.62205	9.39446	10.2456
SRI	10.8392	10.4115	10.4294	9.19967	11.0203	10.9204	10.8447	10.5411	11.1712
DGCR2	7.85798	7.2854	8.22882	8.29921	10.2621	9.76984	9.31515	9.03892	9.63481
IRF3	8.9629	8.57365	9.49185	9.69697	11.4727	10.7977	10.3174	9.98584	10.8313
BCL2L12	5.90689	5.9542	7.05528	7.34873	9.00282	8.49185	7.92481	7.45121	8.35755
ZFP959	6.40939	6.2854	7.09803	6.65821	8.71081	8.64024	8.25267	7.59246	8.46761
MPND	7.53916	7.2854	8.24317	8.45943	9.93664	9.61655	8.82018	8.84235	9.783
SH3GL1	9	8.56986	9.14975	9.13955	10.7624	10.3072	9.96434	9.66	10.332
EBI3	9.09803	8.69697	8.14975	5.55459	7.41785	7.17991	8.33092	8.17493	8.39232
YJU2	5.58496	5.45943	6.58496	6.59991	8.16491	7.90087	7.3837	6.75489	7.69349
RANBP2	9.75154	9.39446	10.9359	9.85487	11.6389	11.8677	11.4409	10.9809	11.8094
EDAR	0	0	0	0	0	0	0	0	0
GRK5	8.77479	8.46761	8.90689	7.46761	9.29232	9.8009	9.73978	9.55267	10.2288
DVL3	7.81378	6.97728	8.07682	7.34873	9.68299	9.20457	8.63662	8.40514	9.3443
ABCF3	7.89482	7.42626	8.67596	8.35755	10.2761	9.64566	9.20945	8.88264	9.73132
EIF2B5	7.46761	7.02237	8.27146	7.85175	9.87191	9.62753	9.11114	8.81698	9.67596
CYTH2	7.97154	7.87036	8.3443	8.40939	10.0417	9.42206	9.16491	8.87958	9.62022
SULT2B1	1	0	1	0	2.80735	2	3	1.58496	2.32193
CAR11	0	0	1	1	2.58496	4.24793	1.58496	2	2.32193
DLGAP1	0	0	0	0	0	0	0	0	0
PLAG1	3.32193	3.58496	2.32193	3.32193	5.24793	5.24793	4.16993	4.45943	5.42626
HCK	12.1488	11.7657	11.937	9.52748	11.4783	10.445	12.2324	12.0671	12.3818
MRPL4	7.69349	7.08746	8.00562	8.07682	9.67772	9.03892	8.76487	8.56605	9.43254
KEAP1	8.21917	7.67243	8.61102	8.04985	10.1687	9.84078	9.47978	9.11634	10.0307
AP1M2	4.39232	4.24793	5.20945	4.75489	6.75489	6.02237	5.88264	5.64386	6.33985
GLG1	9.56796	9.03892	10.2216	9.36851	11.3326	11.3247	11.0396	10.5536	11.3565
ATP8B3	2	0	0	0	1	0	0	0	0
BTBD2	6.12928	5.83289	7.11894	7.35755	9.05528	8.52356	7.84549	7.76818	8.66534
CSNK1G2	9.66534	9.25267	10.1886	10.1497	11.8005	11.5971	10.8688	10.7228	11.4873
ABHD17A	7.80735	7.52356	8.5812	9.00562	10.5546	9.96867	9.28077	9.13955	10.0821
MOB3A	10.4625	10.1085	10.5382	10.2384	11.9633	11.7048	11.4924	11.2058	11.7368
CACNB3	4.39232	4.80735	4.75489	2.32193	4.08746	4.16993	4.39232	4.16993	4.64386
CCDC65	0	0	0	0	1	0	0	0	0
FKBP11	3.70044	4.16993	3.90689	4.08746	6.33985	4.70044	4.75489	4.58496	5.16993
DDX23	8.9542	8.50779	9.81538	9.31741	11.2621	10.8431	10.4147	10.1046	10.9293
PLD3	8.76487	8.64746	9.13443	8.80735	10.3354	9.93664	9.49985	9.18488	9.94837
GRIK5	4.52356	4.39232	4.45943	4.58496	6.18982	6.47573	5.64386	6.04439	6.40939
CD79A	11.5108	10.5641	12.463	13.1624	14.9022	13.9328	13.0974	12.7966	13.7064
RABAC1	9.5411	9.07682	9.85331	10.1228	11.3471	11.3106	10.5718	10.4168	11.3641
ETV3	8.61102	8.29002	9.42626	8.54303	10.7682	10.7423	10.1523	9.87652	10.6715
PRKCSH	8.45943	7.91289	8.633	8.45121	10.2633	9.84862	9.57554	9.19229	10.0154
ELAVL3	1.58496	0	0	0	1.58496	0	0	0	0
RAB3B	2	0	2	0	3.32193	1	1	1.58496	1
ST8SIA6	6.18982	5.90689	7.31288	7.49185	8.90689	9.67596	8.01681	7.65821	8.51175
FCGRT	6.08746	5.52356	6.91886	7.65821	9.44294	9.20212	7.8009	7.6865	8.65105
NOSIP	7.90689	7.82018	8.47168	8.2384	10.1137	9.61471	9.16239	8.97441	9.81698
PIH1D1	7.34873	7.02237	8.02237	7.67948	9.49785	8.90388	8.59246	8.22882	9.15735
RPS11	11.4853	11.0396	11.7973	11.8126	13.6513	13.5405	12.6872	12.5159	13.3501
SUPT5	9.62022	8.94544	10.2831	10.1007	12.0098	11.3761	10.9076	10.6321	11.4409
DLL3	0	0	0	0	0	0	0	0	0
PAF1	8.43045	7.97154	8.96867	8.5157	10.5245	9.89633	9.52748	9.31288	10.1163
TIMM50	6.02237	6.32193	6.87036	7.31288	9.03067	8.53528	7.94837	7.37504	8.46761
MED29	5.20945	4.64386	5.61471	5.32193	7.50779	6.71425	6.44294	5.97728	7.15987
BICD1	3.70044	2.58496	3.58496	3	5.08746	5.04439	3.90689	4.08746	4.80735
NCSTN	9.15987	8.73132	9.77149	8.72792	10.8941	10.5088	10.3163	10.043	10.9136
PEX19	8.15482	7.96578	8.53138	7.80735	9.44501	9.24317	9.03342	8.61839	9.50779
PHYHIP	2	2.32193	2	1	2.58496	0	1.58496	2.32193	2.32193
CRHR2	0	0	0	0	0	0	0	0	0
INMT	0	0	1	0	0	1.58496	0	0	1
CYP4F18	9.67419	9.42417	10.3934	9.85331	11.6133	10.9622	11.1843	10.9016	11.7271
IMPDH1	6.65821	5.93074	7.44294	8.17991	9.82337	9.76653	8.41785	8.21432	9.11634
PSG18	0	0	0	0	0	0	0	0	0
DUSP3	8.12928	7.59246	8.42626	7.52356	9.64205	9.49785	9.2738	9.04166	9.93811
PRODH	4.52356	3	3.70044	3.58496	5.20945	4.32193	4.80735	3.45943	5.35755
ESS2	6.90689	6.32193	7.65105	7.61471	9.26444	8.82337	8.26209	8.04439	8.84862
SLC25A1	6.55459	6.10852	7.25739	6.89482	8.75154	8.21432	7.97154	7.75489	8.6865
DGCR6	5.70044	4.16993	5.2854	4.90689	6.62936	6.35755	6.35755	5.75489	6.87036
DDR1	4	3.90689	5.20945	4.90689	6.30378	6.88264	5.70044	5.9542	6.91886
IER3	9.41996	9.12412	9.75489	4.58496	6.82018	6.44294	9.35975	9.2503	9.18239
FOSB	3.32193	4.08746	4.39232	5.67243	7.2854	3.16993	5.04439	4.85798	5.55459
KLC4	7.84549	7.3837	7.94251	7.03342	9.22159	8.65105	8.46352	8.16491	9.01402
ERCC1	6.12928	4.90689	6.55459	6.6865	8.70044	7.77479	7.41785	7.01123	7.87036
CYP17A1	0	0	0	0	1.58496	2	0	0	1
AS3MT	5.58496	5.72792	6.79442	6.10852	8.21917	8.05528	7.49985	6.83289	8.01123
HOMER3	6.89482	6.26679	7	6.33985	8.58496	8.37938	7.71425	7.42626	8.25739
CRTC1	6.18982	5.93074	7.54689	7.32193	9.32418	8.92481	8.13443	7.82655	8.73132
RNF215	6.88264	6.22882	7.59991	7.87036	9.31288	8.79116	8.23362	7.80735	8.69349
SEC14L2	1	1.58496	2	0	1.58496	3	2	2	4
AVEN	5.55459	5.20945	6.44294	6.37504	7.81378	8.08746	7.50779	7.15987	7.63662
CP	4.39232	4.16993	2	0	2.32193	1.58496	3.80735	3.32193	2.80735
CROT	7.56986	7.37504	8.03342	7.33092	9.40514	9.47168	8.70044	8.47978	9.33985
RPS6KA1	10.2562	9.89482	9.97441	9.5812	11.4605	11.158	10.9979	10.6546	11.5416
CALB2	0	0	0	0	0	0	0	0	0
SNRNP200	9.76321	9.28771	10.5401	9.8857	11.7916	11.6786	11.3151	10.8742	11.5367
CIAO1	7.55459	7.05528	7.94837	7.90689	9.52943	9.38802	8.66178	8.3443	9.32418
HAS1	1.58496	0	0	0	0	0	0	0	0
TAF6L	5.42626	4.70044	6.08746	5.85798	7.85798	6.97728	6.67243	6.55459	7.40939
INSIG2	7	6.59991	7.33092	6.75489	8.94837	8.62205	8.01123	7.82018	8.52356
KPNA6	8.26209	7.67243	8.91289	8.0607	9.91886	9.83131	9.54689	9.31061	9.99435
MAN1A	9.69697	9.18735	10.6211	10.0607	11.9744	12.3479	11.567	11.0189	11.9593
ITPKC	6.10852	6.16993	6.71425	6.39232	8.21432	7.41785	7.17991	6.93074	7.57743
COQ8B	6.70044	6.20945	7.07682	6.74147	8.47168	7.90689	7.76155	7.49985	8.26209
BRD8	8.91886	8.25739	9.35315	8.92184	10.9809	10.6348	10.0901	9.76321	10.5382
KIF20A	5.64386	4.52356	5.83289	4.58496	5.35755	5.2854	5.70044	5.70044	5
FARSA	7.98299	7.34873	8.64746	8.54303	10.421	9.53528	9.31288	9.01959	9.8009
GCDH	5.52356	4.85798	7.22882	6.64386	8.80735	8.29462	7.49185	7.11894	8.15482
MAST2	8.56224	8.32193	9.11374	7.87652	9.94837	10.1046	9.21432	9.05528	9.89178
DNASE2A	6.87036	6.33985	7.49185	7.16993	9.29921	8.98868	8.18488	7.93664	8.86419
RAD23A	11.4944	11.5925	11.7228	10.29	11.1935	11.2384	11.4512	11.1718	11.5699
CALR	11.6817	11.2615	11.6644	10.8681	12.922	12.2453	12.5971	12.3216	12.8977
SYCE2	3.90689	3.45943	3.16993	3.16993	5.52356	5.20945	4.85798	4.24793	5.32193
NFAT5	9.80413	9.42836	10.6101	9.25739	11.431	11.3191	11.1904	10.8009	11.4205
NOB1	6.82018	6.26679	7.75489	7.76155	9.68825	8.91886	8.3837	7.96	9.10591
NQO1	5.24793	5.12928	5.04439	3.70044	4	3.90689	5.32193	5.16993	5.16993
PPFIA3	1	0	0	0	1.58496	1	1	0	0
GYS1	7.33985	6.58496	6.52356	6.02237	8.52356	8	7.44294	7.14975	8.33539
RUVBL2	7.40939	7.06609	7.88264	8.27146	9.93517	9.16993	8.76155	8.38802	9.23122
LIN7B	0	2.58496	0	0	1	1	0	1	0
BAX	7.87652	7.75489	8.53916	8.77149	10.1712	9.73809	9.29462	9.07948	10.0993
IL7R	9.09011	9.11374	9.94105	9.94105	11.4242	11.8884	10.42	10.2312	11.1157
TFAM	7.76155	7.34873	8.66534	8.35755	10.2597	9.98157	9.13955	8.93958	9.83763
ZFP81	5.80735	5.58496	6.91886	6.40939	8.25739	8.55842	7.86419	7.55459	8.224
EFNB3	4.24793	3.58496	1	3.32193	4.80735	4.64386	4.45943	4	4.08746
MMD	10.6847	10.1383	11.0855	9.77479	11.8313	12.1793	11.2515	11.3191	12.0074
HLF	1	0	1	1	1	1	1	0	3.45943
FAM162A	6.08746	5.88264	6.16993	6.12928	7.65821	7.34873	6.80735	6.96578	7.40088
RPL8	12.0758	11.8431	12.4951	12.856	14.3886	14.2214	13.3291	13.1949	14.0208
GRM3	0	0	0	0	0	0	0	0	0
SSBP2	6.40939	6.61471	7.10852	6.39232	7.90689	8.38802	7.70736	7.17991	8.23362
FANCL	5.35755	5.12928	6.16993	5.64386	7.74819	7.30378	6.59991	6.39232	7.67948
BRINP2	1.58496	2	1	0	0	0	0	0	0
GSTM5	8.78463	9.01123	9.07948	7.58496	8.02791	8.45943	8.72451	8.53916	9.10591
GSTM7	1	1	1.58496	0	2.80735	1	1.58496	1.58496	2.80735
GSTM3	0	0	0	0	0	0	0	0	0
STAT3	11.5882	11.1344	11.952	9.85175	11.7952	11.6202	12.4564	12.0835	12.5457
STAT5A	7.81378	7.56986	8.59991	7.60733	9.81218	9.53138	9.50383	9.19476	9.96
CAVIN1	5.9542	5	5.80735	5.58496	7.15987	6.9542	5.58496	5.97728	6.84549
MAP3K11	10.2143	9.65284	10.0444	9.14211	10.7262	10.5613	10.8273	10.3891	11.0251
AKT2	10.4798	10.1046	10.769	9.74819	11.5063	11.2204	11.2119	10.983	11.6013
DNAJA3	6.88264	6.32193	7.87652	7.54689	9.40727	8.86419	8.633	8.29002	9.15735
HMOX2	8.58871	8.10852	8.69	8.02237	9.97728	9.48784	9.41785	9.1472	9.95274
CDIP1	6.71425	6.56986	8.00562	7.84549	9.94251	9.63844	8.80735	8.26209	9.45533
MAP3K20	5.61471	5.16993	5.58496	4.52356	6.52356	6.24793	6.37504	6.35755	7.49185
CWC15	8.58871	8.24317	8.65821	7.97154	9.80896	9.64566	9.45533	9.32193	9.82814
COL5A3	4.45943	4.24793	6.24793	5.80735	8.40514	7.18982	6.14975	6.74147	7.19967
DNMT1	9.03342	8.73471	9.633	9.59059	11.2186	10.8541	10.3685	9.9571	10.7698
PPAN	7	6.12928	7.85175	8.09803	9.99435	9.18735	8.48382	8.52356	9.11374
ANGPTL2	0	1	1	1.58496	3.16993	3.80735	1.58496	2.32193	4
CACNA1E	7.15987	6.50779	8.87652	8	10.2384	9.66711	9.45327	8.71425	9.44087
CACNA1B	1	1.58496	1	0	1.58496	0	0	0	3
TRMT10A	5.24793	5	5.45943	5.08746	7.24793	7.27612	6.22882	6.35755	6.98868
ETV1	1	0	1.58496	1	2.80735	1	2.58496	3.16993	3.45943
KIFC2	3.90689	3.45943	5.64386	6	7.96	7.67948	6.56986	6.06609	6.72792
PSAP	13.4467	12.9265	13.4526	12.4793	14.3869	14.0489	14.6195	14.3341	15.2885
IKBKG	8.98014	8.74483	9.39232	8.50383	10.2715	10.3004	9.97298	9.66888	10.255
PAX2	0	0	0	0	0	0	0	0	0
WARS2	5.52356	4.32193	6.30378	5.55459	7.74819	7.54689	7.16993	6.61471	7.65105
ATN1	5.67243	5.08746	5.75489	5.55459	6.32193	6.30378	6.06609	5.83289	6.61471
PHB2	8.56605	8.27612	9.26679	8.9571	10.9462	10.5147	9.94983	9.73471	10.6856
PTPN6	12.4998	12.127	12.6353	11.989	13.9212	12.9717	13.2959	13.071	13.616
ENO2	0	1	0	2.32193	3.45943	2.80735	1.58496	2.58496	2.58496
EMG1	8.65105	8.09803	9.0634	9.36194	11.0519	10.4378	10.014	9.79116	10.5708
LPCAT3	8	7.67948	8.44294	7.71425	9.47168	9.39446	8.90087	8.59991	9.38154
ATP6V1F	9.58684	9.36851	9.73302	9.39874	10.817	10.5981	10.2715	10.1523	10.8416
IL12B	1	0	0	0	0	0	0	0	1
CLCN5	6.93074	6.52356	6.96578	6.45943	8.58871	8.2854	8.10329	7.32193	8.26679
CLCN3	8.86109	8.37504	9.26679	8.55459	10.4502	10.6742	9.86264	9.67596	10.6129
HIF3A	3.45943	1	2.80735	3	4.58496	4.24793	3	2.32193	4
GPX6	0	0	0	0	0	0	0	0	0
GPX5	0	0	0	0	0	0	0	0	0
PDE1C	2	1	3.58496	3	4.45943	3.32193	2.80735	2.58496	4
UTP20	7.20945	6.42626	8.32643	8.01681	9.75154	9.63481	9.17493	8.75489	9.57554
SPIC	4.90689	4.90689	5.61471	3	4.70044	4.64386	6.37504	6.30378	7.41785
9330159F19RIK	0	0	0	0	0	0	0	0	0
CUL3	9.68825	9.38154	10.0553	9.15735	11.1874	11.2119	10.796	10.3934	11.1799
SST	0	0	0	0	0	0	0	0	0
IL11	0	0	0	0	0	2.58496	0	0	0
LARGE1	2.32193	2.80735	2	2.58496	3.70044	2.58496	3.90689	3.80735	4
DDX56	6.87036	6.18982	7.55459	7.62205	9.32643	8.97728	8.27146	8.19967	8.92184
TMED4	7.53916	6.97728	7.78136	7.76818	9.69697	9.21917	8.67243	8.40514	9.29462
COL26A1	0	0	0	1.58496	1.58496	0	0	0	0
BID	8.98299	8.30378	9.23362	7.70736	9.87191	9.44915	9.81218	9.71939	10.2969
RALB	8.73132	8.65821	8.53916	6.67243	8.26209	8.27612	9.64024	9.22159	10.0196
PPP1CC	8.52356	7.93664	9.07414	8.47978	10.3608	10	9.61839	9.47168	9.99152
DNAJB11	9.41574	9.05257	9.41785	8.71768	10.4737	10.2491	10.3641	9.96578	10.7499
TBCCD1	6.47573	5.97728	6.89482	6.74147	8.55075	8.31288	7.74147	7.60733	8.45121
CLEC11A	1	0	0	1.58496	2.80735	2.32193	1.58496	1	3.70044
ZFP324	4.75489	4.75489	5.61471	5.16993	7.02237	7.05528	6.44294	6.20945	6.78136
GAB2	8.92184	8.3966	9.31741	6.08746	8.07146	8.35755	9.57365	9.50184	9.59432
CORO1C	9.39232	9.05257	9.34873	8.59619	10.4868	10.3465	10.2773	10.0112	10.9009
TAX1BP1	12.5663	12.2384	12.5672	10.8948	12.2506	12.4205	12.4569	12.1972	12.6099
PSG17	0	0	0	0	0	0	0	0	0
PSG19	0	0	0	0	0	0	0	0	0
CTSE	10.1662	10.1485	10.4747	8.65464	9.90388	10.196	10.4868	10.2095	10.5859
NDRG2	4.32193	4.39232	5.08746	5.39232	7.10852	7.03342	5.49185	5.35755	6.12928
METTL17	6.62936	6.02237	7.57743	8.03342	9.89936	9.3015	8.28077	8.54689	9.02791
ARHGEF40	1.58496	0	1	2	3.16993	3.70044	3.32193	0	4
PNPLA6	7.57743	6.90689	8.39232	8.10852	9.75822	9.47168	8.93958	8.5812	9.47573
MCOLN1	7.84549	7.12928	8.41785	8.22882	10.3332	9.67596	8.74483	8.75822	9.5411
ARHGEF18	10.4909	9.79604	11.2952	11.3242	13.2985	13.0333	12.0802	11.7347	12.6089
PKN2	10.0112	9.87805	10.2276	8.87652	10.3487	10.6698	10.3966	10.1573	10.7279
CD33	12.5983	12.3622	12.9339	8.54689	9.80574	10.5498	12.9335	12.7588	12.8078
ETFB	6	5.58496	5.97728	5.72792	7.48382	7.05528	6.61471	6.80735	7.59246
NKG7	7.41785	7.02237	7.79442	8.56986	9.97298	10.0251	8.97728	8.61471	9.67243
STXBP2	10.5603	10.1712	10.7211	9.87344	11.8086	11.0607	11.0168	10.9241	11.6939
PCP2	1	0	0	0	0	0	0	0	1
SGCE	5.39232	4.39232	4.9542	4.32193	6.20945	6.10852	5.45943	5.67243	6.16993
CHN2	4.80735	5.45943	5.39232	4.70044	6.22882	5.88264	6.32193	6.04439	6.75489
WWOX	5.08746	4.70044	5.88264	5.08746	6.91886	6.47573	6.20945	5.97728	6.62936
SLBP	8.32643	7.54689	8.51175	8.16993	10.0182	9.783	9.40727	8.98299	9.74651
TYR	0	0	0	0	0	0	0	0	0
GHRHR	1	0	0	1	1	0	0	0	0
AQP1	7.93664	8.16491	8.25739	6.87036	8.92184	9.10066	8.3837	8.93074	8.76487
ARID3B	8.85487	8.44294	8.99435	8.82972	10.8681	10.4189	9.84706	9.45738	10.1319
CNN2	11.9148	11.4273	11.917	11.3554	13.0605	12.8731	12.438	12.2682	13.0156
POLR2E	7.66534	6.98868	8.61102	8.73471	10.375	9.88111	9.11374	8.91289	9.92035
ABCA13	8.61102	8.2854	5.2854	2.32193	3.16993	3	5.24793	4.70044	4.24793
MYO9B	10.3095	9.89785	10.5755	9.81698	11.5333	11.4584	11.2952	11.0861	11.7356
HDAC9	6.49185	5.58496	8.08215	7.34873	9.77643	9.16742	8.62936	8.30834	9.10066
LY9	8.78463	7.88264	9.40514	9.30834	11.2438	10.9979	10.1984	9.83131	10.585
CD244A	9.45533	8.77808	10.0279	7.13955	8.90087	9.32643	11.0272	10.5793	10.9614
ADGRE1	8.7039	8.47978	8.97154	7.40939	8.99435	9.25503	9.85175	9.67419	10.6384
MTFP1	3.32193	1.58496	3.16993	1.58496	5.32193	4.24793	3.45943	4.08746	4.39232
RAB23	6	5.9542	6.80735	5.16993	6.42626	6.49185	6.70044	6.55459	6.74147
RAB11A	9.68299	9.20701	9.74483	8.37938	10.1724	10.2288	10.1072	10.0098	10.5098
EIF2B2	7.85798	7.27612	8.10852	8	9.60918	9.20212	8.81698	8.55459	9.41151
DLST	9.31741	8.86419	9.67596	9.01402	10.9498	10.7532	10.3619	10.255	10.9549
PGF	2	1	0	0	0	0	0	0	1
ULK2	7.79442	7.65821	8.51175	7.88264	9.65105	9.86882	9.42836	9.18239	9.73471
CCL24	1	2.32193	2	1.58496	0	0	0	2.32193	2
DGKQ	7.16993	6.71425	7.89482	7.07682	9.3443	8.9629	8.53916	8.15482	9.02237
TMED11	0	0	0	0	0	0	0	0	0
GRAP	8.83605	7.7879	9.56224	10.1935	11.9073	11.3929	10.2228	10.0154	10.9396
POU1F1	0	0	0	0	0	0	0	0	0
CHMP2B	8.2854	8.08746	8.63662	7.49185	9.33985	9.42417	9.20212	8.99718	9.51175
PLOD3	9.66	8.94544	9.30378	7.69349	9.62205	9.31741	10.352	9.96145	10.7389
AP1S1	7.2854	7.42626	7.45121	7.37504	8.79442	8.64386	8.56224	8.41785	8.97441
MAPK13	9.76155	9.12928	8.37938	4	5.9542	5.70044	8.3443	8.3966	7.87652
SRPK1	8.69349	8.42626	9.49386	9.62571	11.388	11.3032	10.3231	10.0647	10.7723
PAX3	0	0	0	0	0	0	0	0	0
LBR	11.9491	11.4993	12.0815	9.93517	11.9897	11.969	12.4025	12.0495	12.26
CRABP2	0	1	0	0	0	0	1	1.58496	0
NES	0	1	1	1	2.58496	4.39232	2	1	2
BCAN	0	0	0	0	0	0	0	0	0
HAPLN2	0	0	0	0	0	0	0	0	0
PRCC	7.88874	7.31288	8	8.48784	9.82814	9.37721	9.04439	8.63662	9.36632
RRNAD1	7.44294	6.55459	8.48382	7.82655	10.0553	9.5411	9	8.79116	9.53138
HDGF	9.14975	8.90087	9.71081	9.57175	11.2258	10.7952	10.5294	10.2228	11.041
SLC25A18	0	0	0	1	1.58496	3.32193	1	1	2
THOP1	4.70044	4.16993	5.88264	5.12928	7.24793	6.30378	5.78136	6.26679	6.24793
APBA3	7.14975	6.65821	7.40088	7.20945	8.95128	8.32643	7.9542	8.0607	8.87344
MATK	5.42626	5.12928	6.91886	7.45943	9.33762	8.76487	7.40939	7.65821	8.69
PIAS4	8.01123	7.32193	8.31741	7.99435	9.67596	9.25267	8.70044	8.3837	9.41785
MAP2K1	9.67066	9.23122	9.91139	8.98584	11.0389	10.6724	10.5803	10.2058	10.9929
SGTA	8.30834	7.98299	8.71425	8.31288	10.1059	9.52356	9.25267	9.23122	9.82177
NMRK2	0	0	0	0	0	0	0	0	0
TMEM242	6.76818	6.78136	7.29462	6.53916	8.55075	8.49586	7.82655	7.54689	8.64024
DTX2	7.17991	6.74147	7.76818	7.70736	9.57175	8.7039	8.40514	8.21917	8.93958
ZP3	0	0	0	0	0	0	0	0	0
HSPB1	3	2	2	1.58496	2	2	2.32193	0	1
RASA4	7.6865	7.01123	8.01123	6.47573	8.04985	7.7211	9.25974	8.98584	9.66534
SYT5	4.16993	4	4.24793	3	4.16993	3.45943	3.90689	4.90689	3.90689
HNRNPA2B1	12.3276	11.7048	12.5885	12.0112	14.0016	13.5712	13.3276	13.0919	13.7713
FXYD4	0	0	0	0	0	1	0	0	0
CCDC130	5.58496	5.85798	6.26679	6.16993	8.17493	7.91886	7.12928	7.03342	8.06609
MRI1	6.42626	6.32193	7.69349	7.94837	9.61839	9.21917	8.29462	8.16491	8.98584
PRKACB	8.84549	8.43045	9.82496	9.42626	11.3004	11.5981	10.5934	10.2216	11.0802
SGSH	6.49185	6.18982	7.87652	7.49985	9.60918	9.56605	8.65105	8.31288	9.5216
CHD5	0	0	0	1	3.45943	3.32193	3.32193	1.58496	2.32193
CSTB	8.10852	7.74147	7.80735	6.56986	8.25739	7.8009	8.46761	8.53528	9.04439
SH2B2	7.75489	7.03342	7.70736	5.04439	7.07682	6.90689	7.55459	7.58496	8.34873
PEX5	7.98868	7.74147	8.55459	8.10852	9.65105	9.66888	9.18735	8.79766	9.76653
JKAMP	6.45943	5.70044	6.72792	6.49185	8.15987	8.29462	7.35755	7.19967	8.15987
CD44	12.5495	12.0738	12.5263	10	11.7899	11.7228	13.1302	12.898	13.2177
SLC1A2	0	0	0	0	0	0	0	0	0
EIF2AK4	6.91886	6.08746	7.73471	7.37504	9.27612	9.21189	8.55842	7.91886	8.82655
WDR1	11.3587	10.9307	11.2312	10.5812	12.4515	12.1072	12.0358	11.7095	12.4556
SLC2A9	5.88264	4.9542	6.83289	5.97728	7.92481	8.33539	7.44294	6.97728	8.02791
CCN4	0	0	0	0	0	0	0	0	0
NDRG1	9.17243	8.93958	9.50978	8.224	10.2046	10.3542	9.85175	9.98014	10.809
4930550C14RIK	3	2.58496	3	2	3.32193	4	2.58496	3.45943	4
MAN2B1	10.8305	10.3955	11.1402	10.4533	12.6454	12.0289	12.245	11.9487	12.6976
KLF5	7.01123	7.33985	6.30378	3.32193	5.32193	3.32193	6.44294	6.32193	5.61471
WDR83	6.24793	6.14975	7	6.74147	8.58871	7.90689	7.58496	7.59991	8.29462
PRDX2	13.6221	13.4817	13.8914	11.5939	11.9633	12.4231	13.058	13.0399	13.412
POLR2A	10.1137	9.63662	11.0987	10.5206	12.5807	12.2782	11.757	11.3669	12.1434
SHBG	0	0	0	0	0	0	0	0	0
SENP3	8.65105	8.3966	9.15735	8.69	10.5226	10.1774	9.88111	9.50383	10.3185
CORIN	0	0	0	0	0	0	0	0	0
PLEKHA8	3.16993	4	4.24793	3	5.04439	6.02237	4.90689	5.20945	5.80735
G6PC2	0	0	0	0	0	0	0	0	0
SPC25	4.08746	4.85798	4.75489	3.90689	5.9542	4.9542	4.39232	4.85798	4.80735
DNAH2	0	0	2.80735	3.45943	4.39232	4.85798	4.90689	4.45943	6.04439
RIPK4	0	1	1	0	0	1	2	1	0
UFD1	8.40514	7.74147	8.81378	8.34873	10.0861	9.82018	9.34207	9.10591	9.9263
ZFP287	5.52356	4.16993	6.22882	5.93074	7.47573	7.67243	6.88264	6.55459	7.41785
PRLR	3.32193	1.58496	2.32193	2	2.32193	1	4	2	4.16993
LETM1	7.8009	7.50779	8.50383	8.01123	10.1849	9.84235	9.37721	8.85487	9.74651
UBQLN1	9.24317	8.82972	9.71081	9.15228	11.1415	11.0007	10.6935	10.3309	11.1118
FGFR4	0	0	0	0	0	0	0	0	0
CADM3	2.80735	1.58496	3.32193	1.58496	4	4.08746	4	4.45943	4.85798
FCER1A	1.58496	1.58496	3.90689	2	4	4.45943	5.16993	3.58496	5.70044
TXN2	9.0954	8.87344	9.26679	9.03067	10.4115	10.0389	9.91886	9.68299	10.3597
CASP14	0	0	0	0	0	1	0	0	0
SLC1A6	0	0	0	0	0	0	0	1	0
SLC1A3	0	0	0	0	0	0	0	0	0
CRBN	8.04985	7.59246	8.67243	7.65105	9.5411	10.2143	9.43045	9.08481	9.81538
IL5RA	6.89482	5.2854	7.9542	7	9.22159	9.04985	8.3443	7.8009	8.75822
MSH6	7.55459	7.35755	8.07682	7.82655	9.79604	9.59619	9.0607	8.65821	9.26679
FBXO11	9.33985	8.75489	9.87344	8.73809	10.8353	10.6573	10.3674	10.0028	10.7065
MLXIPL	1	0	1	1	0	1	0	2.58496	0
TBL2	6.14975	5.67243	7.34873	6.76818	8.67948	8.48784	8.0607	7.46761	8.3837
BUD23	6.89482	6.75489	7.62205	7.76818	9.58496	8.97441	8.46352	8.33092	9.04439
NID1	4.08746	5.2854	6.12928	5.2854	8.02237	7.58496	6.88264	5.61471	7.12928
MCM5	7.83289	7.37504	8.16491	7.65105	9.48382	8.98299	8.90388	8.28077	9.11374
HMOX1	9.61839	9.23362	9.55267	6.10852	7.24793	7.50779	9.64746	9.57743	9.90689
MPRIP	8.94251	8.37069	9.64926	9.33762	11.2709	10.9715	10.3542	10.0821	10.8941
CIC	10.3912	9.97298	11.0161	10.242	12.1914	11.7756	11.7863	11.3756	12.0924
PAFAH1B3	6.88264	6.40939	8.12928	8.11374	10.1007	8.96867	8.42626	8.33985	9.11114
IL27RA	8.47573	8.27612	9.49386	9.48382	11.3264	10.9787	10.1267	10.1124	10.7099
PRKACA	7.79442	7.34873	8.40939	8.15482	9.90689	9.64926	9.06878	8.66888	9.70044
ASF1B	5.75489	5.64386	6.02237	4.85798	6.72792	6.50779	6.64386	6.18982	6.62936
MYL10	0	0	1.58496	2.80735	0	1	0	0	0
DDX39A	8.25267	7.88264	9.01123	8.70736	10.6448	9.89633	9.5216	9.27146	10.1254
DNAJB1	8.43045	7.97728	8.45943	8.81378	10.3049	9.57365	9.55459	9.20212	9.84706
MSH4	1.58496	0	0	1	0	1	0	2.58496	0
USP40	7.19967	6.30378	7.59991	6.62936	8.62205	8.48784	8.27612	7.77479	8.50383
EVX1	0	0	0	0	0	0	0	0	0
KBTBD4	6.6865	6.49185	7.2384	7.11894	9.15228	8.60733	8.16993	8.00562	8.64024
CELF1	10.0566	9.55267	10.6384	9.92778	11.8158	11.8803	11.3794	11.0532	11.7074
NDUFS3	7.75489	7.06609	8.08746	8.04985	9.8857	9.6987	9.01681	8.85798	9.59805
POR	9.76321	9.25739	10.0553	8.02791	9.9571	9.66	10.6839	10.4939	10.7474
IGF1R	9.31061	8.92184	9.28771	7.07682	8.86109	9.20701	10.0593	9.81378	10.4848
INSR	8.59991	8.14975	8.90087	7.79442	9.78953	10.1046	9.57554	9.2503	10.2082
FCER2A	8.71768	7.56224	10.8603	11.4388	13.4601	12.9878	11.6711	11.158	12.3904
CYP2A5	1	1	2	0	0	1	1	1	0
ATP4A	0	0	1	0	3.32193	1	1	2.32193	2.32193
TRIM28	8.85487	8.64386	9.5812	10.0251	11.8086	10.9951	10.4656	10.2021	11.1261
UBE2M	10.2992	10.1662	10.1724	9.93958	10.7082	10.4419	10.4656	10.2384	10.7822
ADCY9	5.49185	4.80735	5.75489	3.45943	6.08746	6.58496	6.04439	6.20945	6.64386
MEF2C	9.29232	8.20945	10.5048	10.2336	12.3945	12.3001	11.3061	10.7557	11.9065
CTR9	7.70736	7.40088	8.53138	7.84549	9.70217	9.81698	9.23362	8.7879	9.75154
EIF4G2	12.058	11.6537	12.3958	11.5765	13.5022	13.4607	13.1821	12.8638	13.5602
IRAG1	8.26679	7.61471	8.65464	7.20945	9.0954	9.55842	8.65464	8.87036	9.25739
PCYT1A	9.15228	8.71081	8.99718	7.04439	8.53138	9.02791	9.62936	9.24555	9.8009
ZFP592	9.0634	8.67243	10.0471	9.62936	11.7039	11.318	10.6502	10.3376	11.1453
PSMD4	11.6334	11.3354	11.5147	10.3977	11.5957	11.5187	11.5127	11.3454	11.8819
TMOD4	3.16993	2.80735	3.58496	2.32193	5.16993	3.70044	2.80735	3.58496	4.58496
INSRR	1	0	1.58496	0	1	1.58496	0	2	1
CABP5	0	0	0	0	0	0	0	0	0
SNX6	8.96578	8.47573	8.75822	8.14975	9.96578	9.73471	9.68124	9.38586	10.0914
MTHFD2	9.83763	8.85798	8.55075	7.74819	8.43045	8.37938	8.90388	8.64024	8.94837
KIT	7.29462	6.79442	7.06609	4.08746	5.64386	5.52356	7.33092	6.62936	5.93074
TOMM40L	6.75489	6.30378	7.42626	7.21917	8.85487	8.49586	8.15987	7.66534	8.65105
NR1I3	0	0	1.58496	1.58496	2	1.58496	0	1	0
APOA2	0	1	0	0	1	1.58496	0	1	0
PAN2	8.91886	8.27612	9.32193	8.90989	10.8948	10.3465	9.8392	9.50978	10.388
CS	9.85953	9.47168	10.0028	9.49185	11.5211	11.1662	10.9144	10.7013	11.4142
AMPD3	10.1712	9.62022	9.94837	7.18982	9.17243	9.29232	10.5127	10.1687	10.599
BCAS2	8.12928	7.72792	8.82655	8.51964	10.1624	10.137	9.36632	9.17493	10.0042
SH2D1A	4.75489	5	6.02237	6.45943	7.78136	8.08746	6.58496	6.37504	7.3837
CTCF	9.35535	8.89482	10.2479	9.76984	11.7883	11.7515	10.8849	10.7134	11.5343
PARD6A	4.70044	4.45943	5.12928	4.64386	6.80735	6.18982	5.85798	5.85798	6.6865
AGRP	0	0	0	0	0	1.58496	1	0	2
PVALB	0	0	1	0	0	0	0	0	1
TFAP4	3.90689	4.24793	5.42626	6.55459	8.09803	7.88264	6.39232	6.55459	7.49985
RANBP1	7.64386	7.30378	8.18488	7.59991	9.62388	9.14211	8.92481	8.82972	9.43045
CD247	8.21917	7.98868	8.54689	9.26679	10.5943	10.7649	9.51175	9.54303	10.098
RFX5	8.49985	7.77479	9.36632	8.25739	10.7065	10.2656	9.75989	9.29462	10.1472
PSMB4	9.85953	9.57365	9.9263	9.39017	11.03	10.7211	10.6027	10.4949	11.1737
MMP8	14.2506	13.8069	12.6633	7.21917	8.66534	9.1472	12.346	11.9947	11.8435
SLC30A4	6.85798	6.52356	7.8009	6.71425	8.87652	8.97154	8.59619	7.7879	8.81378
SQOR	9.65105	9.35755	8.87652	6.33985	7.33092	7.8009	9.17991	9.15482	9.58684
BLOC1S6	7.8009	7.33092	7.90689	7.11894	9.14211	9.23122	8.85487	8.40088	9.22882
METAP1	7.82018	7.12928	8.16491	7.87036	9.82496	9.43254	9.06609	8.85798	9.54303
GPR108	8.63662	8.22882	8.86109	8.47573	10.3151	9.71768	9.33985	9.25267	10.1189
TNFSF14	9.24317	8.49985	9.80896	6.45943	8.36194	8.37069	10.3794	10.0553	10.1124
GATA6	1	0	0	0	1	1	1	0	0
RSL1D1	8.02791	7.53916	8.63662	8.49985	10.375	10.0112	9.44708	9.17243	9.94398
CNGA2	0	0	0	0	0	0	0	0	0
APC	8.86728	8.17493	9.66	8.79442	10.7682	10.8106	10.2726	9.82814	10.744
REEP5	9.0954	8.94544	9.4818	8.90689	10.9425	10.7125	10.4094	10.1434	11.1111
ERGIC3	8.18982	7.65821	8.43463	8.59991	10.2095	9.7039	9.18488	9.0634	9.87652
UQCC1	6.56986	5.9542	7.33985	6.82018	8.82655	8.3966	7.97728	7.84549	8.49586
SPO11	5.39232	4.24793	5.64386	3.90689	6.18982	6.18982	6.16993	5.70044	6.50779
NCOA2	9.40301	9.18982	9.99859	9.16742	10.7499	11.1344	10.6996	10.3174	10.9396
PRL4A1	0	0	0	0	0	0	0	0	0
TRH	0	0	0	0	0	0	0	0	0
NR2C2	9.40514	8.71425	9.91139	9.20457	11.128	11.3603	10.7557	10.196	10.9801
NR2C1	5.20945	4.70044	5.24793	5.42626	7.29462	6.71425	6.22882	6.06609	6.94251
SMPD4	6.67243	6.12928	7.30378	6.79442	8.81057	8.62571	8.31288	7.79442	8.51175
PEX1	5.70044	5	6.93074	6.30378	8.07146	8.0607	7.29462	7.15987	8.04439
OTX1	0	0	1	0	0	0	0	0	0
KCTD20	10.7039	10.1849	10.7381	9.58684	11.3993	11.0901	11.4331	11.1131	11.6546
ITGAE	5.75489	5.32193	7.07682	7.5157	8.9629	9.29921	8.15987	8	8.56986
CTNS	6.82018	6.67243	7.56986	6.93074	8.74819	8.18982	8.224	8.21917	8.77808
P2RX5	0	0	1.58496	0	0	0	0	1.58496	2.32193
SHPK	4.70044	3.70044	5.12928	5.32193	6.62936	6.82018	6.26679	5.72792	6.82018
TRPV1	0	0	0	0	0	1	0	0	0
EPHB3	3.16993	4.32193	4.08746	2	4	4.08746	3.58496	1.58496	1.58496
TUFT1	4	3.16993	5	4.58496	6.82018	6	5.35755	4.90689	5.58496
RCN1	6.59991	6.65821	7.03342	6.26679	7.96578	8.13443	7.62205	7.46761	8.09803
DNASE1	0	0	0	0	0	2	0	0	0
TRAP1	7.81378	7.56224	8.81057	8.70044	10.3729	10.0741	9.35975	9.35094	9.92333
NAA60	9.54496	8.98299	9.69174	9.05799	10.8009	10.3805	10.5362	10.2408	10.9024
1700037C18RIK	4.45943	4.16993	5.70044	5	6.33985	6.32193	5.58496	5.85798	6.08746
ANKRD13D	6.96578	5.9542	6.98868	6.88264	9.10329	8.21432	7.93074	7.62205	8.49586
TYRP1	0	0	0	0	0	0	0	0	0
TPR	10.1799	9.84706	10.9643	10.3805	12.1901	12.2107	11.611	11.2842	12.0681
PDC	0	0	0	0	0	0	0	0	0
ODR4	6.94251	6.37504	7.49185	6.74147	8.56605	8.58496	8.10329	7.88264	8.53138
PRG4	2.80735	1	3	2	3.90689	5.20945	3.45943	3	4.75489
DHX34	7.47573	6.76818	8.05528	7.7211	9.56033	8.97154	8.74147	8.41785	9.22882
KPTN	6.02237	5.04439	6.65821	6.79442	8.18982	7.6865	7.34873	7.07682	7.87652
NAPA	10.4263	10.1396	10.4284	9.85953	11.0855	10.6636	10.9069	10.5831	10.978
SRA1	8.20457	7.82018	8.11374	7.73471	9.3966	9.07682	8.78463	8.57743	9.23362
CALCOCO2	0	0	0	0	0	0	0	0	0
ATP5G1	5.2854	3.70044	5.55459	5.75489	7.08746	6.82018	6.2854	6.39232	7.18982
SNF8	8.0607	7.45121	8.43045	7.40939	9.46761	9.08481	8.92778	8.71768	9.55075
TBCB	7.90087	7.55459	7.37504	6.91886	8.51964	8.45121	8.27612	8.09276	8.91886
INPP5K	9.34651	8.67596	9.69697	9.1472	11.1376	10.584	10.2621	10.0768	10.6724
CRKL	9.28077	8.90989	9.633	8.75154	10.6439	10.4522	10.3465	9.92481	10.5641
UPK3BL	4.90689	4.80735	5.12928	0	4.70044	5.20945	3.45943	3.80735	3.16993
EPS8L1	7.52356	7.47573	8.05528	8.0607	10.8642	8.47978	9.09011	8.99435	9.57743
CLINT1	10.1611	9.90539	10.633	9.56415	11.5122	11.6087	11.3869	10.9381	11.7237
PRSS16	6.18982	5.75489	4.9542	4.45943	4.39232	4.85798	5.35755	4.32193	4.58496
CDKAL1	5	5.08746	6.67243	5.16993	7.84549	6.40939	7.40939	6.80735	7.74147
RHOX6	0	0	0	0	0	0	0	0	0
CDCP3	0	0	0	0	0	0	0	0	0
HTRA1	3	2.80735	3.80735	3.70044	1	2.58496	3	3.45943	3.45943
ZBTB17	7.59991	6.93074	7.8392	7.77479	9.45533	8.77479	8.24317	8.13443	9.12412
CLCNKB	0	0	0	0	0	0	0	0	0
FAM131C	0	0	0	0	0	0	0	0	0
FBLIM1	0	0	0	0	0	0	0	1	1
HSPB7	0	0	0	0	0	0	0	0	0
EPOR	4.32193	4.16993	3.45943	2.80735	4.39232	4.75489	3.80735	3.70044	4.08746
CCDC159	2.32193	0	2	0	0	0	0	0	0
MOB1B	8.65464	8.09276	8.72451	7.45943	9.19722	9.56033	9.47168	9.10066	9.89026
ATP6V1B1	0	0	0	0	0	0	0	0	0
VAX1	0	0	0	0	0	0	0	0	0
ATP6V1B2	10.6795	10.1523	10.7541	9.16491	11.056	10.9679	11.5152	11.2779	11.952
EPS15L1	8.76818	8.33985	9.09276	8.64024	10.8258	10.2597	10.0808	9.82177	10.3083
TEP1	8.37504	7.82018	9.11894	8.33985	10.2372	9.99577	9.87498	9.64205	10.4502
TTC5	7.83289	7.49985	8.7039	8.62571	10.3465	10.1046	9.27612	9.09011	9.96145
OSGEP	6.87036	6.88264	7.76818	8.02237	9.74483	9.24793	8.633	8.37504	9.33985
AAMP	9.13443	8.82972	9.5812	9.59991	11.1836	10.7944	10.3197	10.0782	10.8502
TMBIM1	6.08746	6.04439	6.44294	4.80735	7.22882	7.33985	7.42626	7.57743	8.06609
ARPC2	12.0515	11.6856	12.0924	11.0908	12.8315	12.7065	12.7463	12.4931	13.2172
KMT2B	9.52356	9.14975	10.1911	9.83605	11.6243	11.3354	10.8887	10.5343	11.3348
ZBTB32	4.80735	4.90689	5.39232	4.52356	7.03342	5.80735	6.39232	5.58496	5.9542
ETV2	0	0	0	0	0	0	0	1	0
UPK1A	0	1	2.80735	0	3.70044	2.80735	1.58496	2.32193	2
TMEM147	6.18982	6.33985	7.08746	7.34873	9.17493	8.28077	8.19476	7.80735	8.58871
RPS9	13.4617	13.1028	13.3619	13.1061	14.4311	14.3944	13.9585	13.8046	14.43
TFPT	6.35755	5.83289	6.67243	6.75489	8.66534	8.08215	7.46761	7.33985	8.39232
SUSD2	2.80735	2.32193	2.58496	3.58496	4.70044	4.70044	3.80735	3	4.52356
GGT5	9.56605	9.13186	9.56415	7	8.41363	8.50779	9.75989	9.50779	9.49785
GGT1	9.63844	9.23601	8.57365	6.59991	7.46761	7.43463	7.85175	8.07146	7.09803
CRIP2	2.80735	4.80735	4.58496	5.2854	5.55459	5.12928	5.35755	5.32193	5.9542
CRIP1	8.62571	8.45121	9.224	9.56605	11.03	10.545	10.4717	10.314	11.4226
CBFA2T3	7.96	7.70044	8.44294	7.98868	10.0835	9.44294	9.81538	9.53333	10.0485
FBLN1	0	1	1.58496	3.58496	3.16993	3.58496	2.58496	3.45943	3.16993
PGRMC1	7.22882	6.93074	7.81378	7.25739	9.17493	9.26679	8.48382	8.3443	9.14211
GCAT	0	2	1	1	3.80735	3.58496	2.80735	3.70044	2
TEK	1.58496	2	1	0	1.58496	2	0	0	0
MPL	8.13955	8.07146	8.83605	7.45121	9.59805	9.85798	8.97441	9.19967	9.75489
ELOVL1	9.02514	8.58496	8.99152	8.33985	10.0835	9.49785	9.64566	9.35975	10.1836
MED8	8.01681	7.56224	8.15482	7.53916	9.71253	9.16239	8.84549	8.60363	9.51767
HYI	4.80735	4	5.97728	6.55459	8.25267	7.42626	6.44294	6.37504	7.21917
CDC20	5	5.70044	6.18982	4.58496	6.84549	6.76818	5.9542	5.78136	6.45943
ADAMTS4	0	0	0	0	0	1	1.58496	1.58496	0
NECTIN4	5.16993	4.39232	5.67243	2.32193	4.58496	4.39232	5.80735	5.67243	5.72792
PFDN2	6.55459	6.91886	7.52356	7.15987	9.16239	8.7211	8.37504	8.15482	8.97154
RNF114	11.2003	10.6073	11.2562	9.60363	11.4305	10.9744	11.5656	11.3038	11.5976
C330007P06RIK	7.53916	7.03342	8.14975	7.05528	8.90989	9.24079	8.75154	8.31288	9.11894
NEURL1A	3.32193	2.80735	3.45943	2.80735	4.24793	4.90689	4.39232	4.45943	4.32193
SRM	6.20945	5.64386	7.10852	7.35755	8.80413	8.18982	7.65105	7.59991	8.37069
EPHA2	3.32193	4.39232	5.42626	3.16993	5.55459	5.12928	4.16993	4.58496	4.58496
RBM14	7.75489	7.32193	8.21917	8.27612	9.86109	9.31741	9.05528	8.86109	9.41785
ACTN3	0	0	1	0	1.58496	0	2	1	0
A530013C23RIK	3.58496	3.90689	3.80735	1	0	2	4.24793	4.39232	4
ZDHHC24	6.56986	6.06609	6.75489	6.30378	8.11894	7.67948	7.36632	7.20945	8
BBS1	2.80735	1	2.80735	3.32193	4.64386	5.08746	4	3.70044	4.52356
SLC34A3	0	0	0	0	0	0	0	0	0
NDOR1	6.79442	5.61471	7.88264	7.19967	9.26679	8.94544	8.13443	7.71425	8.77149
NSMF	6.12928	5.80735	6.76818	6.90689	8.69697	8.33539	7.66534	7.54689	8.41363
PRL7A1	0	0	0	0	0	0	0	0	0
PRL8A9	0	0	0	0	0	0	0	0	0
PDK1	8.56605	8.224	9.32643	9.25739	10.9751	11.4584	10.1898	9.93811	10.7871
PTBP1	10.1111	9.58496	10.6847	10.6582	12.5409	12.0851	11.6334	11.2538	11.9723
MVD	6.16993	5.80735	6.76818	6.39232	7.91886	7.24793	7.58496	7.49985	8.31741
CYBA	11.5736	11.3168	11.1293	10.4929	11.9651	11.6479	11.7789	11.6506	12.3281
ITIH3	1.58496	0	0	0	0	0	0	0	0
STIMATE	7.53916	6.82018	7.8009	6.88264	8.5812	8.2854	8.08215	8.18488	8.70044
SFMBT1	6.2854	5.61471	7.22882	6.12928	8.24793	8.54689	7.85798	7.32193	8.12928
ITIH1	0	1	0	0	0	0	0	0	1.58496
IHH	0	1	0	2	2.80735	0	0	1	0
PRKAG3	0	0	0	0	0	0	0	0	2
CRYBA2	0	0	0	0	0	0	0	0	0
ATP7B	1	0	2.58496	2	3.58496	1.58496	2.80735	0	3.32193
DEFB2	0	0	0	0	0	0	0	0	0
SLC4A1	12.6307	13.2335	13.5672	12.2886	12.4497	12.7588	13.4353	13.1477	13.3645
RUNDC3A	2.58496	3	4.64386	3.80735	5.39232	5.2854	5	4.75489	4.9542
SLC4A3	1.58496	2.32193	0	0	0	1.58496	1	1	2
CDT1	7.01123	6.64386	7.7879	7.88874	9.76818	9.1267	8.66888	8.04439	9.10852
RUNX1T1	1.58496	3.45943	2.58496	3.32193	2.32193	2.80735	2.32193	2.58496	1.58496
SNAI3	2	2	3.32193	3.70044	5.78136	5.58496	4.90689	4.24793	4.39232
APRT	7.89482	7.40088	7.90689	7.46761	9.25974	8.69697	8.86419	8.67243	9.54689
GTF2H1	7.45121	7.11894	8.11374	7.40939	9.61287	9.50978	9.06878	8.66888	9.68124
HFE	6.12928	5.90689	6.79442	5.55459	7.2854	8.19967	8.33092	7.94837	8.71425
ABHD1	5.67243	4.32193	5.78136	6.33985	7.76155	6.75489	6.26679	6	7.02237
SLC5A6	4.45943	3.70044	5.16993	5.55459	7.44294	6.74147	5.83289	5.55459	6.40939
TCF23	0	0	0	0	0	0	0	0	0
NPHS1	0	0	0	0	0	0	0	0	0
APLP1	2	2.32193	2	3.45943	3.16993	2.58496	3.32193	2.80735	3.80735
QRICH1	8.7039	8.36194	9.23122	8.85487	10.8057	10.623	10.0954	9.77314	10.5285
P4HTM	3	2.58496	3.70044	4	5.08746	4.9542	3.58496	3.70044	4
USP19	10.2444	9.80896	10.7305	10.1472	11.9979	11.4051	11.2883	10.9607	11.5627
POLA1	6.10852	6.04439	6.22882	6.18982	7.39232	7.2854	7.02237	6.14975	7.34873
CDC42	12.3385	11.9993	12.365	11.2216	13.1085	13.0331	13.0736	12.8055	13.4522
PKNOX1	7.92481	7.29462	8.69349	8.02791	9.78627	9.78953	9.52552	9.2503	9.74819
D130043K22RIK	0	0	0	0	0	1	0	0	0
GMNN	5.88264	5.08746	4.9542	5.24793	6.58496	5.85798	6.14975	5.39232	6.35755
ACOT13	5.20945	4.32193	5.90689	6.22882	7.60733	7.45943	6.89482	6.56986	7.11894
ZFP184	1	1.58496	2.58496	2.32193	2.80735	3.45943	2	1	2.32193
CYP27B1	0	0	0	2	2.32193	1.58496	2.58496	0	2.58496
CDK4	7.86419	7.35755	8.74483	8.69349	10.4336	10.0182	9.23122	9.2738	9.91737
B4GALNT1	9.89633	9.3837	10.7657	11.1273	12.7897	12.6275	11.7752	11.5703	12.3276
METTL1	5.12928	4.58496	6.37504	5.88264	7.77479	7.25739	6.71425	6.37504	7.66534
TSPAN31	6.85798	6.97728	7.31288	6.53916	8.43879	8.224	8.41363	8.32193	9.11894
KIF5B	9.81378	9.45943	10.4346	9.19967	11.0168	11.332	11.1497	10.6821	11.4455
SAAL1	5.72792	4.85798	6.58496	6.52356	8.20945	7.88264	7.09803	6.59991	7.70736
TPH2	0	0	0	0	0	0	0	0	0
KRT23	3.70044	4.70044	5.83289	2.58496	5.08746	5.67243	3.70044	4	3.45943
CNP	10.1267	9.54689	10.8994	11.0279	12.8439	12.2857	11.6266	11.2473	12.1157
ODAD4	1.58496	0	2	1	1	2	0	1	1
SULF2	5.97728	5.39232	6.6865	6.2854	7.57743	7.94837	8.29462	7.88264	9.49586
SOD2	10.3685	10.23	10.0403	8.633	9.7039	9.64024	10.1799	10.0028	10.4564
TMCO6	7.58496	7.40088	7.74147	7.48382	9.22882	8.46352	8.14975	8.41785	8.64746
STAMBP	6.74147	6.08746	6.58496	6.04439	8.23362	7.6865	7.53138	7.50779	8.08215
EZH1	9.01959	8.54689	9.24555	8.78463	10.7649	10.5661	9.93958	9.74651	10.4998
HAP1	1.58496	1	2.32193	1	2	1.58496	2.58496	3.32193	3.16993
P3H4	1.58496	3.70044	1.58496	1.58496	2.80735	2.80735	2.32193	0	3.16993
CTNNB1	10.8329	10.2969	11.2402	10.3955	12.3001	12.0898	11.9129	11.6883	12.2494
EIF1B	7.81378	7.56986	7.75489	7.97154	9.49785	9.05528	8.53528	8.54689	9.25267
KLK4	0	0	0	0	0	0	0	0	0
CHRD	0	0	0	0	1	0	0	0	0
PSMD2	9.77149	9.20212	10.0471	9.36632	11.2556	11.0154	10.8258	10.6018	11.3565
SYNGR3	0	0	1.58496	1.58496	1.58496	2.58496	1.58496	0	2.32193
VARS	10.3454	9.70217	11.207	11.0403	12.9851	12.203	11.5784	11.2384	12.2104
VWA7	3.70044	3.80735	3.80735	3.70044	6.2854	4.80735	3.90689	3.45943	4.75489
HSPA1L	0	0	0	0	1	0	0	0	1
SLC44A4	3	3.45943	3.32193	1	3.70044	4.16993	3	3.58496	2
MSH5	4.32193	4.08746	5.32193	5.75489	7.62936	6.35755	5.88264	5.58496	6.87036
ABHD16A	7.8009	7.76818	8.57365	8.45533	10.1948	9.51373	9.10066	8.97154	9.75322
NEU1	8.76487	8.40514	9.07682	8.90087	10.6582	10.1737	9.82814	9.57365	10.2396
DDAH2	5.67243	4.58496	6.16993	5.85798	7.70044	5.9542	5.90689	6.16993	6.50779
CLIC1	11.592	11.188	11.4954	10.4284	12.2291	11.8711	12.0741	11.7465	12.3529
LSM2	6.6865	5.32193	6.79442	6.82018	8.41363	7.53916	7.36632	7.39232	7.82655
POLE	4.70044	4.80735	6.08746	4.32193	7.16993	6.53916	6.14975	6.06609	6.26679
ATP1A2	0	0	0	0	2.58496	2	0	0	1
ATP1A4	0	0	0	0	0	0	0	0	0
CASQ1	0	0	0	0	0	0	0	0	0
STX1A	4.08746	3.16993	5.24793	6.24793	7.70736	7.49985	6.45943	6.14975	6.2854
CEACAM9	0	0	0	0	0	0	0	0	0
ZFP775	4.24793	3.45943	5.39232	5.72792	7.19967	6.91886	5.83289	5.16993	6.45943
SCUBE2	0	0	0	0	0	0	0	0	0
MRPL49	6.65821	6.02237	7.55459	7.48382	9.37287	8.78136	8.15482	7.96	8.84235
DENND2C	5.32193	5.93074	5.32193	5.20945	6.70044	6.94251	5.9542	5.88264	6.35755
MARK3	8.88874	8.50779	9.56986	8.74483	10.584	10.3432	10.1923	9.82177	10.4727
GATAD1	9.72451	9.2738	9.633	8.65105	10.6786	10.8313	10.1163	10.1033	10.733
PCDHA11	0	0	0	0	0	0	0	0	0
2310003L06RIK	0	0	0	0	0	0	0	0	0
M6PR	10.0607	9.64746	10.4594	9.50779	11.4909	11.5187	11.2544	11.1523	11.902
LRRC8A	4.9542	4.39232	5.49185	6.32193	7.94837	7.52356	6.79442	6.62936	7.49185
MC5R	0	0	1	0	1.58496	1	1.58496	0	1.58496
PPP2R1A	9.87498	9.41363	10.2738	9.64926	11.4737	11.0928	10.8138	10.5038	11.3078
FANCE	5.04439	5.16993	6.55459	6.47573	8.3966	8.17493	7.11894	7.18982	8.01123
TINF2	8.25739	7.76155	8.99718	8.44294	10.4273	10.0782	9.5411	9.29232	10.0941
TSSK4	3.45943	3.58496	3	3.58496	5.70044	5.04439	4.39232	4	4.70044
HAPLN4	0	0	0	0	0	0	0	0	0
DUS3L	7.94837	7.80735	8.65464	8.82018	10.9315	10.2324	9.53333	9.09803	10.1421
GTPBP3	6.52356	6.33985	7	7.08746	8.93664	8.49985	7.83289	7.77479	8.34873
TGFBR1	9.00562	8.58871	9.12412	7.97154	9.90238	10.2703	10.2432	9.75822	10.5999
HOMER1	6.65821	6.16993	6.82018	5.93074	7.54689	7.85798	7.98868	7.59246	8.09276
RAD51C	4.24793	3.45943	3.58496	3.90689	6.24793	5.80735	5	4.32193	5.75489
GABRB2	0	0	0	0	0	0	0	0	0
CAV1	3.70044	2.58496	2	2.80735	1.58496	3.32193	3.90689	2	2.32193
ARPP19	7.76155	7.54689	8.36632	7.74147	9.60548	9.50978	8.91289	8.82655	9.58496
BCL2L1	10.3859	10.5401	10.6211	10.6926	10.4909	10.2456	10.6266	10.4686	10.7599
KHSRP	9.20457	8.47573	9.66	9.32643	11.3083	10.8704	10.4522	10.0182	10.7665
DIO2	0	0	0	0	0	2	1	1	1
CCDC124	7.56986	7.35755	7.64386	7.12928	9.07414	8.32193	8.47573	8.5157	9.2503
CCT4	9.56796	9.3015	10.021	9.50383	11.4414	11.4179	10.9737	10.6502	11.3393
0610009B22RIK	5.04439	5.08746	5.32193	4.85798	6.35755	6.14975	5.97728	6.10852	6.85798
CPT1C	0	1	0	0	0	2	0	1	1
TWIST2	0	0	0	0	0	0	0	0	0
ZFP655	7.40088	7.2384	8.33539	7.66534	9.50184	9.40301	8.94544	8.69697	9.44501
RHOA	11.9933	11.664	12.1141	11.275	13.0933	12.8232	12.8549	12.5565	13.2609
ZMIZ1	9.47371	9.30606	10.0661	8.56224	10.668	10.7969	10.9454	10.7448	11.3163
ANKRD26	5.08746	5.32193	6.56986	6.42626	8.42626	8.23362	7.2384	6.84549	7.77479
ALDH16A1	8.20457	7.93664	8.77479	8.31288	10.0728	9.31967	9.33539	9.02514	10.0056
HNRNPA0	9.94105	9.36851	10.7125	10.8424	12.3891	12.2243	11.5028	11.1724	12.0858
PRRG2	6.97728	6.52356	6.89482	5.39232	6.88264	6.70044	7.16993	7.17991	7.72792
HNRNPH1	10.9359	10.3443	11.69	11.3315	13.4234	12.9342	12.3712	12.1251	12.8918
IFT43	1	0	1	0	1.58496	1	2.58496	0	2.32193
ID3	6.62936	5.9542	7.48382	8.17493	10.2538	10.1215	8.69	8.47573	9.26444
TCAP	0	0	0	2	2.58496	1.58496	2	0	1.58496
ARID1A	10.6733	10.1472	11.4105	10.7756	12.7453	12.5172	12.1709	11.7091	12.3815
CRLF1	0	0	0	1	0	2	0	0	1
CTSD	12.5095	11.9233	12.1338	10.5507	12.099	12.3143	12.595	12.5493	12.6387
RPLP1	12.8086	12.5553	12.6773	12.8761	13.9972	13.9771	13.2998	13.1898	13.8024
CABS1	0	0	0	0	0	0	0	0	0
HMGCLL1	2.80735	1	4.32193	2.80735	5.55459	5.35755	4.24793	4.08746	4.70044
TTC9B	0	0	0	0	0	0	0	0	0
PHOX2A	0	0	0	0	0	0	0	0	0
ABHD8	6.70044	6.58496	7.40088	7.94251	9.44087	9.52748	8.40088	8.02791	8.90989
IFT22	5.61471	5.52356	6.55459	6.24793	8.20457	6.79442	7	6.98868	7.7211
FZD3	1	1	0	0	1	0	0	1.58496	0
1700008O03RIK	0	0	1	0	0	1	0	1	1
MID1IP1	8.94544	8.59619	8.79116	7.63662	9.57554	9.41996	9.55651	9.44294	10.1497
AP2S1	8.96867	8.70736	8.93958	8.65464	10.1599	9.68475	9.63662	9.52552	10.2831
FGFRL1	5.45943	5.2854	5.35755	5.12928	5.78136	5.61471	5.49185	5.39232	5.78136
BRME1	2.58496	2	2.58496	2	5.08746	5.16993	4	3.45943	5
FHL2	2	2.32193	2.80735	3.32193	4.80735	4.39232	3	3.70044	4.80735
EMC10	7.84549	7.65105	8.69	9.17742	10.5887	10.1254	9.48583	9.25974	10.2131
CLSTN3	2	1.58496	1.58496	0	2.58496	3	2.32193	2.80735	2.32193
FBXW9	3.16993	2.80735	5.08746	5	7.20945	6.45943	5.67243	5.80735	6.64386
SPIB	10.6546	9.85643	12.0109	11.8876	14.1223	12.8903	12.5553	12.3032	13.0463
FNBP4	9.3443	8.87958	10.268	9.83447	11.9366	11.4569	10.9046	10.4878	11.4273
CERS4	6.75489	5.78136	7.86419	7.85175	9.82337	9.39232	8.23362	8.25739	8.8009
SCRN3	6.62936	6.50779	6.56986	6.06609	7.32193	7.36632	6.89482	6.97728	7.27612
PHAX	6.78136	6.08746	7.16993	6.6865	8.52356	8.49185	8.07682	7.72792	8.66888
TLE1	5.04439	5.39232	6.40939	6.16993	7.83289	7.70044	7.45121	7.10852	8.08746
1700109H08RIK	4.85798	3	5.24793	4.64386	6.6865	6.71425	5.9542	5.52356	6.06609
RELT	9.8392	9.41996	9.95128	8.19476	9.96434	9.33316	10.5157	10.3554	10.7398
SNRPB2	7.82655	7.26679	7.85175	7.53138	9.22882	9.1472	8.83289	8.53528	9.42417
UBC	8.98868	9	9.14975	8.73132	10.4231	9.79442	9.71425	9.45327	9.95128
PRPF31	7.69349	7.06609	8.25739	7.85175	9.74147	9.32418	9.05528	8.99152	9.54689
SERTAD1	8.06609	7.22882	7.8392	7.01123	8.09276	7.98299	8.29002	8	8.43879
CARHSP1	11.9636	11.8765	11.8564	10.5078	10.8963	11.0334	11.9016	11.6421	11.8661
ELK3	7.53916	7.08746	8.41363	8.15482	10.0348	10.0566	9.27612	8.89482	9.88874
HERPUD2	8.56224	7.92481	8.87652	8.05528	9.93517	9.79604	9.50779	9.19229	10.0362
RDH13	5.61471	4.70044	6.47573	6.08746	7.99435	7.63662	7.20945	6.79442	7.62936
ADAM21	0	1	2	2.32193	0	2.58496	1.58496	1	1
NUTF2	4.24793	3.32193	4.58496	4.58496	6.2854	5.97728	5.61471	5.42626	6.02237
FUT1	0	0	0	0	0	0	0	0	0
ARPC5	12.3157	11.8669	12.1501	10.7871	12.6613	12.6702	12.702	12.508	13.1336
RNF151	1.58496	0	0	0	1	1	0	0	1
ELAVL2	0	0	0	0	0	0	0	0	0
POU2F2	9.38154	8.93369	10.3253	9.97441	12.059	11.4486	11.1376	10.6987	11.5425
MGST1	11.0519	10.4625	10.242	6.50779	8.36632	8.42206	10.7515	10.4888	10.7389
NFIB	0	1	1.58496	0	0	1	0	0	1.58496
HTR3B	0	0	0	0	0	0	0	0	0
RAB25	1	2.32193	0	0	3.90689	3.32193	2.80735	2.32193	3.32193
UBQLN4	7.3837	6.83289	8.17493	8.13443	9.97298	9.49586	9.13699	8.59246	9.62205
RBFOX1	0	0	0	0	0	0	0	0	1.58496
RPS18	11.2198	11.0375	11.697	12.1485	13.6697	13.5736	12.6179	12.4083	13.238
RPL10	7.96578	7.25739	8.51175	8.2384	10.3365	9.55459	9.05528	9.07682	9.85019
RPS15A	11.4974	11.1351	11.676	11.7574	13.3498	13.3688	12.3529	12.2712	13.0014
NCAPH2	8.51964	8.01681	9.13443	9.224	11.0681	10.4543	9.89026	9.61287	10.3945
HIPK1	11.8447	11.6627	12.1338	11.5962	12.6627	12.7157	12.6321	12.3061	12.8521
GPRC5B	3.45943	3.80735	4.32193	4.16993	6.40939	6.89482	5.08746	5.16993	6.08746
MAN1A2	8.79442	8.2384	9.25974	8.47978	10.2912	10.4778	9.93958	9.62936	10.2515
CEACAM5	0	0	0	0	0	0	0	0	0
TPPP2	0	0	0	0	0	0	0	1	0
ACYP1	5.55459	5.58496	6.2854	5.90689	7.96578	7.73471	6.96578	6.58496	7.36632
CLDN13	4.08746	4.58496	3.16993	2	2.32193	2.58496	4.24793	4	3.90689
CD163	0	1	1	2	3	4.64386	2	2	4
HDAC5	9.51175	8.92481	9.76155	9.15735	11.0492	10.716	10.3772	10.1485	10.9766
RALA	8.12928	7.7879	8.29462	7.60733	9.41996	9.44501	9.13443	8.7211	9.70044
CLEC3A	0	0	0	0	0	0	0	0	0
VDAC3	7.89482	7.65821	8.3837	7.73471	9.60918	9.56415	9.20212	9.03067	9.80735
SLC1A7	0	0	0	0	0	0	0	0	0
VPS72	7.39232	6.83289	8.01123	7.70736	9.52748	9.03892	8.64386	8.24317	9.05528
GABPA	8.34873	8.03342	9.08746	7.97728	10.137	10.2479	9.89482	9.47371	10.2538
BMP7	1	1	2	2.80735	3.16993	4	3.32193	2	3.45943
DYNLL1	9.23122	9.20945	9.26444	9.21675	10.8082	10.0728	10.4221	10.1124	10.66
PDCL	7.94251	7.67243	8.26209	7.06609	9.05257	9.224	8.97728	8.71768	9.47978
TMEM184B	8.37938	8.13955	8.99718	7.59246	9.33762	9.13699	9.59805	9.46148	9.95274
GM5965	0	0	0	0	0	0	0	0	0
RSPH14	0	0	1.58496	1	1	1.58496	2.80735	2.32193	0
NF2	7.92481	7.3837	8.3837	8	10.0293	9.74651	9.41151	9.09276	9.76818
CABP7	0	0	1	1	0	0	1	0	1
ZMAT5	6.40939	6.02237	6.53916	6.64386	8.25739	7.90689	7.5157	7.32193	7.92481
EWSR1	10.2866	9.68475	10.9091	10.6366	12.5939	12.1539	11.4742	11.2318	12.1386
AP1B1	8.85175	8.36632	9.52356	9.41151	11.2258	10.9462	10.2738	10.0056	10.7879
DERL3	4.32193	3	4.80735	4.16993	5.42626	4.16993	5	4.16993	4.64386
GSTT4	0	0	0	0	2.80735	1	0	0	0
TBX1	0	0	0	0	0	1	0	0	1
GNAT2	0	0	0	0	0	0	0	1	0
BCL2L13	8.16993	7.8392	8.75489	7.69349	9.87805	9.93517	9.42417	9.16239	9.84549
2610028H24RIK	0	0	0	0	0	0	0	0	0
SPATC1L	0	0	0	0	2	1	0	2	0
DQX1	5.55459	4.70044	5.61471	4.85798	7.05528	6.06609	6.24793	6.30378	6.58496
CCL8	0	0	0	0	1	0	0	0	0
LNPK	6.47573	6.20945	6.79442	6.42626	7.85798	7.84549	7.58496	7.22882	8.09276
PRR29	0	0	1	0	1	0	0	0	0
MYMK	0	0	0	0	0	0	0	0	0
FAM163B	0	0	1.58496	0	0	0	0	0	0
TRPM5	3.16993	2.32193	4.58496	4.16993	6.33985	4.45943	5.32193	2.80735	4.75489
ASCL2	0	2.80735	1	1	3.32193	2.32193	2	1	3.58496
RARRES2	0	0	0	1	1.58496	1	0	1	0
PTTG1IP	11.2186	10.7723	11.5206	10.374	12.4911	12.7429	11.7944	11.8986	12.5873
TRPM2	10.9344	9.98442	11.4949	7.93074	9.44708	9.67243	11.7744	11.4656	11.7607
UBE2G2	7.79442	7.3837	7.97728	7.99435	9.67596	9.54496	9.03342	8.81378	9.63844
MPO	3.32193	2	2.80735	1	1	0	2	1.58496	2.32193
LPO	0	0	0	0	0	0	0	0	0
MET	5.85798	5.20945	6.06609	3.16993	4.64386	5.35755	7	6.50779	7.70044
SLC16A12	2.80735	3.45943	4.45943	3	4.58496	4.64386	4.16993	3.45943	4.9542
SYN2	1	0	0	0	0	0	0	0	0
ELK1	6.84549	6.32193	7.30378	6.45943	8.47168	7.99435	7.94837	7.53138	8.33539
NAV1	6.89482	6.24793	6.98868	5.9542	7.97728	8.2854	8.2384	8.18982	9.11374
TNPO1	10.1383	9.77972	10.676	9.56415	11.3038	11.6926	11.4873	10.973	11.7305
MYOD1	0	0	0	0	0	0	0	0	0
OTOG	0	0	0	0	0	0	0	0	0
RNMT	7.5157	7.37504	8.28077	7.59246	9.56605	9.35975	8.87036	8.56986	9.46557
KCNQ1	0	0	0	0	0	0	0	0	0
SRP14	8.88874	8.45943	9.12153	8.73809	10.5651	10.2192	9.94983	9.79766	10.4512
6330409D20RIK	1	1.58496	2.80735	1.58496	3.16993	3.45943	3	2	2
CDK9	9.65464	9.30378	10.0444	9.9263	11.7224	10.9958	10.6284	10.4325	11.3783
TOR2A	7.53916	7.36632	8.2854	7.9542	9.53722	8.98014	8.73809	8.49586	9.42626
FPGS	4.64386	4.64386	5.88264	6.64386	8.53528	7.92481	6.78136	6.85798	7.78136
MRTFB	5.93074	5.83289	7.43463	6.49185	8.69349	8.7039	8.16993	7.56986	8.40939
CBX5	8.16491	7.70736	8.98584	8.07146	10.2312	10.3276	9.7039	9.13699	10.0808
ODAM	0	0	0	0	0	0	0	0	0
APOBEC3	11.8049	11.1787	12.1843	11.0688	13.0281	12.4184	12.2761	12.0583	12.5894
ST6GALNAC1	2.58496	1	2.58496	0	3	3.32193	2.80735	0	1
TAF7L	0	0	0	0	0	0	0	0	0
SARDH	3.70044	4.24793	3.58496	3.45943	4.9542	4.90689	4.16993	3.80735	4.90689
VAV2	8.53138	7.69349	9.34873	9.12153	11.0795	10.3934	10.1485	9.89936	10.4409
TEX15	3.70044	3.90689	4	1	1	3.80735	4.39232	4.64386	5
PPP2CB	9.37287	9.15228	9.2854	8.33985	10.0593	10.0293	10.0251	9.90689	10.6092
G0S2	8.20945	8.08746	6.20945	4.58496	5.80735	5.64386	7.41785	7.12928	6.26679
DMAP1	5.9542	5.64386	6.53916	6.65821	8.66534	7.98868	7.62936	6.97728	8.02791
PLA2G12B	0	0	0	0	0	0	0	0	0
MCU	7.60733	7.44294	7.33985	6.39232	8.37938	7.96	7.70044	7.79442	8.33092
OIT3	3.32193	2.80735	3.80735	3.16993	4.90689	5.04439	4.24793	4.16993	4.64386
TEX11	0	1.58496	0	0	2.80735	0	1.58496	0	0
BCR	7.97154	7.35755	8.3443	7.87652	9.85953	9.3837	9.09803	8.91886	9.783
FXYD5	11.6782	11.2715	11.7398	10.5546	11.9905	11.9866	12.4419	12.247	12.9287
KCND1	5.24793	3.32193	4.64386	3	5.64386	3.90689	5.04439	5.61471	5.64386
TFCP2	5.24793	5.16993	5.49185	6.06609	7.69349	7.60733	6.71425	6.44294	7.14975
POU6F2	0	0	0	0	0	0	0	0	0
POU6F1	6.33985	5.88264	7.61471	7.30378	9.40088	9.53333	8.15987	7.96578	8.87652
UBP1	10.0941	9.60363	10.5137	10.0768	11.9841	11.617	11.0258	10.7707	11.7453
NUAK2	9.40088	8.60733	9.34873	8.47978	10.3869	9.70217	9.90839	9.75154	10.3837
CILK1	4.85798	4.16993	5.2854	4.45943	6.91886	7.22882	6.20945	5.61471	6.87036
SDHB	8.70044	8.33985	8.81057	8.33985	10.0362	9.64566	9.50779	9.25739	10.2155
COX4I2	0	0	0	0	0	0	0	0	0
SNAP47	4.85798	4.45943	5.61471	6.06609	7.16993	7.54689	6.62936	6.42626	7.07682
WNT3A	0	0	0	0	0	0	0	0	0
KDSR	6.04439	5.70044	7.30378	6.85798	8.93369	9.00282	7.82655	7.40939	8.74483
VPS4B	9.82018	9.50581	10.0444	8.88874	10.8281	10.9844	10.6891	10.3826	11.1066
RPS25	10.7262	10.4409	11.117	11.3292	13.0502	12.8644	12.0004	11.875	12.7566
NXF2	1.58496	0	0	1	2	2	0	2	1.58496
TAZ	8.51964	8.17493	9.3015	8.93074	11.0334	10.4179	9.88264	9.65105	10.5999
KIF19A	1.58496	2.32193	4	3	6.62936	6.04439	4.58496	5.08746	5.9542
ALDH3A2	8.90989	8.65821	9.03342	8.10852	10.0954	9.85019	9.87958	9.48784	10.2515
ZMYND10	2.58496	1	1.58496	3.70044	4.58496	2.32193	3.32193	3.32193	4.08746
TMEM115	6.58496	6.18982	6.75489	6.9542	8.78136	8.45121	8.07146	7.55459	8.48784
HYAL2	3.80735	4.24793	4.24793	5.04439	6.61471	6	5.24793	5.35755	6.04439
IFRD2	7.14975	7.67948	7.96578	7.81378	9.15482	8.62571	8.73132	8.41785	9.01123
HYAL1	3.32193	2.80735	3.58496	3	5.2854	4.45943	4	4.80735	4.80735
TUSC2	6.97728	6.47573	7.18982	7.59246	8.98014	8.73809	8.224	7.76155	8.85175
NPRL2	6.53916	5.85798	7.06609	7.67243	9.29692	8.53528	7.91289	7.22882	8.42626
SLC38A3	0	0	0	0	0	0	0	0	0
CACNA2D2	1.58496	2.32193	3	2.80735	4.32193	4.58496	2.32193	2.32193	3.32193
RASSF1	7.65821	7.22882	8.53138	8.11374	9.97585	9.3443	9.24793	8.73471	9.76818
EPN3	4.64386	5.97728	6.47573	3.70044	5.90689	6.16993	5.24793	4.64386	3.32193
RNF112	0	0	0	0	0	0	0	0	0
SLC3A2	10.0688	9.74315	9.84549	9.29232	10.7632	10.2444	9.95855	9.91737	10.3783
NXF1	10.242	9.49785	10.7013	10.668	12.6578	11.9487	11.4455	11.236	11.9196
STX5A	9.20701	8.75822	9.46352	9.01959	11.0154	10.4737	10.0417	9.76818	10.5507
SLC47A1	0	0	0	0	0	0	0	1	0
PIFO	0	0	1	2	4.24793	4	1.58496	2.58496	2.32193
TNFRSF13B	9.27845	8.37069	10.2981	10.0112	12.174	11.6059	10.952	10.5812	11.5003
SPIRE2	0	0	1.58496	2	1	2.58496	1.58496	0	1.58496
PROX1	1.58496	0	0	0	1.58496	2.32193	3	0	1.58496
RAVER1	0	0	0	0	0	0	0	0	0
2610507B11RIK	10.4019	9.89936	10.9151	10.0835	12.0262	12.0258	11.611	11.3117	11.9919
AI597479	6.50779	6.02237	7.32193	6.47573	8.61839	8.49586	8.09803	7.88264	8.64386
TMEM86A	5.49185	4.08746	5.42626	6.12928	6.50779	6.83289	6.52356	6.18982	7.26679
OPTC	0	0	0	0	0	0	0	0	0
TEX14	1.58496	0	1.58496	2.32193	3.58496	2.32193	3	2.80735	3.58496
IFI35	9.01123	8.77808	9.10329	7.96	9.60918	8.98584	9.45121	9.10066	9.65464
RDM1	6.40939	5.32193	6.62936	7.05528	8.73132	8.21432	7.52356	7.33985	7.97728
NEDD8	8.8009	8.67243	8.97441	8.85798	10.2408	10.0728	9.60733	9.73809	10.3432
GOSR1	8.50779	7.7879	8.9542	8.0607	9.87805	10.1737	9.64746	9.40727	10.1787
MRPL52	7.25739	7.33985	7.49185	6.9542	8.53528	8.11374	8.12928	8.04439	9.00282
SPACA7	0	0	0	0	0	0	0	0	0
KANSL3	7.97154	7.8392	9.00282	8.40514	10.5333	10.2527	9.77808	9.35975	10.1447
EYA4	0	0	0	0	0	2.58496	0	0	2.32193
EBF3	0	1	0	0	0	0	0	0	2
UCKL1OS	0	0	0	0	2.80735	0	2.32193	0	1
MYT1	0	0	0	0	0	0	1	1.58496	1
FAF1	7.26679	7.09803	7.70044	7.32193	9.35315	9.09011	8.71081	8.2384	9.23601
GM266	1	0	0	0	0	1	0	1	0
TSACC	2.32193	2	2.80735	3	5.42626	5.39232	4	3.58496	5.08746
METTL16	6.56986	6.62936	7.53916	7.37504	9.19722	8.92481	8.29921	7.93664	8.87652
DAZL	0	0	0	1	0	1	0	1	0
APOL7A	2	4.39232	4	0	3.45943	3.32193	2.80735	2.58496	1
PIGYL	5.12928	5.12928	5.52356	5.58496	7.17991	7.37504	6.50779	6.64386	7.42626
RBM25	10.1383	9.77808	10.9636	10.1228	12.0928	12.043	11.4858	11.2473	12.0112
PSEN2	7.7211	7.36632	8.56986	8.61102	10.5058	9.81378	9.35315	8.84862	9.91588
ACAA1B	0	0	1	0	0	0	1.58496	0	2.80735
PLCD1	1	2.58496	1	2	3.90689	2.58496	2.32193	1.58496	3.90689
FADS1	4.52356	3.58496	5.32193	4.90689	6.53916	6.96578	5.90689	5.78136	7.02237
LMBR1	2.58496	3	2.80735	3.58496	4.75489	5.20945	2.58496	3.58496	5.83289
TNFRSF22	5.58496	4.90689	5.72792	6.20945	7.76155	7.71425	6.72792	6.53916	7.2854
CARS	7.45121	7.03342	7.97154	7.16993	9.12153	8.77149	8.70736	8.24317	9.08481
PHLDA2	0	0	0	0	0	1	0	0	0
ASZ1	0	0	0	0	0	0	0	0	0
WNT2	0	0	0	0	0	0	0	0	0
GABRA1	0	0	0	0	0	0	0	0	0
GRID2IP	0	0	0	1	0	0	0	0	0
KDELR3	0	0	0	1.58496	1	0	1	0	1
CFAP97D1	0	0	0	0	0	0	0	0	0
APIP	5.24793	4.52356	5.75489	5.39232	7.14975	7.06609	6.6865	6.49185	7.10852
PDHX	5.9542	5.61471	6.82018	5.85798	7.73471	7.7879	7.27612	7.13955	8.03892
VAC14	7.35755	7.09803	8.45121	7.87036	9.84549	9.57175	9.14466	8.94251	9.73809
MCOLN2	5.67243	5.20945	7.55459	6.47573	9.10066	8.75822	7.85798	7.26679	8.31288
SLC5A1	4.58496	5.35755	6.26679	3.16993	6.44294	5.67243	4.24793	4.58496	4.16993
AKT1S1	7.07682	6.53916	7.31288	8.02237	9.45327	8.87344	8.21432	7.87652	8.90087
TBRG1	8.41363	7.81378	8.75154	8.2854	10.1561	9.82655	9.26444	9.06878	9.66711
PANX3	0	0	0	0	0	0	0	0	0
ADSSL1	8.40514	8.19476	8.35315	7.06609	8.84549	8.39232	9.21675	9.15228	9.98014
CFAP161	0	1	0	0	0	0	0	0	0
BRF1	8.35315	8.05528	9.18488	9.19967	11.1299	10.716	9.90989	9.63844	10.5689
VIPR2	1.58496	0	0	0	1.58496	0	0	1.58496	1.58496
ODC1	11.0566	11.1344	11.3853	10.6511	12.3368	12.3183	11.5948	11.8114	12.4767
THG1L	5.35755	4.58496	5.90689	5.78136	7.32193	7.35755	6.20945	6.61471	7.25739
ADAM19	10.9381	10.4707	11.4752	9.37287	11.4742	11.168	11.7448	11.4257	11.6658
PABPC4	9.7879	9.8933	10.3955	9.41363	10.7423	10.5859	10.5421	10.1997	10.7022
EXOC3L2	3.16993	1.58496	2.32193	0	1.58496	2.32193	0	0	2
ZFP296	5.49185	5	5.78136	6.88264	8.17991	7.33092	6.55459	6.79442	7.2854
PLIN5	3	3.58496	4.45943	2.32193	1.58496	2	4.64386	5.24793	4.64386
SUGP1	8.03892	7.47573	8.62936	7.82655	9.95855	9.74483	9.08215	8.87652	9.68475
DMRTC2	0	0	0	0	0	0	0	0	0
GM5893	0	0	0	0	0	0	1	0	0
DHDH	4.32193	4.52356	4.16993	4.39232	6.50779	5.78136	6.22882	5.80735	6.32193
ZFP790	6.02237	6.24793	6.87036	6.40939	8.37069	8.15482	7.70736	7.40939	8.16491
CPB1	0	0	0	0	0	0	0	0	0
SLC25A41	0	0	0	0	0	0	0	0	0
FSD1	0	0	0	0	0	0	0	0	0
PINLYP	0	1	1.58496	1	2.32193	1	2	1	2
FUZ	6.45943	5.52356	7.39232	7.5157	9.29462	8.75489	7.90689	7.87652	8.48382
SPTBN4	3.45943	2.80735	2.32193	2	4.52356	4.24793	4.58496	3.16993	5.12928
PGAM1	8.08215	7.45943	7.49185	6.02237	8.01123	7.60733	8.13443	7.91886	8.16491
EVI5	7.34873	7.03342	7.78136	7.21917	8.44294	8.04985	8.56605	8.21917	8.80735
EVI5L	6.02237	5.61471	6.67243	6.18982	8.04985	8.0607	7.07682	6.6865	7.76818
SNAPC2	5.67243	5.64386	6.70044	6.61471	8.31288	7.63662	7.12928	6.75489	7.55459
GIT1	7.32193	7.05528	7.93074	7.74819	9.72962	9.23601	8.78136	8.32193	9.29921
GLTP	8.92481	8.52356	9.46352	8.81378	10.5362	10.4979	10.2923	10.0375	10.851
BNIP2	9.70736	9.44915	9.95565	8.87036	10.7322	10.6484	10.6555	10.3399	11.137
CCNT1	8.90388	8.29002	9.47978	8.6865	10.6275	10.5265	9.93074	9.75154	10.5018
SCARF2	2	1	2	1	3.16993	2.58496	1	2.80735	2.58496
4930579F01RIK	0	0	0	0	0	0	0	0	0
BRMS1L	6.06609	5.39232	7.01123	6.45943	8.74483	8.12412	7.10852	7.50779	8.21917
MED15	8.52356	7.90689	9.19967	8.62936	10.4502	10.007	9.74819	9.50383	10.2958
DHDDS	8.40939	8.04985	8.19476	7.07682	8.79116	8.8009	9.05528	8.6865	9.4818
CRYBG2	4.39232	4.80735	5.70044	4.9542	7.33092	6.35755	5.16993	5.45943	5.78136
UBXN11	5.85798	5.24793	7.10852	7.33092	8.92184	8.58871	7.21917	7.45943	8.18982
MOGAT1	0	0	0	0	0	0	0	0	0
TEX22	0	0	0	1	1	0	0	1.58496	0
WNT8A	0	0	0	0	0	0	0	0	1
TJAP1	7.35755	6.76818	7.53138	7.36632	9.21675	8.55075	8.12928	8.0607	8.46352
EHF	2.32193	2.32193	2.58496	0	2.32193	2	1.58496	2.32193	1.58496
NANOG	0	0	0	0	0	0	0	0	0
RPL15	7.10852	6.79442	7.47573	7.41785	9.19229	8.9571	8.13955	8.18982	8.87652
TMEM167	8.58871	7.97728	8.75489	7.66534	9.83289	9.92778	9.69349	9.29232	10.1293
STEAP4	11.4372	10.5878	11.7924	5.78136	7.08746	7.10852	11.9207	11.5755	10.3718
MPLKIP	7.19967	6.49185	7.69349	7.2854	9.25974	8.9571	8.29002	7.57743	8.85798
KIF11	6.24793	5.64386	5.58496	3.32193	5.16993	5.16993	5.85798	5.67243	5.52356
RPA3	6.16993	5.49185	6.40939	6.12928	8.16491	8.02237	7.74819	6.89482	7.88874
MLKL	6.56986	6.12928	5.9542	2.58496	3.58496	4.16993	6.47573	6.22882	6.59991
PHOX2B	0	0	0	0	0	0	0	0	0
TNPO3	8.52748	8.10329	9.10329	8.04985	10.3287	10.3542	9.94251	9.53916	10.4939
TTLL5	5.08746	4.45943	6.04439	5.85798	7.72792	7.52356	6.9542	6.49185	7.2384
ZFP715	7.85175	7.53916	8.37504	7.31288	9.29692	9.41996	9.1267	8.87344	9.62753
RETN	2.58496	2.80735	3.16993	2	1	1.58496	3.16993	3.80735	4.70044
ACP4	0	0	0	1	0	0	0	0	0
CDH23	5.93074	5.45943	6.14975	4.08746	6.10852	6.64386	5.49185	6.2854	6.91886
RPS5	11.8045	11.4909	12.0303	12.2917	13.8674	13.7372	12.8433	12.6738	13.5153
PODNL1	3.80735	4.32193	3.90689	4.90689	5.9542	5.88264	5.52356	5.04439	5.58496
ADGRL1	6.85798	6.44294	7.24793	7.66534	9.31967	9.3443	8.29462	8.09803	8.6865
AMOTL1	2.58496	2.58496	0	1.58496	1	1	2.32193	1.58496	0
2200002J24RIK	0	0	0	0	0	1	0	0	0
ETV5	5.32193	4.64386	5.93074	5.04439	7.31288	6.40939	6.52356	6.02237	6.52356
TMEM190	0	0	0	0	0	1	0	0	0
GFOD2	2	3.45943	3.58496	3	5.93074	5.75489	4.39232	4.80735	5.52356
ENKD1	3.80735	2	3.80735	4.16993	5.72792	4	4.70044	4.70044	4.64386
4933405L10RIK	0	0	0	0	0	0	0	0	0
ATP6V0D1	9.79766	9.46352	9.82337	8.93074	10.5028	10.0795	10.4325	10.1293	10.8114
PTPRS	6.26679	5.49185	7.04439	6.89482	9.42836	8.49985	8.13955	7.66534	8.57743
SLC41A1	7.5157	7.13955	8.49586	7.3837	9.45121	9.26679	9.0954	8.7211	9.31967
FER1L4	2.58496	1.58496	2.32193	0	1.58496	1	0	0	0
4931406B18RIK	0	1	3	0	1	0	3	3.32193	3.90689
IGLON5	0	0	0	0	0	0	0	0	0
IGF2BP1	0	0	0	0	0	0	0	0	0
B4GALNT2	1	2.32193	2.80735	2	4.75489	3.70044	4	2.80735	3.70044
ZFP651	1	0	2.58496	2	1.58496	1.58496	2.32193	0	2
NELFB	8.99718	8.53528	9.39232	9.09276	10.9694	10.3912	10.0634	9.77808	10.6448
CARD14	0	2	0	0	0	1.58496	0	0	0
TMEM175	6.30378	6.02237	6.85798	6.62936	8.82972	8.3837	7.79442	7.8392	8.40939
BCAS1	3.70044	2.32193	2.58496	2.80735	4.70044	3.90689	3.90689	3.90689	3.90689
TANGO2	6.72792	6.06609	6.71425	6.75489	8.43045	7.93664	7.85798	7.46761	8.32193
4833413E03RIK	0	0	0	0	1	1	1	1	2.58496
ALDH1A2	2.32193	1	1.58496	0	0	1	1	1	2
NDUFS2	9.38802	8.86109	9.63118	9.18982	11.1674	10.6786	10.4868	10.2192	10.93
SNX31	0	1	2	0	2.58496	2	0	0	2.32193
ATRAID	6.97728	6.39232	7.65105	7.54689	9.38154	9.02237	8.19476	7.97728	8.9571
CAD	7.12928	6.64386	8.25267	7.90689	10.0967	9.76321	9.23122	8.85487	9.53333
LYPD8	0	2	0	0	0	0	0	0	0
SH3BP5L	7.45943	6.89482	7.8392	7.83289	9.10852	8.86109	8.44708	8.07682	9.08215
1810065E05RIK	0	0	0	0	0	0	0	0	0
ATAD1	8.633	8.17493	9.21189	8.10329	10.1824	10.3061	9.84706	9.57175	10.3399
PTEN	11.5265	11.1649	11.5377	9.97441	12.0845	11.8154	11.9737	11.6325	12.0951
4933402N03RIK	0	0	0	0	0	0	0	0	0
PEA15A	7.65105	7.20945	8.20945	7.92481	9.66711	9.82655	9.01402	8.93074	9.66534
TIMM23	5.88264	5.55459	6.22882	5.39232	7.62205	7.06609	7.08746	6.74147	7.7211
TNFAIP8L2	9.18239	8.88874	9.23601	8.64024	10.1059	10.1059	10.0182	9.68299	10.5206
TRNT1	8.17493	7.87652	8.64386	8.02791	9.95128	9.79604	9.29921	8.81057	9.90539
LY6G6E	0	0	1	0	0	0	0	0	0
EHMT2	9.06878	8.73809	9.67948	9.74147	11.6262	11.1338	10.5565	10.0941	11.1655
ELOF1	7.14975	6.61471	7.63662	7.6865	9.35315	8.53138	8.37504	7.96	9.04166
MED16	7.08746	7.04439	7.94251	7.15987	9.21189	8.77149	8.01123	7.86419	8.71081
ST3GAL1	10.7381	10.2621	11.0835	10.0098	12.0964	11.8982	11.6243	11.3565	11.8708
TMEM259	9.16239	8.89785	9.74483	10.0661	11.6239	11.0808	10.4988	10.2644	11.2143
RNF170	6.24793	5.67243	6.94251	6.32193	8.25739	8.69349	7.54689	7.59991	8.29921
CLIP3	2	0	0	2.32193	2.32193	3.45943	2	0	2.80735
1700020L13RIK	0	0	0	0	1.58496	0	1.58496	1.58496	1
MYL2	0	1.58496	1	1.58496	2.32193	3.45943	3	2.80735	3.58496
DEDD	8.19967	7.31288	8.40088	7.9542	9.60918	9.03067	8.89178	8.53528	9.07146
MCEMP1	11.6935	11.318	11.1447	6.97728	8.3837	8.62936	11.275	11.1396	11.3315
NIT1	7.27612	6.65821	7.5157	7.13955	9.15482	8.84549	8.00562	7.90689	8.78136
PAX5	10.1098	9.28077	11.8353	11.1176	13.3873	13.1929	12.3233	11.9451	12.7576
PRDM15	6.98868	6.49185	7.37504	7.07682	8.85175	8.44708	8	7.90689	8.35315
RNF168	5.97728	5.93074	7.17991	6.40939	8.20945	8.5157	8.01123	7.53138	8.65821
DYNLT2B	5.72792	5.32193	6.10852	3.90689	5.93074	5.55459	6.74147	6.75489	7.10852
CHP1	11.5382	11.2515	11.4435	9.78136	11.1466	11.2761	11.6493	11.3498	11.6944
SVAL2	0	0	0	0	0	0	0	0	0
TRPV4	2.80735	2.32193	2.32193	2.58496	3.58496	3.32193	3.16993	2.58496	4.32193
KLHL3	3.16993	3.90689	4.52356	4.90689	6.16993	6.90689	5.12928	5.52356	6.2854
TVP23B	6.53916	6.33985	6.72792	6.08746	8.45121	8.44294	8.16993	7.6865	8.53528
DNAJC7	10.4594	9.87036	10.8994	10.8273	12.776	12.2568	11.6782	11.3647	12.183
ZFP385C	0	0	0	1	0	1.58496	1	0	1
CACYBP	8.55842	8.04985	8.56986	7.76155	9.75989	9.52748	9.6865	9.39017	9.73809
CLUAP1	5.80735	5.2854	6.53916	6.56986	8.40939	8.09276	7.20945	7.41785	8.01681
ZSWIM7	3	3.32193	5.16993	4.90689	6.35755	5.85798	5.42626	5.58496	6.16993
PIGL	5.88264	4.70044	6.37504	5.78136	8.14466	7.79442	7.15987	7.07682	7.98868
NDUFA2	7.99435	8.10329	8.18982	8.12928	9.45738	9.37721	8.91289	8.61839	9.28077
PAM16	5.16993	4.08746	4.39232	5.2854	6.22882	5.67243	4.58496	4.9542	6.06609
GLIS2	2	0	3	1	1	3.45943	2.80735	3	2.58496
COX6C	10.1228	10.6411	10.4727	9.79928	10.7863	10.9527	11.0042	10.6883	11.2527
BICC1	0	0	1	0	1.58496	1.58496	0	0	0
UBE2Z	9.24317	8.66534	9.37287	8.94837	10.8098	10.4294	10.1898	9.90539	10.5943
GIP	0	0	0	0	0	0	0	0	0
TMEM87B	7.67948	7.36632	8.20457	7.42626	9.67066	9.62571	9.10066	8.50383	9.5411
ANAPC1	8.83605	8.07146	9.69349	9.24555	11.1053	10.8887	10.545	10.0808	10.8478
MERTK	4.08746	3.70044	2.32193	0	1	0	2.32193	2.32193	1
TSG101	8.04985	7.47573	8.24793	7.61471	9.55075	9.25974	8.86728	8.8009	9.60548
HPS5	8.2384	7.7211	8.93958	7.82655	10.2033	9.88417	9.67596	9.1267	10.128
MAP3K4	7.2384	6.44294	7.41785	7.3837	9.45533	9.23601	8.52748	8.22882	9.12412
PIEZO1	8.78136	8.43463	9.49985	8.9571	10.9418	10.4929	10.3509	10.1072	10.8611
BLK	9.18735	8.36194	10.4522	10.4676	12.588	11.937	11.0049	10.6987	11.6179
RNF166	8.02237	7.75489	8.53138	8.61471	10.3729	10.1059	9.52356	9.34207	10.1886
ANKRD28	8.69349	8.29462	9.15987	7.99435	9.98726	10.3587	9.56415	9.39874	10.1137
ANKRD52	8.58496	8.40088	9.71425	8.59619	10.8146	10.7048	10.3287	9.93958	10.8376
PKD2L2	1.58496	4.32193	4.39232	3.80735	4.52356	4.08746	3.80735	4.64386	4.58496
SRP19	7.7211	7.30378	7.93664	7.59991	9.31515	9.07682	8.87344	8.5812	9.3443
TMBIM7	0	0	0	0	0	0	0	0	0
CLEC4F	0	0	0	0	0	1	0	0	0
KLRA17	8.79442	8.13955	7.47573	4.08746	5.90689	5.61471	8.29002	8.01123	8.01123
WDFY2	9.05799	8.60733	9.18239	8.07146	9.75656	9.89785	10.2228	9.67948	10.4419
RBSN	7.48382	6.85798	7.92481	7	9.21432	9.04712	8.71768	8.45533	9.2854
MRPS25	6.20945	6.30378	6.49185	6.53916	8.18982	7.85175	7.36632	7.37504	8
DGUOK	6.83289	6.20945	7.74819	7.60733	9.60918	9.11374	8.2854	8.18982	9.09011
CAMTA1	5.78136	5.35755	6.85798	6.62936	8.224	8.07146	6.96578	6.97728	8.10852
CSF1	9.18239	8.97728	9.26679	6.78136	8.3443	8.06609	9.70908	9.41363	9.9263
STRIP1	8.5157	8.12928	8.9571	8.49586	10.4919	10.1072	9.31515	9.11374	10.0126
KIF1A	2	0	3.16993	1	0	1	3.90689	2.58496	2.32193
ALX3	0	0	0	0	0	0	0	0	0
SLC25A11	8.98584	8.64386	9.23122	8.60733	10.2204	9.87036	9.78953	9.71768	10.584
CHRNE	1.58496	1	1.58496	1	3.45943	4.39232	3.45943	2	4.24793
CMC2	4.85798	5.32193	5.49185	5.2854	6.80735	6.42626	6.14975	5.9542	6.87036
CHFR	9.41996	9.08215	9.69697	8.92481	10.7863	10.643	10.2264	10.032	10.8321
CEACAM16	4.32193	3.32193	5.88264	5.08746	7.2854	6.52356	5.12928	5.83289	6.62936
HOXA2	0	0	1	0	2	2	0	0	0
ADAM28	1	1	2	0	0	2.80735	1	2	1.58496
ANKRD53	0	0	0	0	1	1.58496	0	0	0
TEX261	8.50779	8.07146	8.98868	8.67243	10.5098	10.3998	9.82655	9.65105	10.5038
FAM120B	8.0607	7.67948	8.68299	8.31741	10.1215	9.77643	9.37287	8.98299	9.75822
TBP	7.44294	6.97728	8.11894	7.49185	9.5411	9.14211	8.7879	8.40939	9.27146
PSMB1	9.43045	9.16742	9.65284	9.12928	10.9016	10.7756	10.4325	10.0485	10.9204
PDCD2	6.97728	6.02237	7.22882	7.49985	9.33762	8.80413	8.27612	7.96	8.72451
DLL1	1.58496	1.58496	3	2.58496	1.58496	3.16993	3	2.80735	3.45943
NOL3	0	0	0	0	0	0	0	0	0
FHOD1	9.16491	8.54689	9.11634	8.09803	10.0098	9.4818	9.81057	9.63662	10.1624
PLEKHG4	2.58496	2.80735	2.58496	0	2.80735	1	0	1.58496	2
SLC9A5	4.08746	3.90689	3.80735	3.80735	5.70044	5.35755	4.08746	3.70044	4.75489
ELMO3	4.16993	4.32193	5.16993	4.9542	6.9542	6.67243	5.58496	5.35755	6.33985
STC1	0	0	1.58496	0	0	0	2	0	0
4931428F04RIK	4.80735	4.24793	5.72792	5.2854	7.05528	6.24793	5.55459	5.12928	5.97728
TPPP3	6.83289	6.71425	7.04439	6.44294	7.8392	7.37504	9.47168	9.42836	10.1434
MSH3	6.53916	6.12928	7.76155	7.21917	9.37721	9.29232	8.2854	7.84549	8.97728
ADAMTS13	1	0	0	0	0	0	0	0	0
TMEM208	7.29462	7	7.31288	7.52356	9.18239	8.50383	8.08746	8.01681	8.92778
E2F4	8.44294	7.88874	8.77808	8.69	10.4737	9.82655	9.49185	9.30834	10.1176
SURF4	10.1472	9.92333	10.4105	9.41574	11.2574	10.9462	11.1402	10.8178	11.6101
SURF2	6.56986	6.04439	7.53138	7.25739	9.41785	8.6865	8.09276	8.14975	8.84862
DNAJB9	7.46761	7.27612	7.61471	7.08746	8.64024	8.7211	8.65821	8.3443	9.07948
NAF1	4.9542	4.08746	5.16993	4.52356	6.6865	6.87036	6.30378	6.06609	7
YES1	3.90689	4.24793	2.80735	2	4.16993	4.58496	4.39232	3.80735	4.58496
PPP1CB	13.1336	13.2326	13.793	13.1193	13.4643	13.5774	13.6628	13.5161	14.0102
GORASP2	8.32193	7.87036	9.17243	8.62936	10.7457	10.5068	10.0768	9.66711	10.5275
TSEN15	4.90689	4.85798	6.40939	5.04439	7.70044	7.20945	6.83289	6.33985	7.45121
OC90	0	0	0	0	0	0	0	0	0
EFR3A	8.67243	8.29462	9.57365	8.79116	10.6294	10.8218	10.3231	10.0028	10.7142
TRAPPC2L	6.80735	6.91886	7.34873	7.11894	8.86419	8.27146	8.08746	7.92481	8.80413
ACSF3	5.24793	4.45943	6.44294	6.37504	7.74819	7.33985	7.10852	6.08746	7.41785
DDX19A	7.33092	6.82018	7.91289	7.64386	9.53333	9.30834	8.84862	8.53528	9.29002
GALNS	7.80735	7.40939	7.82018	7.08746	8.94837	8.5812	8.61839	8.11894	9.0634
GATA2	6.26679	5.83289	7.98299	5.45943	7.15987	7.67948	7.49185	7.17991	8.66178
C8G	1.58496	1.58496	0	2.80735	2.58496	2.80735	3.58496	3.32193	3.16993
ENTPD2	0	0	0	0	0	0	0	0	1
RABL6	7.70736	7.36632	8.64746	8.60733	10.275	9.86573	9.38802	9.05799	9.91289
PTGDS	0	0	0	0	0	0	0	0	0
EDF1	8.6865	8.10329	8.62205	8.35755	10.0512	9.69174	9.47573	9.30378	10.0362
CLIC3	0	1	0	0	0	1.58496	0	0	0
NPDC1	3	1	1	1	1	2	1.58496	1	1.58496
FBXW5	7.74819	7.25739	8.43045	8.07682	10.1699	9.61471	8.84235	8.95128	9.633
SLC25A13	5.35755	3.70044	5.2854	3.90689	6.04439	5.70044	6.14975	5.61471	6.6865
UBE2I	9.41363	9.14466	10.2276	9.68475	11.6366	11.568	10.9556	10.5774	11.526
TSR3	5.93074	5.52356	6.39232	7.08746	8.66534	8.0607	7.24793	7.45943	8.16993
UNKL	7.39232	7.10852	8.07682	7.70044	9.2384	9.37504	8.60733	8.41785	9.07146
LRRK1	8.19967	7.39232	8.89482	7.54689	9.76818	9.4818	9.65464	9.38154	10.2819
ALDH1A3	0	1	1	2	0	0	0	0	1
ACTN1	11.0741	10.6909	10.7254	9.40939	11.2981	11.6193	11.2814	11.0587	11.4429
SIRT2	9.16993	8.57365	8.96867	8.18982	10.2372	9.77643	9.68475	9.36413	10.1712
HNRNPL	10.375	9.84706	11.0105	10.8611	12.6965	12.3644	11.6742	11.2958	12.1892
NOLC1	7.25739	6.76818	8.51964	8.17493	10.2155	9.64746	9.18982	8.67596	9.55075
CASD1	8.33985	7.91289	8.633	7.69349	9.82337	9.86419	9.56796	9.17493	9.76818
CNKSR3	4.45943	3.90689	5.55459	4.9542	7	6.93074	6.65821	6.2854	7.22882
MTMR1	7.97154	7.82655	8.58496	7.96578	10	10.0914	9.44294	9.13955	9.94105
HMGB3	3.58496	4.75489	4.70044	4.70044	6.53916	6.32193	5.32193	5.2854	5.97728
MAP2	4.32193	3.58496	5.55459	3.32193	6.10852	4.52356	5.72792	5.08746	5.42626
CYP2J9	0	0	0	0	0	0	0	0	0
NIPSNAP3A	0	0	0	0	0	0	0	0	0
ABCA1	8.38802	8.11894	9.53138	8.93074	10.6493	11.2396	9.9629	9.32193	10.0154
NIPSNAP3B	8	7.9542	8.20945	6.85798	8.9542	8.66534	8.8009	8.41785	9.21675
LAGE3	6.33985	6.26679	6.61471	7.10852	8.45943	8.12412	7.36632	7.15987	7.91289
UBL4A	7.45121	7.52356	7.73471	7.48382	9.19722	8.97441	8.48382	8.12928	8.75822
GDI1	10.9837	10.6457	11.2952	10.6609	12.6542	11.8661	11.6983	11.599	12.2503
SASH1	3	3.58496	3.58496	2.32193	4.08746	4.75489	4.80735	4.90689	5
GADD45B	9.04985	8.90087	9.42206	7.20945	8.82972	8.33539	9.23362	9.28771	9.79116
SLAMF6	8.30378	7.90087	9.45738	9.41363	11.4651	11.0802	10.1699	9.92481	10.6591
SLAMF1	8.53138	8.04439	9.16993	7.84549	9.8857	10.2021	9.12153	9.21189	9.92035
ZDHHC12	5.75489	4.85798	6.37504	6.2854	8.28077	7.48382	7.05528	7.03342	7.43463
ENDOG	4.52356	2.58496	4.52356	4.85798	6.55459	6.35755	4.9542	4.70044	6.44294
CYBB	12.4136	12.0775	12.3606	9.76321	11.6298	12.1743	13.0962	12.7785	13.639
GOLGA7	9	8.84549	9.37504	8.75154	10.5245	10.1972	9.95128	9.82655	10.6008
XK	5.88264	5.35755	6.08746	5.42626	7.29462	7.49185	6.80735	6.33985	7.3837
PCOLCE2	0	0	0	0	0	0	0	0	0
CD48	8.33092	8	9.06609	9.14466	10.9708	10.8273	10.3038	10.0375	10.9901
CLPX	7.32193	6.80735	7.67948	7	8.93074	9.01402	8.32193	8.14975	8.82337
TRABD	8.53528	7.98868	9.04439	8.96867	10.6987	10.314	9.8392	9.45533	10.4009
MOV10L1	0	0	0	0	0	0	0	0	0
DENND6B	6.59991	6.32193	7.81378	8.04985	9.98157	9.35094	8.08215	7.96	9.01959
CD83	7.53916	6.85798	8.46761	8.33539	10.6156	9.65821	9.26444	8.91886	9.77972
CLTRN	0	0	2	0	2	0	1.58496	0	2
ACE2	2	2	0	0	0	1	2.58496	1	1.58496
GZMB	7.78136	6.90689	7.49985	5.08746	7	7.30378	8.01681	6.89482	7.75489
GZMF	0	0	0	0	0	0	0	0	0
GZMN	0	0	0	0	0	0	0	0	0
C4A	2.80735	2	4	4.39232	6.18982	4.58496	4.9542	5.35755	4.9542
AGER	5.93074	4.45943	6	5.88264	7.43463	6.16993	5.9542	6.24793	7.17991
ATF6B	9.59432	9.0634	9.77314	9.06878	11.0993	10.4919	10.3891	10.0888	10.8408
EGFL8	5.24793	4.39232	4.9542	3.58496	5.67243	5.08746	4.9542	4.9542	5.72792
NOTCH4	2.32193	1.58496	3.32193	3.16993	3	3.80735	3	2.80735	4.16993
PPT2	7.57743	7.35755	7.41785	6.18982	7.53916	7.32193	8.14975	8.16993	8.64746
PRRT1	3	3.32193	2	4.24793	6.22882	5.97728	4.70044	4.52356	4.85798
RNF5	7.42626	7.36632	7.30378	7.56986	8.91588	8.56605	8.2854	8.05528	8.79766
FAM163A	0	0	0	1	0	0	0	0	0
CACFD1	6.6865	6.18982	7.33985	7.89482	9.60363	9.03342	8.37069	8.02791	8.99152
HIVEP2	8.60363	8.23362	9.62205	9.11114	10.7607	10.9278	10.3117	9.84706	10.3815
2310057J18RIK	0	0	0	0	0	0	0	0	0
ARNT	8.90388	8.64386	9.48382	8.17991	10.115	10.2384	9.96723	9.68299	10.2656
ITGA2	7.49185	6.82018	8.01123	6.97728	8.65464	9.40939	8.59619	8.224	9.13955
MOCS2	7.04439	6.64386	7.20945	6.70044	8.53138	8.47573	7.93074	7.94251	8.56605
NAT9	6.71425	6.22882	6.50779	6.08746	7.8392	7.2854	7.26679	7.12928	7.83289
LPL	8.05528	7.40939	7.2854	5.42626	6.91886	7.64386	7.5157	7.40088	8.96867
ATP6V0E	9.73132	9.34651	9.67772	9.06609	10.7607	10.6147	10.3805	10.1293	10.9174
NKX2-5	0	0	0	0	0	0	0	0	0
ZFP318	9.00282	8.02791	10.0861	9.97871	11.9873	11.6631	10.8025	10.2726	11.2033
TTBK1	2.32193	1	3.80735	3.70044	5.88264	5.88264	4.39232	4.08746	4.64386
SRF	8.29462	7.76818	8.79766	8.36632	10.352	9.87498	9.59246	9.12928	10.0861
GATA3	4.45943	4.45943	4.85798	5.75489	7.60733	7.67948	6.33985	6.24793	6.98868
GATA5	0	0	0	0	0	0	0	0	0
LAMA5	3.32193	3	5.42626	1.58496	4.16993	4.85798	5.08746	5.12928	6.35755
STEAP1	0	0	0	0	0	0	0	0	0
STEAP2	2	0	1	2	0	1	1.58496	1.58496	1
HSPA8	12.664	11.9031	12.0627	11.3449	13.185	12.6564	13.4491	13.0997	13.3978
SERAC1	4.45943	3.32193	5.52356	4.45943	5.55459	6.52356	5.9542	4.9542	6
AWAT1	0	1	0	0	0	0	0	0	0
PDZD11	6.76818	6.12928	6.82018	5.45943	7.88874	7.65821	7.20945	7.01123	7.76818
PSMA2	9.38802	8.91588	9.5812	8.53916	10.374	10.2726	10.1898	10.0224	10.7237
MRPL32	7.7879	7.87036	8.02237	6.96578	8.65464	8.63662	8.40939	8.25739	8.75154
SETDB1	8.10852	7.57743	8.75489	8.25739	10.2562	9.89785	9.61471	9.26679	10.032
ANXA9	5.16993	4.58496	4.58496	3.32193	4.16993	4.52356	3.80735	4.08746	4.52356
ARNT2	0	1.58496	1	0	1	2	1	2	1
PRUNE1	7.73471	7.09803	7.61471	6.71425	8.62936	8.5812	8.07146	8.06609	8.6865
CERS2	10.2312	9.85643	10.2796	9.59991	11.5483	11.062	11.06	10.7781	11.4357
NLRP5	0	0	0	0	0	0	0	0	0
CAPZA2	11.1111	10.813	11.2929	9.57932	11.5053	11.713	12.0035	11.6425	12.512
PLEKHO1	8.71425	8.10852	9.57365	9.51175	11.279	10.8178	10.2668	9.88264	10.9307
VPS45	6.12928	5.39232	6.45943	5.97728	7.71425	7.46761	7.42626	6.83289	7.8009
PRPF3	7.01123	6.64386	7.7879	7.79442	9.59432	9.11114	8.6865	8.25739	9.22159
ANP32E	10.388	10.5285	11.233	10.5469	11.5661	11.838	11.5304	11.3044	11.8214
APH1A	8.2384	7.35755	8.36632	7.88264	9.58496	9.19476	9	8.61102	9.62205
TAB2	10.567	9.9901	10.9816	9.59059	11.5152	11.6055	11.4993	11.23	11.8521
PPIL4	8.46352	8.02791	9.18488	8.51175	10.4231	10.3487	9.85331	9.57175	10.3805
CNIH1	7.40939	6.52356	7.42626	7.08746	8.88874	8.69	8.5812	8.42206	9.11374
EPS8	7.45943	6.83289	7.85175	6.08746	8.01681	7.87652	8.86728	8.35755	9.04712
MED22	7.16993	7.26679	7.59991	7.48382	9.44708	9.37721	8.69	8.38802	9.40939
ABO	0	0	0	0	0	0	0	0	0
SURF1	7.73471	6.88264	7.58496	7.82018	9.41151	9.17991	8.7039	8.29002	9.14466
MED28	8.14466	7.8392	8.45943	8	9.67948	9.42626	9.24793	8.84862	9.60177
QDPR	6.82018	6.32193	7.32193	7.58496	9.37069	9.18488	8.34873	7.93664	9.06878
GNRH1	3.70044	2.80735	3.16993	4.08746	5.78136	4.39232	3.90689	4	4.75489
TNR	0	1	0	0	0	0	1	0	2.58496
SQSTM1	11.679	11.2656	11.5732	10.4645	12.0895	11.7773	11.5285	11.3421	11.9403
NFE2L2	10.8634	10.5517	11.2276	8.06609	10.1636	10.0647	11.4934	11.395	11.5934
RXRG	0	0	0	0	0	0	0	0	0
RXRA	6.76818	6.75489	7.47573	6.47573	7.98299	8.19476	8.92481	8.40088	9.52748
ADAMTSL4	8.03892	8.15482	6.14975	4.75489	6.12928	5.24793	6.35755	6.12928	6.58496
FCRLS	0	0	0	0	2	2	1	2	1
CD5L	0	0	0	1.58496	1	1	0	1.58496	2
PRPSAP1	7.67243	7.07682	8.3837	8.3837	10.1886	9.6865	9.23122	8.94544	9.70217
FAM184B	0	0	0	0	0	0	0	0	0
NCAPG	5.12928	5.39232	5.04439	3.32193	4.32193	4.64386	4.85798	4.80735	5.20945
LCORL	6.58496	6.22882	7.22882	6.91886	8.45533	8.60363	8.24793	7.59246	8.73132
LTA4H	9.00282	8.64024	9.20212	8.63662	10.5048	10.275	9.91886	9.58308	10.4388
AMDHD1	0	0	1	1	2.32193	2.32193	0	0	1.58496
DSTN	10.7048	10.4828	10.098	7.32193	9.3966	9.54496	10.0539	9.95128	10.4848
MACROH2A1	10.4998	9.74483	10.8106	10.1098	12.0871	11.8396	11.4954	11.2143	11.9647
GTF2IRD2	6.08746	5.88264	6.37504	7.19967	8.48784	8.13443	7.43463	7.24793	8.03342
BOLA1	3.90689	3.58496	5.12928	5.55459	6.32193	6.58496	6.04439	4.9542	6.06609
CASTOR2	6.12928	4.9542	6.18982	5.70044	7.33985	7.92481	7.21917	7.24793	7.98868
FCGR1	7.40088	6.85798	7.22882	1.58496	3.90689	3.70044	8.46761	7.75489	7.49985
NCF1	13.1712	12.819	12.0566	10.3891	12.658	11.9901	12.6522	12.4808	12.5421
WNT11	1	0	2.32193	0	1	0	0	2	1.58496
ADSS	8.85798	8.62936	9.17493	8.58871	10.4126	10.4242	9.84235	9.53333	10.388
1700016C15RIK	0	0	0	0	0	0	0	0	0
IL17RB	3	2.80735	3.45943	4.80735	4.45943	4.45943	4.16993	3.80735	3.58496
CACNA1D	3.58496	4.80735	6.04439	5.90689	7.98299	7.65821	6.80735	6.42626	7.42626
CHDH	3	3	4.52356	3.16993	5.04439	5.12928	4.58496	4.70044	5.42626
ACTR8	6.97728	6.87036	7.94251	7.85175	9.60918	9.16239	8.72792	8.49985	9.29462
LRRC27	5.70044	5.42626	5.75489	2	3.90689	4.16993	6.2854	5.97728	5.90689
STK32C	2	1	2.80735	3	4.16993	4.32193	2.32193	2.58496	4.80735
FNTA	7.60733	7.43463	8.34873	8.18982	9.90087	9.69	9.02514	8.93958	9.86109
MTREX	8.11894	7.7879	8.95128	8.43463	10.1421	10.1573	9.74483	9.26679	10.1383
LBP	7.14975	7.12928	5.55459	2.80735	4	3.45943	6.32193	6.04439	6.32193
CELSR1	6	5.70044	6.56986	6.2854	7.84549	7.90087	7.22882	6.9542	7.80735
FLI1	9.36194	8.6865	9.783	9.13699	11.2076	11.2161	10.5382	10.0307	11.0389
STARD13	0	0	0	1.58496	1	1	1	0	2
TENM1	0	0	0	0	0	0	0	0	0
CAMK1G	1.58496	0	2	1	3.32193	2.32193	1	2.58496	1.58496
UTP25	6.72792	6.20945	7.55459	7.67948	9.40514	8.97441	8.37938	8.07146	8.93958
HSD11B1	9.38586	8.91886	7.80735	7.04439	9.01402	9.26209	8.53138	8.36632	8.74483
SYT14	6.02237	6.39232	6.10852	6.16993	6.18982	6.24793	6.08746	6.18982	6.65821
H2-M3	8.51964	7.62205	8.61839	7.97154	9.98157	9.56415	9.23122	9.00843	9.62022
LONRF3	2.32193	1	1.58496	1.58496	0	1.58496	3	0	3.16993
ATP5E	8.99718	8.87344	9.21917	8.74147	10.403	10.2009	9.88417	9.68124	10.3576
NELFCD	8.02237	7.5157	8.44708	8.25267	10.2491	9.61655	9.12412	8.74147	9.73978
TUBB1	11.0634	10.6856	11.3718	9.07948	11.6466	12.3824	11.3761	11.5651	12.2688
CTSZ	10.973	10.5401	10.8757	9.78953	11.851	11.1941	11.464	11.3912	11.9905
PRELID3B	8.09276	7.84549	7.99435	7.11894	9.06609	8.90388	9.04166	8.5157	9.41996
SERTAD4	0	1.58496	1.58496	1.58496	3.16993	1	2.80735	1	2.58496
H2-M2	0	0	0	0	0	0	0	0	1
UBE2A	7.91289	7.87036	8.14466	7.49185	9.19476	8.8392	8.93958	8.89785	9.31741
SLC25A5	10.3509	10.0553	10.4998	9.93221	11.9244	11.5868	11.4944	11.2697	12.0871
ATP1B4	0	0	0	0	0	0	0	0	0
PPDPF	8.29002	7.7211	8.93074	9.42206	10.9643	10.5584	9.5157	9.3966	10.218
KCNQ2	0	0	0	0	0	0	0	0	0
EEF1A2	0	1.58496	0	0	0	0	0	0	0
COL20A1	4.70044	3.70044	4.9542	3.70044	5.85798	5.39232	4.9542	4.9542	5.72792
PLS3	3.90689	4.39232	4.9542	2	4.75489	5.2854	4.64386	4.45943	5.24793
MPPED2	0	1	0	0	1	0	2	0	1
NKAP	7.11894	6.42626	7.54689	6.42626	8.51175	8.67948	8.16491	8.01123	8.69349
NDUFA1	8.36632	8.64746	8.48784	8.03892	8.99718	9.23362	9.08746	8.74147	9.43671
WT1	0	0	0	0	0	0	1.58496	1	0
E2F3	6.04439	5.72792	6.74147	6.04439	7.96578	7.57743	7.07682	6.75489	7.62936
CR1L	9.37504	9.00843	9.77972	8.89178	10.8502	10.4848	10.567	10.1674	10.716
PPFIBP1	5.45943	5.32193	5.80735	4.32193	6.12928	6.45943	6.50779	5.9542	6.71425
CD46	6.04439	5.52356	6.85798	5.52356	7.70736	8.05528	6.84549	6.2854	7.58496
CD34	3	3.16993	2.58496	1	2.58496	2.80735	4	1.58496	3.32193
PLGRKT	8.87036	8.34873	9.44708	8.41785	10.446	10.2312	9.92778	9.66534	10.314
CD274	11.4491	10.7151	11.823	7.22882	9.43254	9.51767	11.444	11.221	10.9469
PDCD1LG2	3.45943	2.80735	5.12928	4	6.08746	6.33985	5.90689	5.45943	6.45943
GTF3A	7.2384	6.56986	7.82655	7.80735	9.64926	9.3443	8.47573	8.32193	9.19476
MTIF3	6.22882	5.88264	6.64386	6.97728	8.31288	8	7.5157	7.42626	7.97728
LNX2	6.97728	6.12928	7.54689	6.9542	9.29462	8.8857	8.48382	7.93074	8.69
IL19	0	1.58496	0	0	1	0	0	1	0
DYRK3	4.80735	5.45943	4.52356	4.85798	5.9542	4.39232	5.75489	6.04439	6.49185
MAPKAPK2	11.9407	11.6653	11.6957	9.58496	11.239	11.0382	12.0324	11.8029	12.4515
IL10	1.58496	3	2.58496	1	1	0	2	2.32193	3.45943
LAMP2	11.7427	11.375	11.8478	8.75489	10.7313	11.0855	12.2327	11.8349	12.277
ATXN10	10.4909	10.0498	10.1331	8.07146	9.72622	9.55842	10.2372	10.0417	10.0768
FOXRED2	4.64386	4.80735	5.85798	5.85798	7.87652	7.98299	7.08746	6.45943	8.11894
EIF3D	8.7879	8.3443	9.39874	9.53333	11.3083	10.6375	10.2467	10.0362	10.783
H3F3B	11.5971	11.3641	12.3407	11.1737	13.3394	13.2979	12.6896	12.5189	13.4229
NUP50	8.56224	8.20457	9.03617	8.633	10.5392	10.2467	9.86573	9.62936	10.3231
PHF21B	0	0	2.80735	3.32193	4.58496	4.70044	2.58496	3.16993	4.16993
NLRP14	0	0	0	0	0	0	0	0	0
IFT27	5	5.04439	6.32193	6.16993	8.19967	7.65821	6.76818	6.62936	7.49185
PACSIN2	10.1306	9.97011	10.3761	8.83289	10.809	10.9816	10.84	10.5821	11.357
CMAH	11.3061	10.6564	11.4163	10.817	12.8624	12.9625	12.0182	11.5445	12.3242
TTLL12	6.06609	4.70044	5.9542	6.71425	8.17991	8.02237	7.25739	6.79442	7.86419
BIK	0	1	1	2	2.58496	3	2	1.58496	1
SCUBE1	0	0	0	2	0	0	1	0	0
TOX4	9.28077	8.80413	9.54303	8.3966	10.4429	10.3987	10.314	9.92778	10.7515
MRPS18C	7.36632	6.91886	6.98868	6.49185	8.39232	8.20945	7.99435	7.97728	8.53916
SULF1	0	0	0	0	0	0	1	0	0
SRSF6	10.4767	9.92926	10.9723	10.8642	12.8372	12.3614	11.7711	11.5551	12.3415
PLCG1	8.06609	7.81378	8.91588	9.34207	11.0437	11.1	9.79604	9.55075	10.352
KCTD2	6.61471	7.09803	7.90087	8	9.92184	9.60733	8.50779	8.33539	9.43045
TMPRSS6	1	0	0	0	0	0	0	2.32193	0
KCTD5	7.44294	6.94251	7.76155	7.62936	9.32418	8.80413	8.54303	8.15482	8.86419
POM121L2	3.16993	2.58496	1	0	0	0	1	0	0
ETAA1	6.71425	5.97728	6.93074	6.32193	8.43045	8.45121	7.71425	7.40939	8.37504
MATN4	0	0	0	0	1	0	0	0	0
SVS4	0	0	0	0	0	0	0	0	0
SVS6	0	0	0	0	0	0	0	0	0
SLPI	11.567	11.0091	11.1222	8.66534	9.74483	9.52356	11.638	11.6511	11.7899
SVS3A	0	0	0	0	0	0	0	0	0
SVS5	0	0	0	0	0	0	0	0	0
RBPJL	0	0	0	0	0	0	0	0	0
SDC4	7.65105	7.21917	8.86419	8.93074	11.1	9.85487	9.32418	8.90689	10.014
CCDC70	0	0	0	0	0	0	0	0	0
IL13RA1	10.9344	10.6618	11.2161	6.90689	8.2384	9.02237	11.5255	11.2137	11.5536
PRL5A1	0	0	0	0	0	0	0	0	0
NBR1	9.91439	9.38154	10.314	9.32643	11.279	10.9744	10.7838	10.4727	11.0768
CYTH1	9.58871	9.19967	10.3597	10.2467	12.2043	11.8202	11.1599	10.7682	11.6398
RND3	6.30378	5.55459	7.16993	5.16993	6.84549	7.70044	7.78136	7.42626	9.13699
BRCA1	4.52356	4.58496	6.32193	5.12928	6.20945	6.08746	6.10852	5.78136	5.55459
GAST	0	0	0	0	0	0	0	0	0
CNTNAP1	3.45943	1	2.58496	3.16993	4.85798	5.08746	3.58496	3.58496	4.45943
NT5C3B	6.42626	5.78136	7.36632	7.77479	9.35755	8.97441	8.13443	7.83289	8.49185
COA3	7.59246	7.25739	7.8392	7.17991	8.85798	8.87958	8.48784	8.17991	9.0607
ZPBP2	2.80735	2.58496	4.52356	4.16993	5.32193	5.49185	3.45943	3.16993	4.9542
GSDMA	0	0	1.58496	0	1	1	0	0	0
MED24	7.74819	7.45121	8.50779	8.21917	10.268	9.62936	9.22641	8.92778	9.74483
GSDMA2	0	0	0	0	0	0	0	0	0
PSMD3	8.80735	8.21917	9.18735	8.84549	10.6129	10.3376	10.0362	9.67596	10.5546
EXOSC10	8.03342	7.57743	8.92184	8.50779	10.4686	10.0941	9.62388	9.25974	10.0888
GLOD4	7.66534	6.96578	7.70736	7.04439	8.87036	8.84862	8.47978	8.12928	9.03617
VPS53	7.77479	7.2854	7.86419	7.60733	9.35755	9.13955	8.99718	8.59619	9.22159
TAOK1	10.1434	9.65642	10.611	9.49586	11.1674	11.3281	11.2438	10.8486	11.4035
DNTTIP1	8.06609	7.84549	8.10852	7.8009	9.33316	8.96867	8.87652	8.44294	9.33985
TNNC2	1	0	0	0	0	0	0	0	0
ACOT8	6.65821	6.72792	7.42626	6.82018	8.5157	8.13955	7.70736	7.56986	8.3966
CD300LG	3.32193	3	4.58496	3.58496	5.80735	6.32193	6.32193	5.72792	8.02237
SPINT4	0	0	0	0	0	0	0	0	0
PYY	0	0	0	0	0	0	0	0	0
MPP2	5.12928	5.2854	5.42626	5.32193	5.49185	5.55459	5.88264	5.80735	5.12928
PPY	0	0	0	0	0	0	0	0	0
VTN	0	0	0	0	0	0	0	0	0
NLK	8.37504	7.83289	8.73471	7.94837	9.97154	10.3332	9.43879	9.08215	9.96867
TRAF4	6.26679	6.18982	6.90689	7.60733	9.39446	8.55842	7.7879	7.56224	8.43463
ALDOC	3.16993	3.32193	4.16993	4.32193	6.26679	5.90689	5.20945	4.9542	5.45943
STAC2	4.58496	4.75489	6.59991	7.10852	9.25503	8.42206	7.44294	6.74147	7.76818
RPL19	11.0035	10.8178	11.1396	11.3723	12.902	12.7948	12.0213	11.8194	12.6103
NEK8	5	5.42626	6.50779	6.55459	8.39232	7.9542	6.96578	6.88264	7.63662
CACNB4	2.80735	0	3.45943	0	3.90689	3.70044	3.16993	2.32193	3.45943
PLXDC1	4.75489	3.80735	4.45943	3.80735	6.04439	5.85798	6.42626	5.61471	7.15987
ARL5B	7.79442	7.39232	8.10329	6.84549	8.84862	9.2384	8.93664	8.33539	9.27612
ZFP207	10.3399	9.69523	10.6952	10.0112	11.9527	11.6339	11.3663	11.0735	11.7973
PSMD11	8.28077	7.69349	8.62571	8.09803	10.0808	9.65464	9.39874	9.0954	9.74483
C1QTNF1	0	1	0	0	0	0	0	0	0
PIPOX	2	2.58496	0	1.58496	4	1.58496	2.58496	3.16993	2.32193
TIMP2	9.28077	8.74483	8.76155	7.07682	8.65821	9.11114	9.32643	9.20212	9.40939
ZC3H18	8.75822	8.21917	9.33539	8.65105	10.7305	10.4252	10.0348	9.68825	10.5118
TOP2B	10.0512	9.55651	11.0888	10.4676	12.4152	12.6396	11.7499	11.2414	12.2776
RARB	0	0	0	0	1.58496	0	1.58496	1	1
IGFBP4	9.65821	9.74483	10.7789	9.89936	11.3376	11.4533	11.0914	10.8742	11.4455
CDC6	5.24793	4.90689	5.24793	3.45943	5.2854	3.58496	4.9542	4.75489	4.9542
SUZ12	9.05799	8.60363	9.38586	8.53528	10.7649	10.8796	10.1523	9.72281	10.6175
ATAD5	5.39232	4.80735	6.32193	5.61471	7.12928	7.16993	6.49185	6.37504	7.24793
CRLF3	10.1033	9.66178	10.6055	10.4491	12.4663	12.1799	11.265	11.0403	11.8933
KRT27	0	0	0	0	0	0	1	0	0
TNS4	4.64386	4.16993	4.90689	3.32193	5.52356	5.39232	6.90689	6.40939	7.11894
TNFAIP1	6.84549	6.40939	7.65821	7.01123	8.89785	8.57365	8.12928	8.09803	8.75489
ABR	11.1466	10.568	10.9359	8.65821	10.3794	10.5421	11.7164	11.4014	11.7582
RAB11FIP4	8.11374	7.56224	8.57365	8.01681	9.57554	9.89178	9.56033	9.31741	9.98584
CD40	8.01681	7.25739	8.97728	8.52356	10.4919	9.77808	9.44708	9.31288	10.0293
SLC35C2	8.58496	8.17991	8.83605	8.77479	10.4594	9.75989	9.59432	9.3837	10.29
ZFP334	0	0	0	0	0	0	1.58496	0	0
ELMO2	9.33985	8.87344	9.72451	8.60733	10.4818	10.2515	10.5641	10.3783	11.0735
WSB1	10.1319	9.59432	10.3554	8.99152	11.0782	10.9121	10.8963	10.774	11.4163
TTPAL	8.69349	8.11894	9.77479	9.34651	11.432	11.2294	10.4543	10.007	10.8313
RHOT1	7.56224	6.89482	8.33985	8.12412	9.71081	9.50383	9.14211	8.72451	9.57743
HNF4G	0	0	0	0	0	0	0	0	0
RHBDL3	1.58496	1	3.45943	2.80735	2	3.45943	2.80735	2.80735	2.32193
ADA	4.24793	4.39232	4.45943	4	5.39232	5.61471	5.39232	5	6.10852
SERINC3	14.1669	13.995	14.2615	13.1968	14.7939	14.5057	14.3843	14.2365	14.7695
THA1	6.04439	5.9542	6.91886	6.08746	7.61471	7.52356	7.22882	6.87036	7.60733
PGS1	9.42206	9.18239	9.87498	7.98868	9.79279	9.53722	10.1911	9.92481	10.5708
BIRC5	6.30378	5.83289	5.80735	4.32193	5.24793	4.90689	6.14975	5.83289	5.12928
AFMID	5.52356	5.45943	6.2854	5.16993	8.01681	7.46761	6.82018	6.40939	7.2384
TRP53TG5	0	0	0	0	0	0	0	0	0
PIGT	8.24317	7.76155	8.82018	8.80735	10.6528	10.0888	9.80896	9.42626	10.3685
WFDC2	0	2	1.58496	1.58496	2.80735	1	1	1.58496	0
ETV4	0	0	0	0	0	0	0	0	0
EPPIN	0	0	0	0	0	0	0	0	0
DBNDD2	2	3	4.70044	3.45943	5.39232	5.12928	4.32193	3.70044	5.42626
MMP9	14.0947	13.6612	13.0452	9.64926	11.2889	10.9816	13.5126	13.2832	12.9339
SLC12A5	3.45943	3	4	1	3.80735	3.58496	3	3.32193	5.04439
GHDC	6.33985	6.42626	6.64386	6.02237	7.80735	7.33092	6.65821	6.47573	7.5157
PLTP	5.42626	4.75489	6	5.72792	8.04439	7.59991	7.21917	6.84549	8.11374
SLC12A7	8.19476	7.91289	8.79116	9.33316	10.9701	11.0768	9.72622	9.66711	10.3432
CTSA	10.0279	9.63481	10.5765	10.2155	12.0437	11.5309	11.5656	11.318	12.2521
ZSWIM1	4.58496	3.80735	5.67243	5.32193	7.56224	7.10852	6.59991	6.32193	7.13955
SLC12A4	6.98868	6.30378	7.44294	6.61471	8.73132	8.17991	8.11894	7.82018	8.46761
SPATA25	0	0	1	0	2	0	0	0	1.58496
MYO1C	10.4367	9.90238	11.183	10.8681	12.9889	12.2923	11.9604	11.5236	12.255
CRK	10.0471	9.71253	10.3287	8.8392	10.8017	10.7715	11.0035	10.568	11.3734
COX7C	7.07682	6.76818	7.49185	6.98868	8.62205	8.35315	7.99435	7.83289	8.5157
PITPNA	10.7499	10.5245	10.9506	10.2046	12.0144	11.7793	11.9506	11.6303	12.4328
MLX	8.22882	7.92481	8.42626	8.07682	9.82972	9.24079	9.26209	8.69	9.6987
RETREG3	9.74483	9.49985	10.3826	9.84706	11.6952	11.4843	10.9723	10.6821	11.4083
JPH2	0	0	0	0	0	0	1	1	0
DHX58	9.2738	8.80413	9.24317	5.35755	6.90689	6.16993	8.81057	8.26679	8.59991
RAB5A	9.11114	8.74147	9.21917	7.72792	9.47978	9.81378	9.69349	9.4818	10.115
HSPB9	2	0	0	0	0	1.58496	0	0	0
NKIRAS2	8.56224	8.20457	8.75822	7.83289	9.68475	9.34873	9.44915	9.2738	9.93517
PPP2R5C	10.0954	9.80252	10.4136	9.47776	11.5008	11.5665	11.2509	11.0126	11.7867
IFT52	7.8009	7.18982	8.35755	7.30378	9.45738	9.37938	8.89482	8.57743	9.40301
MYBL2	4.90689	4.08746	4.9542	3.58496	6.04439	5.12928	4.52356	4.16993	5.2854
SGK2	0	0	0	0	0	0	0	0	0
EYA2	3	2.58496	5	5.58496	7.29462	6.85798	5.32193	5.90689	6.44294
PRL3C1	0	0	0	0	0	0	0	0	0
B4GALT5	9.19967	8.63662	9.2854	8.07146	10.1699	9.82814	10.1799	9.80574	10.5546
GDAP1L1	0	0	0	0	0	0	0	0	0
HNF4A	0	0	0	0	0	0	1	0	0
PTGIS	0	0	1	0	0	0	0	0	0
CADPS2	0	0	0	0	1	0	0	0	0
DDX27	7.67948	7.45121	8.62205	8.49586	10.2167	9.90388	9.40939	8.93664	9.73978
CYTH3	7.77479	7.91289	8.33985	7.04439	8.97441	9.14466	9.1472	8.89178	9.45533
CYTH4	10.5878	10.3231	11.2107	10.2058	12.0812	11.6092	12.0471	11.7665	12.1975
RAC3	2.80735	1	2.32193	3	4.39232	4.45943	2.80735	3.58496	4.70044
RRP7A	8.2384	7.88874	8.71425	8.55075	10.137	9.86573	9.49785	9.27845	10.0875
CYB5R3	7.21917	7.17991	8.15987	7.90087	9.51964	9.44087	9.03892	8.69	9.50581
INTS2	6.40939	5.52356	7.49985	6.39232	8.49185	8.7211	8	7.41785	8.53138
MED13L	9.36194	8.94544	10.0941	8.64386	10.5546	10.7406	10.722	10.2597	10.8719
H2BC4	10.2216	9.83131	10.6165	8.94251	10.6917	11.4594	10.7879	10.7313	11.3526
BAIAP2L2	0	0	1.58496	2.58496	1	2.58496	0	0	2.80735
MAFK	9.41996	8.97441	9.93517	8.03892	10.0348	9.70044	10.1111	9.71081	10.2228
MED1	9.09803	8.47168	9.70044	8.92481	10.952	10.6339	10.3253	10.0848	10.6564
ERBB3	4.64386	4.58496	5.64386	5.16993	6.56986	6.67243	6.08746	6.32193	7.02237
STARD3	8.69697	8.37069	9.00282	8.37938	9.96867	9.33092	9.54689	9.11374	9.95128
IKZF3	9.89936	9.01123	11.2732	10.6909	12.7091	12.5925	11.8619	11.421	12.1737
MFNG	7.76818	7.35755	8.48382	8.99435	10.6636	10.0875	9.44915	9.13699	9.85175
VMP1	10.5265	9.94105	10.5401	8.15482	9.82337	10.0967	10.9381	10.7524	11.2773
UCHL5	6.94251	6.82018	7.02237	6.6865	8.55842	8.37504	8.23362	7.87652	8.71768
GLRX2	6.90689	6.93074	7.59991	7.06609	8.98014	8.56986	8.24317	8.02791	8.92481
RO60	7.24793	6.58496	7.35755	6.24793	8.05528	8.32193	7.90087	7.5157	8.40088
STK4	11.1605	10.7305	11.6334	10.9024	12.7952	12.8798	12.4065	12.0007	12.714
WFDC15B	0	0	0	0	0	0	0	0	0
PMP22	2.32193	3.16993	1	1	2	1.58496	2.58496	3	2.32193
GDF9	0	0	2	1	2.58496	1	1.58496	2.58496	1.58496
ZCCHC10	5.64386	4.90689	6.44294	6.12928	7.82655	7.81378	7.15987	6.74147	7.45121
PRL8A2	0	0	0	0	0	0	0	0	0
TBX5	0	0	0	0	0	0	0	0	0
PSMB6	8.43879	8.26679	8.86728	8.73809	10.3641	9.75489	9.45943	9.38586	10.2167
SPAG7	7.08746	6.71425	7.47573	7.86419	9.23122	8.58496	8.31288	8.15482	8.87344
PFN1	12.892	12.5503	12.8307	12.6575	14.2194	13.6021	13.4493	13.2909	13.8857
TOMM34	8.14975	7.64386	8.52356	8.76818	10.4707	9.97154	9.46148	9.20945	9.99859
YWHAB	10.4949	10.151	10.5603	9.44501	11.4843	11.3652	11.3821	11.1497	11.8162
KSR1	8.08215	7.85175	8.66534	6.84549	8.3837	8.21432	9.0954	8.73471	9.48784
GPX3	5.61471	5.32193	3.90689	4.16993	3.90689	3.80735	5.52356	5.16993	5.61471
ANXA6	9.85019	9.34873	10.6175	10.7723	12.4445	12.26	11.5241	11.2348	12.217
IL12RB2	5.2854	5.49185	5.52356	4.16993	6.02237	6.89482	6.97728	6.10852	7.18982
ZKSCAN6	7.2854	6.78136	7.85175	6.71425	8.82018	8.22882	8.224	8.11374	8.80735
KPNA2	5.9542	5.42626	6.20945	4.85798	6.89482	6.40939	6.2854	6.79442	7.08746
SMURF2	8.87344	8.26209	9.50779	8.38802	10.2252	10.4471	10.0362	9.76818	10.6083
CEP95	7.55459	6.74147	7.62205	7.21917	8.94251	8.57743	8.33539	8.18982	8.56224
VEZF1	8.96867	8.46761	9.55075	8.84235	10.9381	10.7632	10.2796	9.90087	10.6591
CUEDC1	6.22882	5.35755	6.97728	5.80735	8.20945	8	7.2384	7.40088	7.82655
SRSF1	10.7074	10.275	11.4939	10.6573	12.7061	12.6526	12.0748	11.8376	12.5746
ABI3	8.91289	8.57743	9.54303	8.42626	10.4707	9.63662	10.6519	10.3117	10.7134
SHROOM1	0	0	1.58496	0	1	0	0	0	1.58496
KIF3A	4.90689	3.90689	5.04439	4.64386	5.90689	6	6	5.12928	6.39232
SEPTIN8	4.52356	5.32193	6.02237	4.16993	5.9542	6.20945	6.62936	6.65821	6.97728
MTMR4	7.98868	7.36632	8.72792	7.7879	10.2216	9.75489	9.62022	9.17991	9.90388
MRM1	5.85798	5.32193	7.06609	7.06609	8.7211	8.68299	7.53916	7.45943	8.53916
MAPT	1	0	1.58496	1	3.45943	2	1	1	0
KANSL1	9.16239	8.56224	9.74147	9.19722	11.2058	11.221	10.6555	10.2021	10.9344
GID4	6.90689	6.37504	7.67243	7.52356	9.29232	9.51964	8.50383	8.37504	9.00562
MYO1B	1.58496	2.58496	1	1.58496	1	2.32193	1	2.32193	1.58496
DHX40	8.94544	8.64746	9.62936	8.21917	10.2538	10.0634	10.1408	9.64386	10.4727
YPEL2	6.2854	6.02237	6.58496	6.14975	8.14975	7.83289	7.2854	6.78136	7.42626
AKAP1	3.58496	3.45943	3.58496	3.58496	5.39232	5.61471	4.70044	4.32193	5.24793
NOL11	6.72792	6.2854	7.69349	7.13955	9.44501	9.23122	8.66178	8.30378	9.18982
DERL2	8.50383	7.98868	8.79766	8.0607	10.058	9.7364	9.46148	9.22159	10.1124
C1QBP	7.08746	6.71425	7.91886	8.06609	9.71253	9.26209	8.75154	8.64024	9.21675
RPAIN	6.96578	6.22882	7.65821	7.16993	8.9571	8.3837	7.98868	7.73471	8.633
6330403K07RIK	1	1	1.58496	2.32193	3.16993	3.90689	1.58496	1	1.58496
SLC13A3	0	1.58496	0	1.58496	1.58496	0	1.58496	2.58496	3.58496
KCNAB3	2	2.80735	2.32193	2	2.80735	3.45943	3.80735	3.58496	4.64386
CHD3	9.93221	9.48382	10.722	11.0721	12.7541	12.5307	11.5957	11.3061	11.9582
KDM6B	10.4564	9.9263	10.5953	8.54689	10.3298	9.92481	11.1163	10.792	11.1485
1700125H20RIK	0	0	1	0	0	0	0	0	1
APPBP2	9.04985	8.54303	9.11374	8.13443	10.2372	10.1434	9.92926	9.41996	10.2456
WNT9B	0	0	0	0	0	0	0	0	0
ADORA2B	5.20945	5.72792	5.55459	3.32193	4.75489	3.70044	6.45943	6.04439	7.19967
NCOR1	10.9381	10.4147	11.4105	10.4676	12.27	12.3407	12.1699	11.7503	12.4086
TRPV2	9.57743	9.07414	9.62022	8.79442	10.6909	10.3454	10.2715	10.021	10.7151
CENPV	5.52356	5.32193	5.80735	5.90689	6.35755	5.85798	5.78136	5.67243	6.08746
PCGF2	2.80735	2.58496	2.80735	1.58496	4.24793	3.58496	3.32193	2	4.64386
CWC25	7.37504	7.35755	8.24793	7.04439	9.19967	8.73809	8.53138	8.45533	9.25974
1700001P01RIK	0	0	0	1.58496	1	2.58496	1	1.58496	2
PIP4K2B	8.58496	8.3443	9.42417	9.12153	11.0654	10.8796	10.255	9.82177	10.8065
TRIM37	5.90689	5.24793	6.96578	5.88264	8.05528	8.15987	7.41785	7.17991	8.04439
YBX2	1	1	1.58496	0	2	2	2.58496	1.58496	2.32193
CTDNEP1	8.2384	7.98299	8.62936	8.81057	10.2095	9.73132	9.37938	9.05799	9.99152
ELP5	7.21917	6.9542	7.16993	6.94251	8.71768	8.54303	8.19967	7.94251	8.69
SLC2A4	3.32193	2.32193	3	2.80735	2.32193	2.80735	2.80735	1	3.32193
GABARAP	12.0386	11.7912	11.9374	10.7566	11.9912	11.8842	12.2482	12.0286	12.5367
CLDN7	0	2.32193	1	0	2.58496	1.58496	0	0	0
2810408A11RIK	1.58496	2.80735	3.45943	3.32193	5.97728	5.61471	4.70044	4.24793	5.32193
PHF23	8.81698	8.51175	8.92481	8.74147	10.4747	9.87036	9.70563	9.37504	10.0821
ACADVL	8.224	8.09803	8.66534	8.40939	10.0539	9.77479	9.35975	9.17243	9.94105
DNAH11	1.58496	0	1	2.32193	3.45943	4.16993	2	0	3.16993
G3BP1	9.58496	9.10066	10.218	9.92481	11.8001	11.5689	10.9432	10.6662	11.5294
ATOX1	8.84235	8.633	9.07414	7.9542	9.45738	9.75822	9.45943	9.58496	10.3531
GLRA2	0	0	0	0	0	0	0	0	0
SPARC	4.24793	4.70044	4.9542	5	3.32193	4.16993	4.52356	5.2854	4.24793
GLRA4	0	0	0	0	0	0	0	1	0
MIEF2	6.67243	5.93074	7.45121	6.52356	8.14466	7.82655	7.21917	7.06609	7.87036
TBX3	0	1	0	0	0	1	0	0	1
MMP20	0	0	0	0	0	0	0	0	0
MMP7	0	0	0	0	0	0	0	0	0
CRHR1	0	0	0	0	0	0	0	0	0
DUSP14	4.52356	3.45943	5	4	5.83289	6.24793	4.75489	4.39232	4.85798
TADA2A	3.80735	4.24793	4.80735	4.85798	6.71425	6.24793	5.78136	4.75489	6.55459
IKZF1	10.973	10.5765	11.7009	10.9715	12.8782	13.0177	12.5118	12.1833	13.0126
TCAF3	0	0	0	0	0	0	0	0	0
PNPO	9.83447	10.332	10.84	10.0471	10.6248	10.3837	11.0451	10.4888	11.1749
COG1	8.03342	7.66534	8.44294	7.92481	9.90839	9.47168	9.21917	8.98584	9.57932
CBX1	8.21917	7.54689	8.90087	8.37504	10.3815	10.1824	9.57554	9.26679	9.9542
CDK5RAP3	7.72792	7.05528	8.3443	8.05528	10.0042	9.63481	8.90689	8.65105	9.54689
COPZ2	2.58496	0	0	0	0	0	2.80735	2	2.80735
SLC25A39	14.4322	14.6178	14.6224	14.3707	14.4422	14.4437	14.7328	14.5417	14.7802
SP2	8.12928	7.54689	8.46352	7.72792	9.73132	9.47168	9.27146	8.74819	9.65105
AATF	6.24793	6.22882	7.35755	7.11894	9.12412	8.71768	8.15987	7.62936	8.45121
LHX1	2	0	3.58496	2.58496	3.16993	3.70044	5.08746	4.32193	5.35755
DYNC1H1	10.2597	9.89633	10.9844	10.5689	12.407	12.3009	11.8498	11.4727	12.1219
CPSF4L	0	0	0	0	0	1	0	0	0
PEX12	5.55459	5.08746	6.45943	5.45943	7.41785	7.53916	6.75489	6.22882	7.42626
NDEL1	9.64566	9.26913	9.66178	7.86419	9.67772	9.43254	10.0875	10.0661	10.2842
SLC25A35	4.32193	3.80735	5.16993	4.45943	7	6.56986	5.39232	4.58496	6.62936
ZBTB4	7.66534	7.05528	8.9571	8.41785	10.3837	10.7288	9.5216	9.30378	10.2538
TNFSFM13	5	3.45943	3.90689	2.32193	5.12928	4.75489	5.42626	4.58496	6.22882
MPDU1	7.59246	7.40088	8.19476	8.01123	9.65284	9.05528	8.72792	8.61102	9.44915
FXR2	8.71768	8.16491	9.13955	9.19476	10.8781	10.2204	9.66534	9.62022	10.403
ATP5G3	9.08481	8.8857	9.19967	8.96867	10.7065	10.3608	9.94544	10.0042	10.6493
CD68	9.10066	8.73132	9.49386	7.46761	9.16993	9.12153	10.444	10.0674	10.9106
SLC35G3	0	0	0	0	0	0	0	0	0
ACSL1	9.89482	10.3498	10.9352	9.50184	9.97871	10.314	10.5803	10.4919	10.8765
ABCA5	2.32193	1.58496	3.32193	2.58496	4.9542	5.45943	4.32193	3	4.45943
SMYD4	4.75489	4.39232	5.85798	5.67243	7.75489	7.62205	6.30378	6.20945	7.24793
LSP1	12.2458	11.7147	12.5206	11.8773	13.5565	13.0343	13.1734	12.9915	13.6366
ZFYVE27	8.83605	8.44708	9.2738	8.50383	10.3309	10.0485	9.64205	9.50978	10.2842
[truncated: 53,360 more rows]
