# Supplementary material for: Glycans on non-structural protein 1 prevent premature T-cell mediated dengue virus clearance
Source: EMBO Mol Med. 2025 Sep 17;17(11):2995–3020. doi: 10.1038/s44321-025-00311-6 (PMC12603335; doi:10.1038/s44321-025-00311-6)
Supplement: Supplementary file 8 — Source data Fig. 6 [file 44321_2025_311_MOESM8_ESM.zip › Figure 6/Figure 6C.xlsx]

## Sheet: UMAP
umap_1	umap_2	ident	condition
-3.7912	6.71623	naive B cell	UT
-2.10426	-5.00442	CD14 monocyte	WT
-1.7171	-9.44215	Neutrophil	WT
-0.185947	3.22551	NK	UT
11.2178	2.39358	DC	T209
0.639778	3.41519	NK	UT
-2.12927	-9.97806	Neutrophil	WT
-4.38822	6.4582	B cell	UT
-2.67226	7.35042	naive B cell	UT
-2.82923	8.12023	naive B cell	UT
-1.8723	-4.38862	CD14 monocyte	T209
12.7751	-1.72125	DC	WT
10.1397	4.55707	proliferating pDC	WT
-4.57583	8.12747	B cell	UT
-0.929796	-4.71614	CD14 monocyte	T209
-1.29954	-6.27833	Neutrophil	T209
-0.0580659	-1.84478	CD14 monocyte	UT
-1.91372	-4.57347	CD14 monocyte	WT
-2.41677	-6.16176	Platelet	T209
-2.70638	-3.74137	Neutrophil	UT
-4.92108	7.22575	B cell	UT
-3.75527	8.18868	B cell	UT
-5.08786	6.99007	B cell	UT
-5.77258	10.1137	B cell	UT
-0.157925	-1.78841	CD14 monocyte	UT
12.4615	-3.31921	DC	UT
-5.34824	9.90079	B cell	WT
1.58294	-0.95523	CD14 monocyte	WT
2.11877	-1.26242	CD14 monocyte	WT
11.1458	1.97421	pDC	WT
5.03104	8.00758	naive T cell	UT
-4.18779	7.14982	B cell	T209
-3.04468	7.56569	naive B cell	UT
-5.59737	7.03833	B cell	UT
-2.22323	-3.492	CD14 monocyte	T209
-4.27604	-2.11556	Platelet	T209
-2.68398	-9.7793	Neutrophil	UT
-1.69714	-6.52815	Neutrophil	WT
0.195211	-2.02697	CD14 monocyte	WT
-0.531152	-5.7657	CD14 monocyte	T209
-2.88874	-7.10575	Neutrophil	WT
-3.06672	8.04067	naive B cell	UT
11.9068	0.0368209	pDC	WT
-5.16929	10.5239	B cell	T209
-1.22442	-11.8773	Neutrophil	WT
-3.10749	8.38686	naive B cell	T209
-2.91996	9.91464	B cell	T209
-0.283095	-2.21733	CD14 monocyte	T209
-3.10055	-6.93248	Neutrophil	T209
-4.00123	8.76997	B cell	UT
-6.10237	5.26882	B cell	UT
-2.5669	-4.58332	CD14 monocyte	T209
-6.24161	8.71457	B cell	UT
-3.79664	7.9236	B cell	WT
-1.77282	-5.99317	Neutrophil	WT
-1.22551	-3.59546	CD14 monocyte	UT
-3.90921	8.56033	B cell	UT
12.4849	-1.69041	DC	UT
-0.438367	2.78515	NK	UT
-4.97435	9.66927	B cell	UT
-1.97782	-10.8955	Neutrophil	WT
2.61166	-2.14563	CD14 monocyte	T209
1.22572	-0.767856	CD14 monocyte	WT
-2.8917	-8.23421	Neutrophil	T209
12.193	-3.43837	DC	UT
10.2664	6.87004	proliferating pDC	T209
12.4133	-0.78023	DC	UT
4.29342	7.40695	T cell	UT
-3.56731	-8.362	Neutrophil	T209
-1.05694	-4.88224	CD14 monocyte	WT
-1.99829	-6.37576	Neutrophil	WT
-4.69463	-1.38579	Platelet	UT
-5.65403	7.6528	B cell	UT
-2.6949	-5.93805	Neutrophil	WT
-2.27401	-4.1544	CD14 monocyte	T209
-3.24372	-7.72287	Neutrophil	T209
10.0132	5.30521	proliferating pDC	WT
10.4516	6.76291	proliferating pDC	WT
11.4314	2.48188	pDC	T209
1.39547	-1.25785	CD14 monocyte	T209
-2.99275	8.88603	B cell	UT
-2.07292	-9.10175	Neutrophil	T209
-1.20705	-7.4207	Neutrophil	WT
-0.773764	2.12251	NK	UT
0.859175	-3.40721	CD14 monocyte	WT
-3.79642	7.84332	naive B cell	T209
0.589921	-4.73152	CD14 monocyte	WT
11.077	0.811006	pDC	T209
6.18428	8.4121	naive T cell	UT
2.18089	-3.38619	CD14 monocyte	WT
-0.0523755	-2.47182	CD14 monocyte	WT
-5.58137	0.18776	Platelet	WT
1.03276	-3.14341	CD14 monocyte	WT
-2.7604	-4.66218	CD14 monocyte	WT
-1.48559	-6.37332	Neutrophil	WT
1.28002	-1.78448	CD14 monocyte	T209
-4.35017	7.34716	B cell	UT
-1.3641	-2.43644	CD14 monocyte	WT
0.746451	-3.36216	CD14 monocyte	WT
12.5423	-2.90946	DC	UT
-1.68259	-4.76958	CD14 monocyte	WT
-3.12171	7.12004	naive B cell	UT
1.88183	-3.62392	CD14 monocyte	WT
11.7896	2.87315	pDC	WT
11.47	-0.265264	DC	T209
-5.819	6.8883	B cell	UT
10.9522	3.18726	pDC	WT
-1.56438	-5.2193	CD14 monocyte	T209
-4.87629	7.15821	B cell	UT
10.9563	3.63016	pDC	T209
-6.36977	9.09967	B cell	UT
-1.23387	-2.11419	CD14 monocyte	T209
-4.47257	6.24606	B cell	UT
1.2338	-0.525754	CD14 monocyte	WT
5.11168	8.85211	naive T cell	WT
0.124163	2.64262	NK	UT
-6.13949	5.07267	B cell	UT
6.03058	8.20789	naive T cell	WT
-1.45734	-10.9113	Neutrophil	WT
-5.30978	9.66504	B cell	UT
0.680974	-2.61872	CD14 monocyte	UT
3.77258	6.65786	T cell	WT
-3.22679	-6.49011	Neutrophil	T209
-2.88419	7.00154	B cell	UT
-2.47265	-2.95514	NK	UT
-3.11472	-5.54982	Neutrophil	T209
-2.31892	-7.56485	Neutrophil	T209
12.2183	-0.509635	DC	UT
5.3495	8.44366	naive T cell	UT
-4.60958	-1.84681	Platelet	T209
-3.06488	-6.52983	Neutrophil	T209
12.2412	-2.7952	DC	UT
-1.46054	-2.73711	CD14 monocyte	WT
0.647978	-2.97811	CD14 monocyte	T209
12.3346	-1.04222	DC	UT
-4.5134	6.32867	B cell	UT
11.763	-0.0414017	pDC	WT
-1.26927	-3.36635	CD14 monocyte	WT
-3.14945	7.02497	B cell	UT
-3.19509	-4.96752	Neutrophil	T209
0.424024	3.3237	NK	UT
-2.00867	-4.23996	CD14 monocyte	T209
11.3897	3.41903	pDC	WT
0.584919	3.47529	NK	UT
-2.62073	-9.07737	Neutrophil	WT
-2.29496	-3.50588	CD14 monocyte	T209
1.3362	-4.48133	CD14 monocyte	WT
1.56275	-1.31536	CD14 monocyte	UT
12.7792	-3.01795	DC	T209
-3.88095	6.90965	naive B cell	UT
-1.58873	-2.14155	CD14 monocyte	WT
-0.421517	2.8337	NK	UT
11.5117	2.47003	pDC	WT
1.27771	-4.50179	CD14 monocyte	WT
11.9508	-1.97026	DC	T209
12.265	-0.978022	DC	UT
-2.45329	-8.04345	Neutrophil	WT
3.72663	8.42284	NKT	UT
11.0011	1.05967	pDC	UT
-3.19329	6.64224	naive B cell	UT
-6.34788	8.77678	B cell	WT
-2.63423	-9.83857	Neutrophil	T209
-1.03705	-2.89463	CD14 monocyte	WT
0.488838	-5.21832	Neutrophil	WT
-1.66012	-10.2945	Neutrophil	WT
0.388934	-6.11782	Neutrophil	T209
-6.00203	8.77115	B cell	T209
0.974363	-2.51808	CD14 monocyte	WT
12.7156	-2.19928	DC	T209
-2.64782	-5.39205	CD14 monocyte	T209
-6.49873	0.110949	Platelet	WT
-3.12453	8.27193	naive B cell	T209
0.331851	-3.33664	CD14 monocyte	WT
-2.01625	-9.29379	Neutrophil	WT
-5.93763	9.97789	B cell	UT
-0.897048	-5.05683	CD14 monocyte	WT
-6.07151	9.47161	B cell	UT
-3.24272	-8.34983	Neutrophil	T209
-5.94929	10.0153	B cell	UT
-2.14506	-3.66943	CD14 monocyte	WT
-3.37265	8.71947	B cell	UT
-2.36722	7.89343	Plasmablast	T209
-3.11723	7.58555	naive B cell	UT
10.6208	3.04964	pDC	WT
-2.64389	-4.65115	CD14 monocyte	WT
-3.31761	7.30704	naive B cell	UT
-4.99181	10.5245	B cell	WT
-6.26796	9.14083	B cell	T209
1.5322	-1.29928	CD14 monocyte	UT
0.231333	-2.46976	CD14 monocyte	WT
0.0390905	2.61778	NK	UT
-2.15299	-7.92526	Neutrophil	T209
-5.74733	6.68053	B cell	UT
-2.65656	-5.5301	Neutrophil	T209
-4.55536	6.67919	B cell	UT
6.08465	8.3942	naive T cell	UT
-0.895574	-5.90084	CD14 monocyte	WT
5.73494	8.08924	naive T cell	UT
-3.86147	6.34446	naive B cell	T209
0.648999	4.37088	NK	UT
-6.34015	6.00331	B cell	UT
-0.791666	-4.69736	CD14 monocyte	WT
-6.2653	-0.334341	Platelet	UT
-1.77304	-10.9667	Neutrophil	WT
-0.102759	-0.995475	CD14 monocyte	T209
0.77048	3.66582	NK	UT
-5.2074	8.3214	B cell	UT
1.10471	-3.1814	CD14 monocyte	WT
-5.23957	7.13712	B cell	UT
-5.4009	8.03079	B cell	WT
-5.48566	10.1728	B cell	UT
-5.2118	-15.2415	Ukn	UT
-1.73754	-11.1097	Neutrophil	WT
-1.80663	-3.87432	CD14 monocyte	T209
-1.25066	-2.67382	CD14 monocyte	T209
11.7248	-3.31536	DC	T209
-3.80723	9.19915	B cell	WT
-2.41199	-7.82899	Neutrophil	T209
-2.04681	-4.57376	CD14 monocyte	T209
4.40445	8.21429	naive T cell	UT
-4.10725	8.15609	B cell	WT
-2.42671	8.68576	Plasmablast	UT
11.7274	3.49071	pDC	T209
-2.70079	-10.0497	Neutrophil	T209
-4.60251	7.37988	B cell	UT
0.41646	-1.3113	CD14 monocyte	T209
-4.7006	7.96565	B cell	T209
1.65944	-2.03681	CD14 monocyte	T209
11.1624	1.86568	pDC	WT
12.2293	-3.22086	DC	T209
-1.18905	-8.11711	Neutrophil	WT
-4.81383	-1.45229	Platelet	T209
-0.442336	-4.23714	CD14 monocyte	T209
0.515901	2.60038	NK	UT
0.651884	-0.914561	CD14 monocyte	WT
10.3748	3.57829	DC	T209
-5.62361	6.96564	B cell	T209
-1.06878	-3.52834	CD14 monocyte	WT
-0.726034	-5.23315	CD14 monocyte	T209
-2.19197	-10.8879	Neutrophil	WT
-6.11974	6.25344	B cell	UT
-3.61717	-6.09943	Neutrophil	WT
-2.16294	-4.88522	CD14 monocyte	T209
-4.93654	6.86311	B cell	UT
0.847167	3.854	NK	UT
-2.99217	-9.51595	Neutrophil	WT
-1.17181	-5.72016	CD14 monocyte	WT
11.8989	-3.40719	DC	UT
-5.26619	8.40727	B cell	UT
-4.75178	6.74381	B cell	WT
-2.67787	8.58508	B cell	WT
1.75027	-1.69559	CD14 monocyte	WT
-5.07652	9.38673	B cell	UT
-0.99419	-4.75378	CD14 monocyte	T209
-3.6711	9.80637	B cell	WT
-5.22769	9.75772	B cell	UT
0.299126	-4.45261	CD14 monocyte	WT
11.1798	2.50725	pDC	WT
-5.50799	-0.233365	Platelet	UT
-1.4769	-5.48178	CD14 monocyte	T209
-0.0943106	-3.60851	CD14 monocyte	T209
-0.914584	-4.13235	CD14 monocyte	UT
2.31758	-3.32911	CD14 monocyte	WT
1.91111	-2.32692	CD14 monocyte	WT
-3.89696	9.65359	B cell	UT
-2.55973	-8.78042	Neutrophil	T209
11.2796	1.36252	pDC	T209
-2.4516	-6.45327	Neutrophil	WT
-0.585538	2.98966	NK	UT
-3.1559	-6.94732	Neutrophil	T209
-2.39153	8.24714	Plasmablast	T209
-2.92357	-6.02275	Neutrophil	WT
10.9661	2.9626	DC	T209
-3.49198	6.82954	naive B cell	UT
12.5913	-1.95877	DC	UT
1.72671	-1.67758	CD14 monocyte	WT
0.437482	2.97215	NK	UT
-4.74073	7.0759	B cell	UT
-0.368441	-1.71409	CD14 monocyte	WT
4.28102	8.23522	naive T cell	UT
0.293131	-7.0347	Neutrophil	T209
0.897388	-1.82778	CD14 monocyte	WT
0.271543	-1.63072	CD14 monocyte	UT
-1.2927	-10.8662	Neutrophil	WT
-5.78918	7.89821	B cell	T209
-0.588902	-2.91221	CD14 monocyte	UT
-2.92843	-7.87938	Neutrophil	WT
0.34197	-5.8392	Neutrophil	WT
1.46931	-4.31155	CD14 monocyte	WT
-2.56447	-9.17275	Neutrophil	WT
2.32344	-2.70165	B cell	WT
-1.75923	8.89096	Plasmablast	WT
-0.531533	-4.8982	CD14 monocyte	WT
-5.6189	0.883928	Platelet	WT
1.3593	-3.25003	CD14 monocyte	WT
2.12215	-3.18393	CD14 monocyte	WT
-6.14279	5.06857	B cell	UT
-0.210382	-3.85424	CD14 monocyte	WT
-4.88691	-1.24328	Platelet	UT
-6.059	5.08088	B cell	UT
-2.42854	7.74413	naive B cell	UT
-0.477334	-3.71542	CD14 monocyte	T209
-0.61218	-3.51542	CD14 monocyte	UT
-5.95354	8.3939	B cell	UT
5.11435	8.21564	naive T cell	UT
0.21072	-7.24683	Neutrophil	WT
-5.03753	8.79076	B cell	UT
4.29707	8.04023	naive T cell	WT
-2.03119	-10.0433	Neutrophil	WT
-0.711651	-4.00121	CD14 monocyte	T209
11.0844	-2.14565	Platelet	T209
-5.3972	8.92165	B cell	UT
-6.22826	9.13741	B cell	T209
0.260118	-1.68108	CD14 monocyte	WT
-0.144234	2.55375	NK	T209
1.67603	-3.85475	CD14 monocyte	WT
-4.44256	9.87062	B cell	UT
-2.15551	-6.93349	Neutrophil	T209
-1.84295	-2.34142	NK	UT
12.5784	-3.23219	DC	T209
11.8898	-1.33573	DC	UT
-1.3002	-4.17284	CD14 monocyte	WT
-1.1905	-3.78632	CD14 monocyte	UT
5.48394	7.81205	naive T cell	UT
-1.23856	-5.7335	CD14 monocyte	WT
-1.71659	-8.64712	Neutrophil	T209
-2.83085	-4.49239	CD14 monocyte	T209
0.345295	3.81593	NK	UT
-0.489255	1.89828	NK	UT
-5.72114	6.28484	B cell	UT
11.366	2.47733	pDC	T209
-1.92051	-4.34291	CD14 monocyte	WT
-3.59245	-9.35619	Neutrophil	T209
-1.40712	-4.46399	CD14 monocyte	WT
-3.40672	-8.78035	Neutrophil	WT
11.2718	1.16595	DC	T209
-3.16632	7.13029	B cell	UT
-2.87794	7.46655	naive B cell	UT
-4.35098	-1.4714	Platelet	T209
0.514467	4.31419	NK	WT
-0.387213	3.03607	NK	UT
0.93836	-3.35039	CD14 monocyte	WT
2.0546	-1.50989	CD14 monocyte	WT
12.163	-3.20641	DC	WT
-4.35022	7.46331	B cell	T209
0.24434	3.76235	NK	WT
-2.77657	9.84908	DC	UT
11.8296	-0.155852	DC	T209
-2.04037	-10.1318	Neutrophil	WT
0.549721	3.63358	NK	UT
-5.60117	6.58236	B cell	UT
-0.69214	-5.32951	CD14 monocyte	WT
11.6537	-2.62469	DC	WT
4.42851	8.34187	naive T cell	UT
-4.83007	9.85564	B cell	UT
11.5871	1.6347	pDC	T209
-4.51963	10.2815	B cell	UT
11.7822	0.274485	pDC	WT
-1.11358	1.00867	NK	UT
-4.32722	6.96155	B cell	UT
-1.1342	-3.57931	CD14 monocyte	T209
-2.35437	-3.23309	CD14 monocyte	UT
-3.76498	6.61563	B cell	UT
-0.566772	-2.92582	CD14 monocyte	WT
4.81761	7.99611	naive T cell	UT
-3.34647	-7.07269	Neutrophil	WT
-4.25981	6.96312	B cell	UT
-3.50527	9.24044	B cell	UT
-5.35771	0.185044	Platelet	WT
-0.0056814	-4.49128	CD14 monocyte	T209
-2.72225	7.17572	B cell	UT
-2.24356	-4.13632	CD14 monocyte	WT
-2.95362	-10.2478	Neutrophil	WT
12.6467	-1.64469	DC	UT
12.2908	-2.77961	DC	UT
-5.34783	8.43736	B cell	UT
-2.5808	7.92523	naive B cell	UT
-4.23874	-2.20702	Platelet	UT
-1.06367	0.775292	NK	UT
-2.14751	-3.0672	CD14 monocyte	UT
-1.82996	-10.5743	Neutrophil	WT
-4.20743	-2.84929	Platelet	T209
-2.7475	-7.58364	CD14 monocyte	WT
-2.7576	-7.23239	Neutrophil	WT
0.142559	3.31754	NK	UT
-4.01185	6.55425	B cell	UT
0.807872	4.55798	NK	WT
-0.683569	-9.38623	Neutrophil	T209
1.88898	5.91222	proliferating NK	WT
0.33647	-5.95429	Neutrophil	WT
-3.911	6.99386	B cell	UT
-2.62132	-4.42666	CD14 monocyte	WT
0.795023	-4.44934	CD14 monocyte	WT
0.785744	-4.94739	CD14 monocyte	WT
-1.82437	-4.34992	CD14 monocyte	WT
-3.87962	10.1967	B cell	UT
-4.79222	-1.70767	Platelet	T209
-0.0189963	3.86754	NK	UT
-0.00281391	-2.89614	CD14 monocyte	WT
11.0301	1.32139	pDC	T209
10.8139	5.6713	proliferating pDC	T209
-6.48949	0.266669	Platelet	UT
0.397299	-4.76216	CD14 monocyte	WT
-0.32949	-1.30816	CD14 monocyte	WT
-1.67926	-11.3229	Neutrophil	WT
-1.1027	-5.5224	CD14 monocyte	T209
-3.23367	8.82851	B cell	WT
-3.95685	8.55728	B cell	UT
-2.681	7.52014	naive B cell	UT
-3.97716	6.64389	naive B cell	UT
0.583596	-3.97168	CD14 monocyte	T209
-3.47164	6.56765	naive B cell	UT
12.0336	3.51787	pDC	UT
-1.71427	-6.64241	Neutrophil	T209
0.568009	-0.992286	CD14 monocyte	T209
-2.65031	-6.54965	Neutrophil	T209
11.6492	0.556562	pDC	WT
11.9634	-2.32573	DC	WT
0.206845	-4.86852	Neutrophil	T209
-5.11356	7.24557	B cell	UT
-4.80781	7.17695	B cell	UT
1.84121	-3.47377	CD14 monocyte	T209
4.01256	6.9141	T cell	UT
-6.4112	-0.448374	Platelet	WT
-2.66055	-4.23054	CD14 monocyte	UT
-2.32483	-6.34199	Neutrophil	WT
-1.15261	-4.0887	CD14 monocyte	T209
12.4725	-3.11433	DC	T209
0.267309	3.90842	NK	UT
11.7792	-2.58731	DC	WT
-2.11097	-9.53163	Neutrophil	WT
10.5853	5.14447	proliferating pDC	WT
-5.98648	5.44859	B cell	UT
-2.86777	-9.53144	Neutrophil	WT
-0.67458	-2.50674	CD14 monocyte	UT
-3.03416	-7.58441	Neutrophil	T209
-3.43533	-6.59236	Neutrophil	WT
1.85413	-0.847436	CD14 monocyte	WT
-5.70285	-5.16555	Erythrocyte	UT
-6.0639	8.44487	B cell	UT
-5.4697	7.55662	B cell	T209
-2.67302	-9.20861	Neutrophil	WT
-2.64743	7.19025	naive B cell	UT
-2.78193	-6.49291	Neutrophil	T209
-1.65749	-1.66641	NK	UT
-0.137546	2.2721	NK	UT
-1.38895	-7.45987	Neutrophil	T209
11.3508	0.542797	pDC	UT
-4.38166	6.29094	B cell	UT
-1.50658	-4.26562	CD14 monocyte	UT
-4.33038	-1.76757	Platelet	WT
10.0223	5.95325	proliferating pDC	WT
12.4166	-1.33789	DC	UT
-3.2922	-7.09541	Neutrophil	T209
-1.42066	-10.1682	Neutrophil	T209
-2.23488	-3.74541	CD14 monocyte	UT
-3.28244	7.45441	naive B cell	UT
-0.172594	2.21316	NK	UT
-3.4791	-7.42258	Neutrophil	WT
-1.59852	-5.31711	CD14 monocyte	T209
1.98575	-2.6188	CD14 monocyte	T209
-2.40433	-5.01178	CD14 monocyte	T209
4.00617	8.02009	naive T cell	UT
-0.355716	2.12328	NK	UT
-4.64548	7.27929	B cell	UT
0.975931	3.98019	NK	UT
-5.42135	1.80774	Platelet	UT
-0.916991	-4.70188	CD14 monocyte	WT
2.90219	-3.54468	CD14 monocyte	WT
-5.79707	7.53081	B cell	UT
4.86836	7.18661	T cell	UT
-4.79907	7.82561	B cell	UT
10.9863	4.56533	proliferating pDC	WT
12.583	-3.21893	DC	WT
0.444831	2.62366	NK	UT
-2.95667	7.59056	naive B cell	UT
10.9948	-1.49704	DC	WT
-3.31617	6.80112	naive B cell	UT
12.3429	-1.10192	DC	UT
10.2178	5.48706	proliferating pDC	WT
-3.31824	-6.4921	Neutrophil	T209
-5.61694	6.54737	B cell	T209
11.5309	0.269047	pDC	T209
-4.29188	6.95825	B cell	UT
-5.05637	6.42901	B cell	T209
-5.50049	9.52525	B cell	UT
-5.25394	-15.2266	Ukn	UT
0.18295	3.69308	NK	UT
-1.05081	-2.62618	CD14 monocyte	UT
10.6379	4.70971	proliferating pDC	WT
-2.03243	-8.90975	Neutrophil	WT
-6.33345	9.14613	B cell	T209
-3.04603	-4.62264	Neutrophil	T209
-4.03703	-3.11339	Platelet	WT
11.981	-1.62728	DC	UT
1.56753	-2.61392	CD14 monocyte	T209
-2.10766	-3.50827	CD14 monocyte	WT
0.160837	-2.66078	CD14 monocyte	UT
0.15144	-3.57016	CD14 monocyte	WT
12.0249	-3.01503	DC	UT
-1.60703	-6.94472	B cell	T209
2.39569	-2.67343	CD14 monocyte	WT
1.53061	-3.89224	CD14 monocyte	T209
-3.17464	9.12454	B cell	UT
-1.76901	-3.72128	CD14 monocyte	T209
-3.80567	-6.20966	Neutrophil	WT
0.214529	-4.64465	CD14 monocyte	WT
-1.12024	-3.65164	CD14 monocyte	T209
0.192334	-3.4626	CD14 monocyte	WT
2.22879	-1.88563	CD14 monocyte	WT
-1.59846	-10.5036	Neutrophil	WT
11.6702	-3.17277	DC	UT
-6.54239	-0.329974	Platelet	WT
0.565176	2.82775	NK	UT
-5.5484	9.31985	B cell	T209
-0.978428	-5.21679	CD14 monocyte	WT
11.0811	2.72937	pDC	UT
-2.00847	8.82619	Plasmablast	WT
11.499	-2.14956	DC	T209
-5.96412	0.317534	Platelet	WT
0.254626	-6.57478	Neutrophil	WT
12.3262	-1.12706	DC	UT
-5.17244	7.56614	B cell	UT
12.0776	-2.53795	DC	UT
-1.49808	-6.0574	Neutrophil	WT
-3.58155	6.66119	naive B cell	UT
-1.78988	-3.7726	CD14 monocyte	T209
4.27828	8.11935	naive T cell	UT
12.2579	-3.12821	DC	T209
-3.72535	9.73236	B cell	UT
-3.31164	-8.1904	Neutrophil	T209
-3.43763	8.44864	B cell	UT
-4.13173	-6.62903	Neutrophil	WT
2.48831	-2.56642	CD14 monocyte	WT
12.8151	-1.49689	DC	T209
4.37724	8.08617	naive T cell	T209
-0.198056	-3.9582	CD14 monocyte	WT
-2.5248	8.41957	naive B cell	UT
0.570987	-3.8104	CD14 monocyte	WT
-1.69127	-4.21023	CD14 monocyte	WT
11.5257	-0.262809	DC	WT
-2.82521	-4.9302	CD14 monocyte	UT
-1.94286	-6.04655	Neutrophil	WT
-5.78311	6.06266	B cell	UT
-0.103877	-4.61352	CD14 monocyte	WT
-0.964455	-10.1425	Neutrophil	T209
-2.89087	7.02089	naive B cell	UT
-3.65402	6.67517	naive B cell	UT
-4.97326	-0.758629	Platelet	WT
-0.425152	-1.94065	CD14 monocyte	T209
-1.77268	-8.9337	Neutrophil	WT
0.845233	-2.62458	NK	UT
-5.99577	8.58807	B cell	WT
-3.75264	6.72456	B cell	UT
-0.122796	-2.48608	CD14 monocyte	T209
12.3585	-1.97054	DC	UT
5.16127	8.64055	naive T cell	WT
12.0679	-0.375358	DC	UT
10.4629	5.1127	proliferating pDC	T209
-0.665443	-2.7859	CD14 monocyte	T209
1.87742	5.6239	proliferating NK	T209
-2.77772	8.51638	Plasmablast	UT
-3.04153	-6.50196	Neutrophil	UT
-4.00137	6.47754	B cell	UT
-0.403165	-3.69832	CD14 monocyte	WT
0.573374	-5.98381	Neutrophil	WT
12.6219	-2.28814	DC	UT
12.1309	-0.461924	DC	UT
0.337473	4.34041	NK	UT
-2.26192	-9.4532	Neutrophil	WT
10.4297	4.52979	proliferating pDC	WT
-3.2206	9.25582	B cell	T209
-5.1461	6.68729	B cell	T209
11.8274	-0.344055	DC	WT
-3.21505	-6.64956	Neutrophil	UT
-4.74116	8.04085	B cell	UT
11.464	3.22127	pDC	T209
-6.52937	8.74287	B cell	T209
-4.07288	7.37283	naive B cell	UT
-5.5376	7.06773	B cell	UT
-2.90444	8.70059	Plasmablast	WT
-4.29052	10.3091	B cell	WT
-0.635414	-3.6291	CD14 monocyte	T209
-3.78115	8.19881	B cell	T209
0.971053	-4.20223	CD14 monocyte	T209
-5.64774	-5.22125	Erythrocyte	UT
0.706533	2.8538	NK	UT
11.5604	0.501171	pDC	T209
-0.575474	-5.48864	CD14 monocyte	WT
-0.892535	-8.03743	Neutrophil	WT
-1.60568	-3.87568	CD14 monocyte	T209
1.28787	-3.47908	CD14 monocyte	WT
-5.68817	9.61634	B cell	WT
1.3348	-5.43224	CD14 monocyte	WT
-3.84405	7.79732	B cell	UT
-3.7519	8.17364	naive B cell	UT
-0.634961	-7.82064	Neutrophil	T209
-0.209328	-2.92518	CD14 monocyte	T209
-5.83931	6.44886	B cell	UT
11.5609	3.5688	pDC	UT
-1.63557	-5.1532	Neutrophil	T209
12.5031	4.28328	pDC	UT
-0.37883	2.89132	NK	UT
-0.725618	-3.8687	CD14 monocyte	WT
1.86837	-1.7246	CD14 monocyte	UT
-0.859167	-2.71747	CD14 monocyte	UT
-1.18023	-6.72054	Neutrophil	WT
-5.36712	0.193607	Platelet	WT
11.5858	2.76235	pDC	UT
-1.70239	-6.23559	Neutrophil	WT
-3.87951	7.01035	naive B cell	UT
-2.99064	-4.74264	CD14 monocyte	UT
-1.06293	1.06624	NK	UT
0.16585	-7.44565	Neutrophil	WT
0.302481	-2.38806	CD14 monocyte	WT
-1.45205	-11.0804	Neutrophil	WT
-2.7601	-8.42194	Neutrophil	T209
4.67685	6.4329	B cell	UT
-4.47457	6.90504	B cell	UT
-2.362	-9.68351	Neutrophil	T209
11.6999	1.08005	pDC	WT
-2.65916	-2.00233	Platelet	T209
-3.50895	-5.74859	Neutrophil	WT
-2.0379	8.5302	Plasmablast	WT
-4.17095	6.51568	B cell	UT
-0.281764	-6.52077	Neutrophil	WT
-1.347	-4.67151	CD14 monocyte	T209
-5.19108	-15.1555	Ukn	UT
-5.31017	9.71601	B cell	UT
-2.04758	-3.62811	CD14 monocyte	WT
2.56808	-2.49429	CD14 monocyte	WT
0.582619	3.29928	NK	UT
-1.78588	8.55244	Plasmablast	UT
11.3705	2.03147	pDC	T209
-5.26187	-15.23	Ukn	WT
-0.835818	1.56092	NK	UT
-4.75623	10.2641	B cell	UT
12.4278	-2.14417	DC	T209
11.5371	1.90902	pDC	WT
12.5179	-3.25971	DC	UT
-4.14011	8.09475	B cell	UT
-4.61523	6.87178	B cell	UT
-0.0249259	-1.44869	CD14 monocyte	WT
1.46552	-3.23763	CD14 monocyte	WT
-3.67597	-7.15489	Neutrophil	T209
3.76452	8.53679	NKT	T209
10.019	5.46285	proliferating pDC	T209
-0.72404	1.84278	NK	UT
0.765181	-2.92603	CD14 monocyte	WT
0.592305	-1.67822	CD14 monocyte	UT
-2.28659	-8.04709	Neutrophil	WT
-0.0238809	-1.89203	CD14 monocyte	WT
-5.31884	8.76732	B cell	UT
1.56686	-3.7746	CD14 monocyte	WT
5.16808	7.65677	naive T cell	T209
-5.68347	9.20896	B cell	UT
13.1005	-1.7204	DC	WT
-0.334311	-7.05022	Neutrophil	WT
-3.82017	7.62172	naive B cell	WT
0.583636	4.455	NK	UT
-0.0854858	3.94543	NK	UT
-3.40102	-7.66017	Neutrophil	T209
0.963238	-5.52124	CD14 monocyte	WT
4.73076	8.6326	naive T cell	UT
11.8786	-3.78301	DC	T209
-6.25879	-0.0717813	Platelet	T209
-5.12634	8.86967	B cell	T209
-0.209396	-4.69484	CD14 monocyte	WT
-3.70047	-6.90569	Neutrophil	WT
-2.59936	-3.89119	CD14 monocyte	T209
12.4485	-0.891275	DC	WT
-1.87407	-8.20333	Neutrophil	T209
5.00756	7.80951	naive T cell	UT
-2.26089	-10.4815	Neutrophil	T209
-5.94988	8.58318	B cell	T209
-3.1542	7.16861	naive B cell	WT
12.816	-2.64612	DC	WT
-4.882	8.62974	B cell	T209
-3.77669	-5.55882	Neutrophil	WT
-4.63072	9.12793	B cell	UT
-2.29565	-9.42934	Neutrophil	T209
-0.0429038	-8.89545	Neutrophil	WT
-3.66542	8.10847	naive B cell	UT
-2.01655	-10.3098	Platelet	WT
-3.78244	-7.88905	Neutrophil	WT
12.8598	-2.63637	DC	UT
11.7971	3.65333	pDC	UT
-1.7607	-11.0035	Neutrophil	WT
-3.69199	6.34744	B cell	UT
-1.58871	-8.04768	Neutrophil	WT
0.582173	-3.37322	CD14 monocyte	WT
4.93824	7.75851	naive T cell	T209
0.673919	-0.50282	CD14 monocyte	T209
1.81652	-1.48054	CD14 monocyte	WT
-4.56129	8.10358	B cell	UT
-3.9719	9.45991	B cell	UT
-5.53849	0.360337	Platelet	UT
12.731	-0.821796	DC	UT
-5.19015	5.0929	B cell	UT
0.710535	-5.03933	CD14 monocyte	WT
-1.28644	-8.41706	Neutrophil	WT
10.2295	5.5549	proliferating pDC	T209
-3.74623	7.1595	naive B cell	UT
-0.670719	2.01291	NK	T209
0.245035	-6.93424	Neutrophil	WT
-1.29216	-11.5624	Neutrophil	WT
-3.45867	-7.78865	Neutrophil	WT
-2.21591	-7.15786	Neutrophil	WT
0.577708	-7.46354	Neutrophil	WT
-4.531	10.28	B cell	T209
-5.34517	6.15475	B cell	UT
-2.41323	7.35431	naive B cell	UT
-3.77751	10.1263	B cell	WT
10.8673	4.6605	proliferating pDC	T209
-3.05607	6.69746	naive B cell	WT
3.86923	8.3254	NKT	UT
-1.19674	-3.8712	CD14 monocyte	T209
1.39242	-4.89447	CD14 monocyte	WT
1.98386	-2.78382	CD14 monocyte	WT
11.6175	1.52369	pDC	UT
-4.00435	10.3254	B cell	WT
-2.48929	-10.3209	Neutrophil	WT
-5.99917	0.436277	Platelet	UT
-2.52911	-6.5242	Neutrophil	WT
-2.72512	7.99656	naive B cell	UT
-1.93833	-2.90881	CD14 monocyte	WT
-2.87315	-5.33863	Neutrophil	UT
-2.64737	6.88015	naive B cell	UT
10.99	1.11179	pDC	WT
-1.50824	-0.425453	NK	UT
-2.37568	-5.38922	CD14 monocyte	T209
-1.28831	-4.26486	CD14 monocyte	WT
0.664981	-0.848562	CD14 monocyte	T209
-2.92854	-7.90894	Neutrophil	WT
-2.46975	-9.22845	Neutrophil	T209
-2.86052	-9.58658	Neutrophil	WT
-1.05492	-2.8977	CD14 monocyte	T209
0.257492	-3.56706	CD14 monocyte	WT
0.0592754	-1.17489	CD14 monocyte	T209
11.9292	-0.892262	DC	T209
10.5692	4.94054	proliferating pDC	T209
-2.88866	7.91672	Plasmablast	UT
-4.60206	-1.48603	Platelet	UT
-4.07214	6.85147	B cell	UT
6.04599	8.56277	naive T cell	UT
4.91523	8.16308	naive T cell	UT
-3.00285	7.26994	naive B cell	UT
-3.81507	-6.91724	Neutrophil	T209
-2.30825	-6.12989	Neutrophil	WT
0.0234634	-4.85414	CD14 monocyte	WT
-1.75941	-5.88935	Neutrophil	WT
-4.11297	8.71502	B cell	UT
-0.889026	1.41496	NKT	UT
-0.362271	-6.0983	Neutrophil	WT
1.96348	-3.43835	CD14 monocyte	WT
-1.95808	-9.79033	Neutrophil	WT
12.6844	-2.39695	DC	UT
-3.08761	6.95256	naive B cell	T209
13.1205	4.80487	pDC	UT
11.6735	1.29992	pDC	T209
-5.56375	0.227095	Platelet	UT
-2.47946	-6.33419	Neutrophil	WT
-6.0308	9.23592	B cell	UT
-3.16301	-7.17434	Neutrophil	T209
5.66929	8.52564	naive T cell	UT
-1.58916	-8.64348	Neutrophil	T209
-3.4409	7.08781	naive B cell	UT
2.12008	-1.92299	CD14 monocyte	WT
-0.764811	-5.20567	CD14 monocyte	WT
-2.12771	-5.66937	Neutrophil	T209
-0.6095	-7.25193	CD14 monocyte	WT
10.5477	2.59018	DC	UT
-3.01642	9.4767	B cell	T209
-6.09263	8.56193	B cell	T209
-2.11581	-4.26037	CD14 monocyte	T209
-2.70992	-4.41006	CD14 monocyte	UT
-2.80541	8.52482	naive B cell	UT
-6.60739	0.489108	Platelet	T209
5.74576	8.27429	naive T cell	UT
-5.55286	6.54602	B cell	UT
-2.25037	-5.62083	Neutrophil	WT
-2.8254	8.67926	Plasmablast	UT
10.8007	2.36363	DC	UT
-2.09139	-2.91753	CD14 monocyte	UT
-5.56311	9.85384	B cell	UT
-5.95041	7.99549	B cell	UT
10.6339	4.35194	proliferating pDC	T209
-1.36054	-6.32704	NK	UT
-3.09106	-8.53372	Neutrophil	WT
-1.83884	-4.39033	CD14 monocyte	T209
-6.07559	10.2474	B cell	T209
12.6106	4.46048	pDC	UT
-5.76004	5.8067	B cell	UT
-2.9835	-5.38918	Neutrophil	WT
-5.92218	9.24398	B cell	T209
10.5789	2.65798	DC	UT
-1.58751	-7.14057	Neutrophil	WT
-8.6538	1.64167	Ukn	UT
-3.57362	-5.3037	Neutrophil	WT
-5.95023	5.68198	B cell	UT
5.1027	8.75554	naive T cell	T209
-3.33216	-9.66175	Neutrophil	WT
-3.66808	-6.54039	Neutrophil	T209
-0.476242	-4.3624	CD14 monocyte	T209
11.4583	3.23241	pDC	WT
1.15315	-1.6063	CD14 monocyte	T209
-5.39972	8.46994	B cell	T209
11.4684	1.72752	pDC	T209
-5.76659	5.30433	B cell	UT
-3.81774	6.62555	naive B cell	UT
1.77726	-3.87144	CD14 monocyte	WT
-5.78119	8.75059	B cell	UT
-1.33369	-11.5411	Neutrophil	UT
12.6114	-1.83116	DC	WT
1.33576	-1.14955	CD14 monocyte	WT
-3.60807	7.80707	naive B cell	UT
-3.22705	-5.63336	Neutrophil	UT
-3.3162	7.09327	naive B cell	T209
-3.89744	-3.83695	Platelet	WT
-3.77937	8.54206	B cell	UT
11.8558	-3.35292	DC	UT
10.8773	1.43127	DC	UT
-4.92311	9.72268	B cell	UT
-2.84871	-4.18063	CD14 monocyte	UT
-3.39675	-8.83462	Neutrophil	WT
-2.4603	-3.27572	CD14 monocyte	UT
-2.20758	-2.8602	NK	UT
-2.66543	-3.42883	NK	UT
1.77568	-2.98439	CD14 monocyte	T209
11.2509	1.39246	DC	T209
1.62789	-1.04677	CD14 monocyte	WT
-3.46707	7.73702	naive B cell	T209
-0.926851	-8.69901	CD14 monocyte	WT
-2.03923	-4.23138	CD14 monocyte	UT
11.7644	3.16547	pDC	T209
-2.44927	-7.49299	Neutrophil	WT
-1.40659	-11.4377	Neutrophil	WT
-2.07497	-10.5418	Neutrophil	WT
-0.269992	-3.40609	CD14 monocyte	T209
0.222255	-1.8651	CD14 monocyte	T209
-0.358617	2.86759	NK	UT
-3.83672	9.778	B cell	WT
-4.02973	10.192	B cell	UT
11.9276	-0.902715	DC	WT
0.0505682	2.78579	NK	UT
-1.06977	-6.96598	Neutrophil	WT
0.266991	-0.846303	CD14 monocyte	WT
10.0191	2.55735	DC	UT
-1.62958	-9.12406	Neutrophil	WT
-1.97624	-7.5256	Neutrophil	T209
12.0296	-2.6144	DC	WT
-1.91696	-2.78646	CD14 monocyte	UT
-3.29173	-5.10805	NK	WT
4.83297	7.9211	naive T cell	UT
12.4347	-3.43248	DC	T209
-0.363614	2.7177	NK	UT
-1.62255	-11.4736	Neutrophil	T209
11.3674	3.20926	pDC	T209
-5.77518	8.30842	B cell	UT
1.32205	-2.64246	CD14 monocyte	WT
-0.77615	-3.68224	CD14 monocyte	WT
-1.57569	-7.04591	Neutrophil	WT
-2.66945	-9.97925	Neutrophil	T209
12.5011	-1.65091	DC	UT
-5.98006	6.59204	B cell	UT
10.3494	6.83978	proliferating pDC	T209
-2.04292	-7.05461	Neutrophil	T209
-2.36345	-4.21028	CD14 monocyte	UT
-5.22929	6.43878	B cell	UT
-2.39316	-4.27595	CD14 monocyte	UT
-5.87562	9.18808	B cell	T209
-0.113256	-8.86629	Neutrophil	T209
-3.62399	6.68498	naive B cell	UT
11.2482	1.12692	DC	T209
-2.20225	-8.48376	Neutrophil	T209
-0.590898	-5.54694	CD14 monocyte	WT
1.07999	3.68469	NK	UT
0.793704	-0.51634	CD14 monocyte	WT
1.26904	-1.39869	CD14 monocyte	WT
-4.50312	4.84576	B cell	WT
-1.17924	-11.0479	Neutrophil	WT
5.01392	8.73788	naive T cell	T209
-2.52067	-8.2668	Neutrophil	WT
1.7797	5.74993	proliferating NK	UT
-2.06956	-4.6282	CD14 monocyte	T209
-2.84534	8.9488	B cell	WT
-4.94889	8.99764	B cell	UT
-0.873737	1.55835	NK	UT
-0.887746	-2.76566	CD14 monocyte	WT
-2.77014	-8.16616	Neutrophil	WT
-3.75473	8.14384	B cell	UT
0.0245482	-2.34352	CD14 monocyte	WT
-3.55428	-9.01438	Neutrophil	WT
-4.8582	5.59006	B cell	UT
-1.91358	-4.86193	CD14 monocyte	UT
-2.4793	9.22217	B cell	UT
-4.18833	6.87262	B cell	UT
-0.914905	1.20788	NK	T209
-6.16755	5.43147	B cell	UT
0.292358	-4.10289	CD14 monocyte	T209
-3.63216	-5.9943	Neutrophil	WT
-6.16297	5.42601	B cell	UT
-1.27823	-6.93857	Neutrophil	WT
-3.48417	6.57936	naive B cell	UT
0.436288	-5.10495	Neutrophil	WT
-4.98263	10.2846	B cell	UT
-2.62461	-10.6802	Neutrophil	WT
-5.32549	0.287693	Platelet	WT
11.9501	-2.59052	DC	T209
-4.54062	10.4915	B cell	UT
0.269242	-5.28739	CD14 monocyte	WT
-3.50728	-7.56632	Neutrophil	T209
-2.09	-3.78718	CD14 monocyte	T209
-3.05428	8.19752	naive B cell	UT
4.47455	8.03136	naive T cell	UT
0.119396	-6.97355	Neutrophil	WT
-2.01143	-4.58679	CD14 monocyte	T209
-4.60909	9.31513	B cell	UT
-2.71092	8.13989	naive B cell	UT
12.4881	-2.54652	DC	UT
-6.05029	8.85214	B cell	UT
10.1764	4.96959	proliferating pDC	T209
-5.67826	8.40732	B cell	UT
0.237888	-6.92957	Neutrophil	WT
-1.66316	-4.43799	CD14 monocyte	UT
-5.73352	6.03261	B cell	UT
1.36022	-2.65143	CD14 monocyte	T209
-0.330821	-8.14732	Neutrophil	WT
-2.99775	-9.55286	Neutrophil	WT
11.6471	1.26903	pDC	T209
-4.13506	8.07777	B cell	UT
-6.19737	4.93817	B cell	UT
-0.23508	-3.70978	CD14 monocyte	T209
-0.0894873	-4.90057	Neutrophil	WT
-2.37554	7.21395	naive B cell	UT
2.77328	-2.90606	CD14 monocyte	WT
2.24183	-2.89491	CD14 monocyte	T209
-5.62367	5.28777	B cell	UT
-3.56765	8.20127	B cell	WT
-1.60889	-6.14717	Neutrophil	T209
0.758573	-5.45226	CD14 monocyte	T209
1.5196	-2.79264	CD14 monocyte	WT
11.0248	0.924577	pDC	T209
-4.73397	8.2042	B cell	T209
-3.40507	-6.42064	Neutrophil	UT
-2.03799	8.6335	Plasmablast	UT
-0.383074	-3.6118	CD14 monocyte	WT
-1.37867	-5.43763	Neutrophil	WT
-6.52411	9.22563	B cell	T209
10.2805	4.92808	proliferating pDC	T209
2.76394	-3.77171	CD14 monocyte	WT
11.3046	3.06422	pDC	T209
-2.89425	-5.52993	Neutrophil	WT
-0.428691	-3.20004	CD14 monocyte	WT
-1.21375	-4.23871	CD14 monocyte	WT
-2.85269	6.97567	naive B cell	UT
10.799	3.45549	pDC	UT
-6.06033	7.45232	B cell	T209
-2.49974	-6.65468	Neutrophil	T209
-2.44819	-7.857	Neutrophil	T209
-6.29029	0.103944	Platelet	T209
-5.94583	4.77248	B cell	T209
10.9503	1.44164	DC	UT
12.9929	-1.69849	DC	T209
5.42828	8.26114	naive T cell	T209
-3.1346	-8.47631	Neutrophil	T209
0.663381	4.038	NK	UT
-2.36429	7.44726	naive B cell	UT
-5.22781	9.89423	B cell	WT
-0.753441	-2.52602	CD14 monocyte	WT
-2.01173	-7.49478	Neutrophil	WT
10.0105	5.72354	proliferating pDC	WT
12.339	-3.44083	DC	UT
-1.93769	-7.56298	Neutrophil	WT
-4.50813	-1.82754	Platelet	UT
-5.82429	10.2182	B cell	UT
-2.87044	-4.99578	Neutrophil	T209
-4.81049	7.07977	B cell	UT
-3.69551	-9.49103	Neutrophil	WT
10.7033	4.79096	proliferating pDC	UT
-2.89244	7.12753	naive B cell	UT
-3.40214	6.37043	B cell	UT
-3.03803	-5.96147	Neutrophil	T209
12.2927	-1.75767	DC	UT
-5.95482	6.5464	B cell	UT
0.0290443	2.35913	NK	UT
-0.679559	-3.43144	CD14 monocyte	UT
-1.14443	-10.2761	Neutrophil	WT
-0.60264	-6.79397	Neutrophil	WT
-5.4817	8.82415	B cell	T209
-0.154102	3.38395	NK	UT
-1.86914	-5.40555	CD14 monocyte	T209
10.5583	6.60102	proliferating pDC	WT
-5.89091	4.82138	B cell	UT
0.627596	-7.20637	Neutrophil	WT
-0.679946	-3.56594	CD14 monocyte	T209
-1.60303	-10.5508	Neutrophil	WT
-2.87002	-9.64718	Neutrophil	WT
-2.92457	-6.34036	Neutrophil	WT
-5.91307	6.83199	B cell	UT
-0.557578	3.15188	NK	UT
-3.20318	6.72041	naive B cell	WT
-2.80777	-7.41723	Neutrophil	T209
2.28941	-2.75915	CD14 monocyte	WT
11.5205	0.694026	pDC	T209
11.0533	0.905184	pDC	WT
0.195406	3.06126	NK	UT
-3.82561	9.97754	B cell	UT
4.84901	8.46678	naive T cell	UT
-1.88458	-8.24985	Neutrophil	T209
0.382807	-1.48154	CD14 monocyte	T209
5.88748	8.22027	naive T cell	UT
-6.22446	5.80516	B cell	UT
-3.22037	-9.49754	Neutrophil	WT
-1.5729	-2.32164	CD14 monocyte	UT
-1.72673	-9.42438	Neutrophil	WT
-2.62008	-9.66591	Neutrophil	WT
1.59986	-3.35197	CD14 monocyte	T209
-3.05463	-9.62702	Neutrophil	WT
-1.40231	-0.0413202	NK	UT
-1.88881	-4.70897	CD14 monocyte	T209
4.67707	8.07733	naive T cell	UT
12.6762	-1.90884	DC	UT
-2.79296	-6.05799	Neutrophil	T209
-3.49063	-6.62859	Neutrophil	WT
-0.427949	3.66881	NK	UT
-3.40645	-5.99066	Neutrophil	T209
-1.83953	-6.9835	Neutrophil	WT
-0.330842	3.41144	NK	UT
-4.38516	6.14491	B cell	UT
0.330504	-6.3506	Neutrophil	T209
-3.44864	7.92373	naive B cell	UT
-2.79188	7.56818	naive B cell	UT
-0.678757	-4.68136	CD14 monocyte	WT
-1.3417	-5.83222	CD14 monocyte	T209
-1.87545	-7.75191	Neutrophil	T209
-0.491757	4.96135	NKT	T209
1.46625	-2.45436	CD14 monocyte	WT
-2.07038	-7.78891	Neutrophil	T209
0.472263	-5.55108	Neutrophil	T209
-3.77801	8.87384	B cell	UT
-0.630377	-6.9921	Neutrophil	T209
-4.57114	10.5163	B cell	UT
12.2635	-2.42496	DC	T209
-1.30307	-4.63839	CD14 monocyte	WT
-0.694607	-5.94482	CD14 monocyte	WT
0.119251	2.70227	NK	UT
-3.86306	-3.33688	Platelet	WT
-3.33005	7.12593	naive B cell	WT
12.5997	-3.20996	DC	T209
-1.10457	-11.93	Neutrophil	WT
12.6063	-3.04577	DC	UT
12.0636	-2.59099	DC	UT
11.5417	2.235	pDC	T209
11.6317	-0.401914	DC	T209
-3.04135	6.78492	naive B cell	UT
-2.24792	-3.55108	CD14 monocyte	T209
-1.3197	-8.10171	CD14 monocyte	WT
0.681665	-5.06601	CD14 monocyte	WT
-2.94045	-10.6603	Neutrophil	WT
11.9605	-1.17807	DC	UT
-6.52812	0.0171313	Platelet	UT
-3.16399	-7.5505	Neutrophil	UT
-2.19617	-5.26007	CD14 monocyte	T209
-5.70247	6.82223	B cell	UT
0.704601	3.64986	NK	UT
-3.98129	8.69326	B cell	UT
-1.44116	-2.67802	CD14 monocyte	WT
-2.57769	-7.632	Neutrophil	WT
2.56035	-2.71086	CD14 monocyte	WT
-3.51342	-6.64492	Neutrophil	WT
2.25056	-2.56446	CD14 monocyte	T209
-4.48283	5.98234	B cell	UT
10.2979	5.19127	proliferating pDC	WT
-0.155787	-4.35275	CD14 monocyte	WT
1.44821	5.28503	proliferating NK	WT
12.2693	-1.39672	DC	T209
-5.74274	8.85097	B cell	T209
-0.92122	-3.77795	CD14 monocyte	T209
-0.116111	-2.19819	CD14 monocyte	UT
-2.92988	7.33221	naive B cell	UT
-3.55592	8.72689	B cell	UT
-0.999423	-5.76555	Neutrophil	WT
-0.695639	-3.17373	CD14 monocyte	T209
-4.73165	8.67	B cell	T209
-3.64734	-2.9173	Platelet	WT
0.417973	3.57788	NK	UT
-1.81531	-8.81392	Neutrophil	T209
-3.34622	6.82322	naive B cell	UT
-0.728562	-2.85763	CD14 monocyte	WT
-4.04213	7.70526	naive B cell	UT
-3.15858	-5.24389	Neutrophil	T209
1.3533	-3.74326	CD14 monocyte	WT
-1.64918	-8.83654	Neutrophil	WT
0.754688	3.14506	NK	UT
-0.698826	-5.61234	Neutrophil	T209
11.6624	3.17316	pDC	T209
-2.07961	-9.85349	Neutrophil	WT
1.4728	-1.2659	CD14 monocyte	WT
-2.64642	-3.81391	CD14 monocyte	WT
11.3461	2.98744	DC	T209
-1.00052	-2.49732	CD14 monocyte	UT
10.857	3.69556	pDC	T209
-0.925246	-5.92172	CD14 monocyte	WT
12.9034	4.70295	pDC	UT
-3.01781	-7.32368	Neutrophil	WT
-3.02878	-10.1615	Neutrophil	WT
-2.98626	-6.51987	Neutrophil	T209
-3.4743	-8.52385	Neutrophil	WT
-3.77126	7.38248	naive B cell	T209
-3.46977	9.23201	B cell	UT
-4.65393	-1.64659	Platelet	T209
-4.40379	8.96177	B cell	T209
-3.40429	-7.87528	Neutrophil	T209
-2.47485	-4.39159	CD14 monocyte	UT
-0.777315	-1.70822	CD14 monocyte	WT
-2.30305	-8.10167	Neutrophil	UT
-1.97442	8.36857	Plasmablast	UT
-3.07063	7.9829	naive B cell	UT
12.3443	-1.58763	DC	UT
-3.51526	-7.77244	Neutrophil	WT
-0.847082	-10.2621	Neutrophil	WT
2.01604	-1.2511	CD14 monocyte	WT
2.07719	-3.76059	CD14 monocyte	WT
-2.69663	-4.14139	Neutrophil	UT
10.7908	3.07315	pDC	T209
1.15307	-4.19916	CD14 monocyte	WT
12.3918	-1.0012	DC	T209
-0.939657	1.21594	NK	UT
12.6968	-1.43189	DC	UT
-2.18788	-6.62037	Neutrophil	WT
-2.66542	-4.69866	CD14 monocyte	T209
-0.519837	2.57261	NK	WT
12.1634	-1.15162	DC	UT
2.15274	-2.06034	CD14 monocyte	WT
-1.74954	-9.51313	Neutrophil	WT
0.830979	3.31386	NK	UT
11.1285	4.11268	pDC	T209
2.25999	-3.76621	CD14 monocyte	WT
-0.120341	-1.47591	CD14 monocyte	T209
-4.39167	8.95301	B cell	UT
-2.4526	-6.94465	Neutrophil	T209
-2.37143	7.36477	naive B cell	UT
-2.50124	-10.4966	Neutrophil	WT
-1.09524	-9.33257	Neutrophil	WT
-6.35112	9.72833	B cell	WT
-2.20827	-8.70772	Neutrophil	T209
-0.0364554	4.09456	NK	UT
10.3487	2.50508	DC	UT
-2.81014	7.82971	naive B cell	WT
-5.14273	-1.02245	Platelet	WT
-2.43981	7.29746	naive B cell	UT
-2.92926	6.6444	naive B cell	UT
0.208953	-3.3923	CD14 monocyte	T209
2.20532	-2.53608	CD14 monocyte	WT
11.8253	-2.95224	DC	UT
-0.735153	-4.18628	CD14 monocyte	T209
-2.49668	-10.858	Neutrophil	WT
-1.71998	-4.43334	CD14 monocyte	T209
11.82	0.472669	pDC	UT
-6.56363	0.21612	Platelet	UT
-1.93439	-7.34783	Neutrophil	WT
-0.441783	-2.89541	CD14 monocyte	WT
-2.86914	8.11929	naive B cell	UT
-1.8182	-0.576526	NK	UT
-1.14742	-10.082	Neutrophil	WT
-3.33737	9.30625	B cell	UT
-3.30111	-8.85743	Neutrophil	UT
-3.81439	-7.88587	Neutrophil	T209
-2.57389	8.17064	Plasmablast	UT
12.9202	-2.96177	DC	UT
-1.89727	-4.39914	CD14 monocyte	T209
-5.77955	0.0165519	Platelet	WT
-3.88135	7.89272	Plasmablast	T209
-5.19654	-0.515854	Platelet	UT
-2.50087	-8.51858	Neutrophil	WT
-1.04495	-4.81144	CD14 monocyte	T209
-3.59181	6.74477	B cell	UT
0.753177	-0.839672	CD14 monocyte	WT
12.0707	-3.31196	DC	WT
12.1911	-0.747543	DC	UT
5.55327	7.76486	naive T cell	UT
-1.98929	8.31102	Plasmablast	T209
-1.5337	-3.08631	CD14 monocyte	T209
12.565	-1.20602	DC	UT
-5.22797	6.6875	B cell	UT
-2.98213	-4.59695	CD14 monocyte	T209
-0.967289	-2.64462	CD14 monocyte	T209
5.15157	7.76011	naive T cell	UT
2.27341	-2.40224	CD14 monocyte	WT
11.9034	0.476747	pDC	UT
10.7573	3.32767	pDC	T209
-3.47235	9.09282	B cell	WT
0.891659	-4.92267	CD14 monocyte	WT
-0.533883	-5.9853	Neutrophil	WT
0.105769	2.53595	NK	UT
-5.82482	5.67145	B cell	UT
-2.711	-8.29998	Neutrophil	WT
5.04734	8.24294	naive T cell	T209
-2.45405	-9.3013	Neutrophil	WT
-1.76534	-2.12514	B cell	UT
-2.46129	-6.34204	Neutrophil	T209
-6.05143	9.83833	B cell	WT
11.9661	-2.87657	DC	UT
-2.34743	-8.05581	Neutrophil	WT
-2.29049	-4.01513	CD14 monocyte	WT
-2.71304	7.99145	naive B cell	UT
-0.815377	-4.999	CD14 monocyte	WT
11.316	0.858223	pDC	T209
11.5883	-3.57758	DC	UT
-3.70105	9.44901	B cell	UT
-0.59448	5.03238	NKT	UT
5.5704	7.63367	naive T cell	UT
-1.06738	-4.53311	CD14 monocyte	T209
-2.93419	7.47028	B cell	WT
12.4243	-2.85201	DC	T209
-0.216388	-3.08588	Platelet	WT
5.76249	7.71493	naive T cell	UT
-1.26152	-11.573	Neutrophil	T209
0.00140012	-5.3587	Neutrophil	WT
-3.63424	6.61101	naive B cell	UT
-0.993054	1.23189	NK	UT
-5.07353	6.48257	B cell	UT
-0.292632	2.61862	NK	UT
2.45528	-4.33677	CD14 monocyte	WT
2.80126	-2.06379	CD14 monocyte	WT
-1.42437	-11.7284	Neutrophil	T209
0.479146	-2.17633	CD14 monocyte	WT
-1.68338	-7.8232	Neutrophil	T209
-3.4945	-7.08808	Neutrophil	UT
12.0454	-3.68525	DC	T209
-2.72756	6.84806	naive B cell	UT
2.29341	-2.88246	CD14 monocyte	T209
12.2123	-0.903731	DC	WT
-4.79623	9.59748	B cell	UT
-2.19806	-2.52095	NK	UT
-3.27929	7.72416	naive B cell	T209
-3.85844	-2.75711	Platelet	UT
-0.0674291	3.54658	NK	UT
5.98101	7.9357	naive T cell	UT
-3.75692	7.64084	naive B cell	UT
-3.06284	6.66553	naive B cell	UT
2.17061	-1.80942	CD14 monocyte	T209
-3.21835	-5.353	Neutrophil	T209
-2.9551	-4.54787	CD14 monocyte	T209
-2.75414	-4.04094	CD14 monocyte	WT
-1.84678	-10.8116	Neutrophil	WT
-1.36364	0.105111	NK	UT
12.6299	-1.98858	DC	T209
-0.539823	2.90397	NK	WT
0.230691	3.72498	NK	UT
-0.0498862	-3.22624	CD14 monocyte	WT
-4.94477	8.02061	B cell	UT
-3.42243	-8.91271	Neutrophil	WT
-1.04786	-3.93837	CD14 monocyte	WT
-0.38437	-7.81406	Neutrophil	WT
10.4966	4.71301	proliferating pDC	T209
-1.53054	-11.347	Neutrophil	WT
-5.78418	7.25493	B cell	UT
0.516045	4.4615	NK	WT
-4.23196	6.50705	B cell	UT
0.689106	4.68324	NK	UT
-0.859362	-4.92695	CD14 monocyte	WT
-4.11701	6.36308	B cell	UT
-2.35125	8.68478	Plasmablast	UT
-2.26323	8.27815	Plasmablast	UT
11.2035	1.12746	DC	T209
5.46071	8.20438	naive T cell	UT
-0.699663	4.98233	NKT	UT
12.486	-3.26921	DC	T209
-4.04259	6.64507	naive B cell	WT
2.96691	-3.31243	CD14 monocyte	T209
-6.61366	0.0470744	Platelet	T209
-1.3339	-0.103551	NK	UT
-4.22871	9.72722	B cell	UT
12.7081	-2.94191	DC	UT
11.683	-3.71869	DC	T209
0.337871	-5.54322	Neutrophil	T209
-1.61256	-11.2406	Neutrophil	WT
4.26131	8.34887	naive T cell	WT
-2.24208	-8.12262	Neutrophil	WT
-5.47634	8.63508	B cell	T209
-3.97685	-1.78771	Platelet	WT
-5.24871	6.9999	B cell	UT
11.533	0.0957659	pDC	T209
0.895679	-4.58603	CD14 monocyte	T209
0.538093	-2.03199	CD14 monocyte	UT
-2.0319	-6.96709	CD14 monocyte	WT
-0.0651646	-2.6508	CD14 monocyte	WT
-0.749258	-3.89788	CD14 monocyte	WT
0.21892	-5.32296	CD14 monocyte	WT
-2.99128	-9.48759	Neutrophil	WT
10.6108	1.8034	DC	UT
-3.85203	10.1444	B cell	WT
-2.0364	-10.6193	Neutrophil	WT
-5.53348	6.07059	B cell	UT
-3.10724	-9.37831	Neutrophil	T209
0.19101	3.10967	NK	UT
-6.24838	5.58468	B cell	UT
11.5485	-3.56103	DC	UT
-3.65456	9.05727	B cell	UT
-3.78525	6.05441	naive B cell	T209
-1.08943	0.645615	NK	UT
-2.22684	-2.97554	NK	UT
-3.66992	-6.79479	Neutrophil	T209
3.06956	-3.07632	CD14 monocyte	WT
0.694	-4.0756	CD14 monocyte	WT
-2.76505	-8.75245	Platelet	WT
-3.76076	9.43432	B cell	UT
11.1892	4.11307	pDC	WT
-3.68515	6.64031	naive B cell	UT
-3.54062	-6.76193	Neutrophil	WT
-3.91381	-8.0366	Neutrophil	T209
-5.27019	6.51066	B cell	UT
-1.79578	-6.43941	Neutrophil	T209
-1.73346	-5.29499	CD14 monocyte	UT
-2.1857	-2.11684	B cell	UT
4.24425	7.92806	NKT	UT
1.81109	-1.10311	CD14 monocyte	T209
12.4437	-3.35047	DC	T209
-0.859444	-2.04268	CD14 monocyte	WT
1.4053	-3.79279	CD14 monocyte	WT
-5.95657	8.76851	B cell	UT
-2.21059	-7.81559	Neutrophil	T209
12.0492	-2.97752	DC	WT
-4.24228	9.9699	B cell	UT
11.1771	4.28232	pDC	WT
-3.89556	7.12625	naive B cell	UT
12.4406	-1.58792	DC	UT
-3.29414	9.31209	B cell	WT
-1.19553	-11.89	Neutrophil	WT
0.566157	-1.24002	CD14 monocyte	T209
-4.7674	-1.24243	Platelet	UT
-5.19593	8.67528	B cell	UT
-3.46845	-7.8428	Neutrophil	WT
0.214289	-1.2861	CD14 monocyte	WT
-4.13266	6.15952	naive B cell	WT
1.52354	-2.49908	CD14 monocyte	WT
0.176457	-4.15341	Neutrophil	T209
4.44705	8.27267	naive T cell	UT
-0.832934	-5.06957	CD14 monocyte	WT
11.5836	-3.25803	DC	T209
5.5334	7.14265	NK	UT
-1.09243	-5.08125	Neutrophil	T209
-3.16218	6.60048	naive B cell	UT
-3.18723	8.25145	B cell	T209
-2.88727	6.97886	naive B cell	UT
-3.15158	8.15457	B cell	UT
0.311456	-4.72771	CD14 monocyte	WT
-6.53326	0.247968	Platelet	T209
-0.59335	-4.84285	CD14 monocyte	WT
-1.30542	-5.27024	CD14 monocyte	T209
-4.70216	7.25074	B cell	T209
-3.89789	-8.98441	Neutrophil	WT
-4.19802	9.78953	B cell	UT
-2.46511	-8.15256	Neutrophil	WT
-2.20386	-5.24965	CD14 monocyte	T209
12.3908	-3.17191	DC	UT
5.34524	8.60538	naive T cell	T209
-4.35738	6.41128	B cell	UT
-4.23782	9.01077	B cell	T209
-2.96111	9.12329	naive B cell	T209
-5.69115	7.29628	B cell	UT
-0.899339	-6.26958	CD14 monocyte	T209
0.955978	-0.647695	CD14 monocyte	WT
-2.7874	-9.22295	Neutrophil	WT
-5.1172	9.60201	B cell	UT
-4.82752	7.51357	B cell	UT
-2.19415	-4.22742	CD14 monocyte	UT
11.9285	-3.70576	DC	T209
1.70629	-2.88072	DC	T209
-2.98419	-5.41198	Neutrophil	WT
-4.48015	6.99603	B cell	UT
1.43391	-3.50203	CD14 monocyte	WT
-1.98568	-4.18022	CD14 monocyte	T209
-3.95306	7.55396	naive B cell	UT
-0.277905	2.62362	NK	T209
11.5927	3.46258	pDC	T209
-3.56213	6.68896	naive B cell	UT
1.06107	4.06875	NK	UT
-6.2066	5.29528	B cell	UT
-2.86277	-9.64072	Neutrophil	WT
-2.8225	-9.98356	Neutrophil	WT
-1.76996	-8.79682	Neutrophil	T209
1.94816	-1.89473	CD14 monocyte	T209
0.110401	2.94939	NK	UT
-3.75904	-8.93726	Neutrophil	WT
-4.83792	9.82454	B cell	UT
-1.77773	8.5589	Plasmablast	UT
2.78706	6.30444	proliferating NK	UT
-1.84146	-8.28146	Neutrophil	T209
-2.294	-3.90982	CD14 monocyte	UT
-5.60074	6.74975	B cell	UT
-5.33122	7.11522	B cell	UT
-0.749077	-3.60398	CD14 monocyte	T209
-3.76275	6.63261	B cell	UT
-1.7537	-4.36682	CD14 monocyte	WT
-2.29108	-9.6699	Platelet	WT
-2.52751	-10.637	Neutrophil	WT
4.40149	8.34533	naive T cell	UT
-2.56109	-4.23858	CD14 monocyte	UT
-5.63344	8.33635	B cell	T209
-0.119569	3.87901	NK	UT
11.589	-3.82022	DC	T209
-5.30535	2.59063	Platelet	T209
-1.7376	-4.52355	NK	UT
-5.06742	9.48182	B cell	UT
-0.0165214	-7.87882	Neutrophil	T209
11.6885	1.62539	pDC	T209
-0.968461	-3.62983	CD14 monocyte	WT
-1.45883	-11.2411	Neutrophil	T209
-0.603135	-5.60454	Neutrophil	T209
-3.64966	-9.49667	Neutrophil	WT
11.1217	1.67046	pDC	T209
11.2644	0.742117	pDC	WT
11.5837	1.39756	pDC	T209
-4.22732	10.1585	B cell	UT
-0.134392	-5.35123	CD14 monocyte	WT
-2.06801	-3.6864	CD14 monocyte	UT
-0.362769	2.86757	NK	UT
-3.29872	7.41064	naive B cell	UT
-0.834374	-6.1389	CD14 monocyte	T209
-3.83185	5.9316	naive B cell	WT
-4.96859	7.74127	B cell	UT
1.39516	5.23729	proliferating NK	UT
-3.43111	6.66705	B cell	UT
-2.50166	-2.73352	Platelet	UT
-1.98049	-11.4263	Neutrophil	WT
2.82319	-2.23549	CD14 monocyte	WT
-2.8267	-5.05653	Neutrophil	WT
-5.7295	5.158	B cell	UT
-0.0395385	-4.6045	CD14 monocyte	WT
-1.74534	8.74352	Plasmablast	UT
-1.96588	-3.07343	CD14 monocyte	T209
-3.92286	7.90501	B cell	UT
5.30724	7.96825	T cell	WT
-1.25083	-7.11264	Neutrophil	T209
-5.84149	5.86573	B cell	UT
-1.71372	-7.85379	Neutrophil	WT
5.11196	8.63766	naive T cell	UT
-1.05397	0.672627	NK	UT
2.24241	-3.06205	Platelet	WT
4.68383	7.90372	naive T cell	UT
-6.10316	8.78093	B cell	UT
-2.22542	-7.45827	Neutrophil	T209
-4.3751	7.92445	B cell	T209
-1.70865	-7.74181	Neutrophil	WT
-5.50326	6.64284	B cell	UT
1.40022	-1.56365	CD14 monocyte	T209
0.279637	-7.01119	Neutrophil	T209
-2.47188	-9.26649	Neutrophil	T209
-5.56642	4.72238	B cell	WT
0.162126	-2.42461	CD14 monocyte	T209
-5.03773	9.49121	B cell	UT
11.8748	4.04317	pDC	T209
0.676997	3.63147	NK	UT
-1.57071	-6.01596	Neutrophil	T209
1.4986	-3.59097	CD14 monocyte	WT
2.08358	-3.62952	CD14 monocyte	T209
-3.01573	-4.08449	NK	UT
-1.81773	-7.16164	Neutrophil	WT
-1.23104	-9.38461	Neutrophil	WT
2.49944	-2.30758	CD14 monocyte	WT
-2.74586	8.84528	B cell	T209
12.5549	-1.89796	DC	UT
-3.27696	-4.41154	Neutrophil	UT
5.87236	7.89314	naive T cell	UT
-5.60066	9.4492	B cell	UT
-4.84653	7.07456	B cell	UT
0.549305	-2.37387	CD14 monocyte	T209
-5.12859	10.2862	B cell	UT
5.94524	7.98422	naive T cell	UT
-2.92544	-7.38206	Neutrophil	T209
11.8404	-0.609585	DC	UT
-5.92517	6.42569	B cell	UT
0.216773	2.78873	NK	UT
-0.439511	-2.37233	CD14 monocyte	WT
-1.16861	-4.87709	CD14 monocyte	WT
-2.91404	-5.13214	Neutrophil	T209
-1.7189	-0.994526	NK	UT
-0.800281	1.80239	NK	UT
-0.088483	-2.20959	CD14 monocyte	UT
4.33688	7.03127	T cell	UT
11.348	1.37337	pDC	WT
4.4456	8.39103	naive T cell	UT
-3.49856	6.80368	naive B cell	WT
-1.89046	-9.15401	Neutrophil	WT
4.98173	7.31875	T cell	UT
-1.82138	-6.5208	Neutrophil	WT
-4.93153	9.14123	B cell	T209
0.0836249	4.15685	NK	UT
-2.75603	7.7924	naive B cell	UT
1.05719	-0.690756	CD14 monocyte	T209
11.3584	0.513864	pDC	T209
11.6887	-3.60142	DC	WT
-1.75431	-7.61186	Neutrophil	T209
2.12388	-3.77722	CD14 monocyte	WT
-1.80838	-7.60722	Neutrophil	T209
-5.41184	7.32324	B cell	UT
-0.480026	-2.19657	CD14 monocyte	T209
-0.251147	-2.42765	CD14 monocyte	T209
-3.33616	-6.29249	Neutrophil	T209
-2.53353	-6.6165	Neutrophil	T209
4.62785	8.10004	naive T cell	UT
1.11922	-0.980328	CD14 monocyte	T209
-5.45711	10.0596	B cell	T209
13.5768	5.14779	pDC	UT
-2.65343	-10.2772	Neutrophil	WT
-2.60502	7.10287	naive B cell	UT
-0.357842	-7.21602	Neutrophil	WT
-3.01971	-9.71083	Neutrophil	T209
-3.83894	-6.4453	Neutrophil	WT
11.7275	3.18438	pDC	UT
0.168567	3.82195	NK	UT
-2.02512	-9.54892	Neutrophil	WT
-0.0406887	-4.35752	CD14 monocyte	T209
-2.38497	-5.21967	CD14 monocyte	WT
-0.0609516	-2.58456	CD14 monocyte	WT
-2.44693	7.74141	naive B cell	UT
-0.100492	-2.24194	CD14 monocyte	T209
-2.38348	-2.58159	NK	UT
2.27098	-2.16018	CD14 monocyte	WT
-2.03536	8.97887	Plasmablast	T209
11.5099	3.14377	pDC	T209
4.09745	8.01534	naive T cell	WT
-5.57207	4.87646	B cell	UT
-2.81694	-6.08526	Neutrophil	UT
-6.23434	8.95889	B cell	UT
-2.40755	-4.00543	CD14 monocyte	T209
-1.37221	-7.28875	Neutrophil	T209
-1.22471	-11.8737	Neutrophil	T209
-1.26388	-8.15918	Neutrophil	WT
-2.59671	-4.75545	CD14 monocyte	T209
11.5723	2.39537	pDC	T209
-5.39496	-0.752547	Platelet	WT
-6.4518	0.229078	Platelet	UT
1.05816	-0.948933	CD14 monocyte	WT
12.5191	4.70004	pDC	UT
-3.01141	-6.39354	Neutrophil	WT
-2.62932	-9.16426	Neutrophil	T209
-4.40999	9.09113	B cell	WT
-4.21243	10.2615	B cell	UT
-5.06141	7.67505	B cell	UT
11.676	0.377945	pDC	T209
-2.55241	-5.4728	Neutrophil	T209
-2.07719	-10.6677	Neutrophil	WT
11.7283	-1.67512	DC	WT
4.22992	8.23093	naive T cell	UT
-0.13925	-3.47957	CD14 monocyte	T209
-3.00019	-5.96234	Neutrophil	T209
-0.0294345	3.76238	NK	UT
-1.24758	-7.22238	Neutrophil	WT
-1.54266	-10.2804	Neutrophil	WT
-1.86542	-2.81892	CD14 monocyte	T209
-5.04771	6.27297	B cell	UT
12.7747	4.67813	pDC	UT
2.56647	-4.15152	CD14 monocyte	WT
-2.17517	-3.98084	CD14 monocyte	T209
-5.23296	2.42514	Platelet	UT
1.59927	-1.28024	CD14 monocyte	WT
0.122011	-4.5835	CD14 monocyte	T209
12.0927	-0.648423	DC	UT
0.343616	-1.10541	CD14 monocyte	WT
-2.27736	-2.89397	CD14 monocyte	UT
11.0824	1.81102	pDC	UT
-5.88989	6.56736	B cell	UT
-4.31572	7.49256	B cell	UT
0.631989	3.81093	NK	UT
-1.14549	-8.12685	Neutrophil	WT
-5.27328	4.76967	B cell	T209
10.8157	3.05044	pDC	UT
-5.9985	4.8258	B cell	UT
1.00429	-1.3188	CD14 monocyte	UT
1.6005	5.47976	proliferating NK	UT
-5.73318	6.61981	B cell	UT
0.947198	4.23937	NK	UT
0.0355199	-4.31698	CD14 monocyte	WT
-2.9947	-5.72142	Neutrophil	T209
0.0945845	-1.22643	CD14 monocyte	T209
1.45842	-1.45159	CD14 monocyte	WT
0.1423	-1.08519	CD14 monocyte	T209
-5.86	4.83992	B cell	UT
-4.06428	9.28042	B cell	UT
-1.7202	-3.30218	CD14 monocyte	WT
-0.376864	-5.71537	Neutrophil	WT
5.1917	8.36271	naive T cell	T209
-5.11348	8.19734	B cell	UT
-5.05398	7.06155	B cell	T209
-5.02024	6.71294	B cell	UT
-4.60182	8.32452	B cell	UT
0.225378	-3.87513	CD14 monocyte	WT
-2.69424	-7.17726	Neutrophil	WT
-4.13357	7.1294	B cell	UT
-5.1479	8.99552	B cell	UT
11.3034	3.13988	pDC	T209
-1.75115	-7.00792	Neutrophil	WT
11.57	3.1962	pDC	UT
10.942	3.24605	pDC	WT
-2.92943	7.09869	naive B cell	UT
1.75547	-2.82487	CD14 monocyte	T209
-1.43699	0.202976	NK	UT
10.8235	4.3612	proliferating pDC	T209
11.345	2.37867	pDC	WT
-4.0891	6.77506	naive B cell	UT
-3.5355	6.9216	naive B cell	UT
-3.21159	9.59549	B cell	UT
-0.775887	-1.88935	B cell	UT
-1.06103	-4.39109	CD14 monocyte	WT
-1.69193	-6.95092	Neutrophil	T209
10.1928	4.59267	DC	UT
12.3815	-1.75893	DC	UT
-3.31302	9.10309	B cell	UT
-4.8182	-1.04476	Platelet	WT
13.0127	-1.76941	DC	T209
-3.41247	7.92247	naive B cell	UT
-1.79067	-7.37714	Neutrophil	WT
4.78001	7.87177	naive T cell	UT
-4.76481	9.89844	B cell	UT
-1.37169	0.351244	NK	UT
-1.6553	-5.90795	Neutrophil	T209
-0.546652	2.20101	NKT	UT
-2.23486	8.13961	Plasmablast	WT
-1.06201	-10.4678	Neutrophil	WT
-2.48926	-9.77762	Neutrophil	T209
-1.004	-6.07543	CD14 monocyte	T209
-2.49982	-7.40142	Neutrophil	WT
-6.11701	5.59541	B cell	UT
5.70658	8.16875	naive T cell	T209
11.7876	-1.26485	DC	T209
12.7285	-2.06525	DC	UT
-3.61479	-3.08839	Platelet	WT
-2.08885	-8.9455	Neutrophil	WT
-1.11037	-3.16339	CD14 monocyte	UT
1.35101	-3.73108	CD14 monocyte	WT
-4.51694	8.07237	B cell	WT
12.2268	-3.29762	DC	T209
-2.14164	8.8526	Plasmablast	UT
11.9468	-2.36047	DC	UT
12.5369	-3.05865	DC	UT
-1.77426	-4.33671	CD14 monocyte	UT
10.8333	2.84198	DC	UT
0.0265756	3.51426	NK	UT
-1.4803	-6.73939	Neutrophil	WT
12.3735	-2.06184	DC	WT
-3.66115	-8.49585	Neutrophil	WT
-3.08718	8.04673	Plasmablast	UT
-6.20976	8.80667	B cell	UT
-0.512654	-4.92896	CD14 monocyte	T209
-4.91413	6.35315	B cell	UT
-2.77169	-5.58055	CD14 monocyte	WT
11.2067	1.10234	pDC	T209
-4.46286	7.97701	B cell	UT
-5.28878	7.65786	B cell	T209
-2.39457	7.17894	naive B cell	UT
-5.3922	9.97122	B cell	WT
-3.62196	-8.41522	Neutrophil	T209
-1.24225	-3.04549	CD14 monocyte	T209
0.723329	-7.6569	Neutrophil	T209
-0.527875	-5.56058	CD14 monocyte	T209
-3.72215	-8.63543	Neutrophil	WT
-3.61208	-7.11181	Neutrophil	WT
-0.112028	4.00469	NK	T209
1.99495	-1.85946	CD14 monocyte	WT
-0.885692	-3.22909	CD14 monocyte	T209
-6.23537	6.90677	B cell	UT
-4.40243	7.35043	B cell	UT
-2.00626	-3.72255	CD14 monocyte	T209
-1.91759	-3.85171	CD14 monocyte	T209
-2.33984	7.70445	naive B cell	UT
12.4422	-1.08431	DC	UT
-0.127637	-3.45602	CD14 monocyte	WT
11.8002	-0.116356	pDC	UT
-5.77619	6.8357	B cell	UT
-3.03676	6.71026	naive B cell	UT
-4.87049	9.70616	B cell	UT
-5.95183	5.91328	B cell	UT
-6.18702	8.15511	B cell	UT
-2.58802	-7.67977	Neutrophil	T209
-4.96953	5.64843	B cell	UT
-2.22502	-3.38135	CD14 monocyte	T209
10.7909	3.0398	pDC	UT
10.2574	6.82531	proliferating pDC	T209
-1.54778	-4.73215	CD14 monocyte	T209
11.5819	3.12376	pDC	T209
10.902	3.04749	pDC	UT
-0.23987	-3.38417	Neutrophil	WT
-0.626097	-4.16561	DC	T209
-6.02824	-0.268781	Platelet	WT
-6.49032	9.30185	B cell	UT
-4.47916	7.03907	B cell	UT
-3.52115	7.76877	naive B cell	UT
-0.675566	-2.37756	CD14 monocyte	UT
4.66331	8.3373	naive T cell	WT
-0.952256	-3.95236	CD14 monocyte	T209
1.12819	-1.13844	CD14 monocyte	WT
-3.06077	8.19133	naive B cell	UT
0.436558	-4.57109	CD14 monocyte	WT
2.31718	-3.61373	CD14 monocyte	WT
1.35773	-2.87058	CD14 monocyte	T209
-3.82593	-3.24711	Platelet	WT
-4.12196	9.91104	B cell	UT
-2.11094	-5.90546	Neutrophil	T209
-5.96491	9.12502	B cell	UT
-1.41839	-9.57486	Neutrophil	T209
-2.44517	-7.62504	Neutrophil	T209
-1.94671	-3.91377	CD14 monocyte	T209
-1.3928	0.238843	NK	UT
4.22403	8.25533	naive T cell	UT
-0.535592	-5.7907	Neutrophil	WT
-2.35379	-9.00316	Neutrophil	WT
-5.45885	9.26083	B cell	UT
-6.52384	0.289443	Platelet	WT
2.70721	-2.12023	CD14 monocyte	T209
-3.09944	9.55682	B cell	UT
-2.26773	-10.0535	Neutrophil	T209
12.549	4.36154	pDC	T209
10.1614	5.15503	proliferating pDC	T209
-3.26727	-8.99799	Neutrophil	T209
-2.91534	-5.43659	Neutrophil	T209
-5.77627	0.257794	Platelet	T209
0.301134	2.79678	NK	UT
-5.33401	9.51511	B cell	WT
11.1074	-1.87958	DC	UT
5.31271	8.29444	naive T cell	UT
10.1485	6.67586	proliferating pDC	T209
-4.95517	9.19911	B cell	T209
-2.82547	-6.47769	Neutrophil	T209
-4.1585	-7.6355	Neutrophil	WT
4.10622	6.84928	T cell	UT
-5.21555	9.50351	B cell	UT
10.1092	6.75179	proliferating pDC	UT
-6.12098	5.63134	B cell	UT
-2.58676	7.63809	naive B cell	UT
-0.415626	-4.20651	CD14 monocyte	WT
-6.44376	0.179769	Platelet	WT
-1.64373	-7.871	Neutrophil	WT
1.06151	4.72703	NK	UT
-2.53356	-3.2198	CD14 monocyte	UT
-1.57241	-6.33955	B cell	T209
-3.13795	-8.60331	Neutrophil	WT
0.391327	-1.35339	CD14 monocyte	UT
-5.70553	7.04585	B cell	UT
-0.541905	2.90249	NK	UT
-0.643845	-2.92985	CD14 monocyte	T209
-4.3693	8.51763	B cell	UT
-4.3906	8.52179	B cell	UT
-5.40666	8.34494	B cell	UT
-1.05924	-5.73931	CD14 monocyte	WT
1.11645	-1.74152	CD14 monocyte	WT
-5.74632	-0.373533	Platelet	WT
-2.6307	-4.9224	Neutrophil	WT
0.78728	3.66399	NK	UT
-4.82921	-1.42745	Platelet	WT
-1.26265	-6.74169	Neutrophil	WT
11.7193	-3.69254	DC	WT
12.2059	-1.02795	DC	UT
-0.4289	-6.4307	Neutrophil	WT
-4.6774	7.02924	naive B cell	WT
1.50113	-3.96202	CD14 monocyte	T209
-0.455043	-4.54391	CD14 monocyte	T209
-1.96303	8.74711	Plasmablast	T209
-3.54631	9.88891	B cell	UT
10.8258	2.95215	pDC	T209
-3.47495	8.78705	B cell	WT
11.6839	1.20546	pDC	UT
-2.2418	-8.9647	Neutrophil	WT
0.59929	3.70025	NK	UT
-0.242114	-3.03445	CD14 monocyte	WT
-0.607096	-8.50002	Neutrophil	T209
-2.50895	-3.90802	CD14 monocyte	UT
-2.34491	-8.0117	Neutrophil	WT
12.5525	-2.26054	DC	UT
-5.9922	8.35327	B cell	UT
11.438	3.64672	pDC	T209
-1.81056	-9.10678	Neutrophil	T209
12.3347	-2.61324	DC	UT
-2.06156	-5.83179	Neutrophil	T209
-0.328235	-5.26633	CD14 monocyte	T209
-3.95176	-1.93947	Platelet	UT
-1.9243	-6.48053	Neutrophil	T209
-2.38423	-4.85056	CD14 monocyte	T209
5.62881	8.56598	naive T cell	UT
-1.69591	-4.34227	CD14 monocyte	T209
-2.71506	-5.24149	Neutrophil	WT
-2.81915	8.13685	naive B cell	UT
-5.86082	9.2454	B cell	UT
-1.94592	-5.10596	CD14 monocyte	T209
-2.07725	-8.04029	Neutrophil	T209
0.0611106	-2.66024	CD14 monocyte	T209
-4.82864	6.5277	B cell	UT
-0.535114	-3.00671	CD14 monocyte	T209
-6.59297	0.280234	Platelet	WT
-2.78187	-9.48899	Neutrophil	T209
-3.05424	-7.55202	Neutrophil	WT
-2.97795	-9.75607	Neutrophil	WT
-3.12155	-8.28695	Neutrophil	WT
-4.33767	6.43156	B cell	WT
-0.43726	-2.23789	CD14 monocyte	WT
-3.90843	-1.54529	Platelet	WT
1.62179	5.50544	proliferating NK	UT
2.63527	-3.97596	CD14 monocyte	T209
5.21871	8.0543	naive T cell	UT
-2.52505	-8.01342	Neutrophil	WT
11.5079	2.96832	pDC	WT
-4.75043	10.0554	B cell	UT
-4.81813	10.1081	B cell	UT
-2.29963	-3.76382	CD14 monocyte	UT
0.375438	3.73254	NK	UT
-4.76335	6.04038	B cell	UT
11.6903	-0.273085	DC	T209
4.55036	7.94958	naive T cell	T209
-5.19398	9.32386	B cell	UT
-3.01553	9.33024	B cell	WT
-5.87517	6.00044	B cell	UT
2.78461	-3.03644	CD14 monocyte	WT
12.6128	-2.29719	DC	T209
-6.25521	0.180386	Platelet	T209
1.37944	5.21776	proliferating NK	WT
-1.42103	-10.8955	Neutrophil	T209
-4.63286	8.19648	B cell	UT
-2.65936	-10.3277	Neutrophil	WT
-1.77492	-3.0971	CD14 monocyte	T209
4.94759	8.55132	naive T cell	UT
-4.5387	10.1822	B cell	WT
-0.397979	-1.46078	CD14 monocyte	WT
0.360372	-7.75902	Neutrophil	T209
-3.67367	8.87358	B cell	WT
-4.88891	10.0204	B cell	UT
0.660891	3.63608	NK	UT
-4.7526	6.3663	B cell	WT
-3.4676	8.84402	naive B cell	UT
1.92439	-1.63459	CD14 monocyte	T209
-2.79829	7.05308	naive B cell	UT
-1.742	-7.35316	Neutrophil	T209
-2.50405	-10.245	Neutrophil	T209
2.54859	-1.89679	CD14 monocyte	WT
-1.31879	-6.78956	Neutrophil	WT
-2.93612	7.08465	naive B cell	UT
2.7729	-3.7332	CD14 monocyte	WT
-2.05053	-4.39958	CD14 monocyte	T209
-2.35173	-3.83349	CD14 monocyte	UT
-0.688787	-6.82904	CD14 monocyte	T209
1.2775	-3.24314	CD14 monocyte	T209
11.3689	2.80728	pDC	UT
-3.56223	6.43555	B cell	UT
-1.80147	-7.65272	Neutrophil	WT
-0.454433	2.61985	NK	UT
-5.99268	8.98554	B cell	UT
-3.17922	7.4741	B cell	UT
-1.14973	0.949245	NK	UT
11.5423	1.27646	pDC	T209
-3.19832	-8.50067	Neutrophil	T209
1.10216	-0.685618	CD14 monocyte	UT
-6.05717	9.33419	B cell	UT
-1.09574	-2.73623	CD14 monocyte	UT
1.54709	-4.14397	CD14 monocyte	WT
-0.480983	-2.44086	CD14 monocyte	T209
-5.73557	0.482203	Platelet	WT
-6.15226	0.498601	Platelet	UT
-2.02209	-8.76346	Neutrophil	WT
0.0201833	-2.79846	CD14 monocyte	WT
-5.08414	9.13778	B cell	WT
10.9525	3.68571	pDC	UT
12.3392	-1.07011	DC	UT
-2.38818	-8.30314	Neutrophil	WT
-4.01114	8.96928	B cell	T209
-4.33231	7.67103	naive B cell	WT
12.2722	-1.8365	DC	T209
-6.09041	7.82567	B cell	UT
-5.416	6.68963	B cell	UT
-0.0639978	3.43826	NK	UT
-5.96746	10.0865	B cell	UT
-5.66586	9.65812	B cell	T209
-0.80655	1.83079	NK	UT
0.826469	-2.25525	CD14 monocyte	T209
-3.48506	8.37764	B cell	T209
5.79746	7.93494	naive T cell	WT
5.74087	8.45787	naive T cell	UT
-2.48635	-3.92974	CD14 monocyte	WT
0.832477	-2.52049	CD14 monocyte	T209
-0.0124302	-5.92082	CD14 monocyte	WT
-6.55489	9.0453	B cell	UT
10.1825	4.84197	proliferating pDC	T209
-2.55688	-10.6372	Neutrophil	T209
-5.14264	9.34409	B cell	T209
-2.47374	-9.25264	Neutrophil	T209
-3.13074	7.5192	naive B cell	UT
-1.36739	-5.87024	CD14 monocyte	WT
-0.645692	-6.26413	Neutrophil	WT
2.36211	-3.0731	CD14 monocyte	T209
-6.05065	4.88739	B cell	UT
0.461357	3.9192	NK	UT
-2.03715	-7.68061	Neutrophil	WT
2.08373	-1.54381	CD14 monocyte	WT
-6.0325	9.58434	B cell	UT
-4.23459	7.86339	naive B cell	T209
-1.46942	-7.45338	Neutrophil	WT
12.4143	-1.83692	DC	T209
3.04858	-3.17969	CD14 monocyte	WT
-3.46026	-9.21412	Neutrophil	WT
-3.15463	8.31693	B cell	T209
-5.81697	9.33617	B cell	T209
-2.83077	8.02594	naive B cell	WT
-0.155316	-3.50557	CD14 monocyte	WT
-1.78095	-2.40345	B cell	UT
12.777	-1.23733	DC	UT
-5.25326	9.32099	B cell	UT
1.73863	-3.43727	CD14 monocyte	WT
-2.99269	-9.679	Neutrophil	WT
-4.5347	10.3682	B cell	UT
-2.47465	-5.10507	CD14 monocyte	T209
-1.52295	-0.526829	NK	UT
-5.23089	8.10016	B cell	UT
-6.16237	8.98188	B cell	UT
-1.66845	-11.3814	Neutrophil	WT
-1.18817	-3.89172	CD14 monocyte	WT
-2.77924	-4.26038	CD14 monocyte	T209
11.2145	2.18796	DC	UT
-2.3303	-5.84939	Neutrophil	WT
12.4562	-1.15084	DC	WT
-3.15866	9.22323	B cell	UT
-3.07838	-5.75641	Neutrophil	WT
-3.91244	9.99465	B cell	UT
-1.3352	-8.99661	Neutrophil	WT
-3.82406	6.21028	B cell	WT
0.562399	-2.49305	CD14 monocyte	WT
-4.29582	-2.95012	Platelet	WT
-3.01813	8.26437	Plasmablast	UT
-0.503582	-3.47617	CD14 monocyte	WT
1.3353	-3.51461	CD14 monocyte	WT
-1.20104	0.473521	NK	UT
-1.25646	-2.16877	CD14 monocyte	T209
-0.250242	-4.99482	CD14 monocyte	T209
-2.26576	-4.82781	CD14 monocyte	T209
-3.10315	8.86703	B cell	UT
-3.35952	8.86433	B cell	T209
0.543538	-1.29564	CD14 monocyte	T209
-1.11044	-1.78479	CD14 monocyte	T209
1.34016	-3.15251	CD14 monocyte	WT
-1.31587	-3.71373	CD14 monocyte	UT
12.0076	-0.658037	DC	UT
4.32225	6.99422	T cell	UT
0.250404	3.30657	NK	UT
-0.419977	-4.55644	CD14 monocyte	T209
-2.53018	-4.10246	CD14 monocyte	T209
10.605	4.5471	proliferating pDC	T209
3.74023	8.23135	NKT	UT
-2.1992	-7.91151	Neutrophil	T209
-2.22322	-3.40421	B cell	T209
-0.814187	-6.14279	Neutrophil	WT
-3.83604	9.13265	B cell	T209
10.8691	4.17973	pDC	T209
-2.02381	-4.78938	CD14 monocyte	WT
0.0599405	-0.915278	CD14 monocyte	T209
-6.18066	5.57487	B cell	UT
-3.20559	7.28109	naive B cell	UT
-3.89957	6.37647	naive B cell	UT
-5.43229	7.30563	B cell	T209
-2.56752	-2.21483	Platelet	UT
0.75109	-0.921718	CD14 monocyte	T209
-3.70689	6.28856	naive B cell	UT
-2.36388	-10.6221	Neutrophil	T209
-6.22492	-0.110449	Platelet	UT
-2.60575	-7.94599	Neutrophil	WT
-0.580263	2.75837	NK	T209
-1.7604	-6.14555	Neutrophil	T209
-1.95318	-10.7665	Neutrophil	WT
12.681	-2.10802	DC	T209
-4.8377	9.93117	B cell	UT
-2.63747	-10.1881	Neutrophil	T209
-5.99868	-0.112506	Platelet	T209
-0.649435	-5.96434	Neutrophil	WT
-2.71418	7.01423	naive B cell	UT
-0.535106	-2.23456	CD14 monocyte	WT
-4.26795	7.28114	B cell	UT
-0.24871	-4.37559	B cell	WT
11.2318	1.76552	pDC	T209
0.645835	3.20073	NK	UT
5.21102	7.86723	naive T cell	UT
12.8374	-2.21722	DC	T209
-3.34877	7.08158	naive B cell	UT
-0.412709	-2.40646	CD14 monocyte	WT
-4.66799	9.13091	B cell	UT
1.46632	-3.27291	CD14 monocyte	T209
-3.46397	8.50185	B cell	T209
-4.67292	5.65905	B cell	UT
-3.48009	9.1355	B cell	UT
-2.4833	-4.19862	CD14 monocyte	T209
11.3406	0.53753	pDC	T209
2.88591	-2.82308	CD14 monocyte	WT
11.1955	3.80567	pDC	T209
-1.39791	-5.1498	Neutrophil	UT
-8.61381	1.66791	Ukn	UT
-3.62706	-6.61726	Neutrophil	UT
-3.02903	8.42891	naive B cell	UT
0.925797	-5.8483	CD14 monocyte	WT
0.943729	-2.77581	CD14 monocyte	WT
-2.63785	7.39613	naive B cell	UT
-5.23124	6.68159	B cell	UT
[truncated: 39,757 more rows]

## Sheet: Bar
condition	celltype	freq	total	proportion
T209	T cell	21	11998	0.00175029
T209	naive T cell	307	11998	0.0255876
T209	NK	159	11998	0.0132522
T209	pDC	983	11998	0.0819303
T209	Plasmablast	93	11998	0.00775129
T209	proliferating NK	47	11998	0.00391732
T209	proliferating pDC	318	11998	0.0265044
T209	CD14 monocyte	3750	11998	0.312552
T209	NKT	15	11998	0.00125021
T209	Platelet	372	11998	0.0310052
T209	Neutrophil	3117	11998	0.259793
T209	naive B cell	364	11998	0.0303384
T209	Erythrocyte	4	11998	0.000333389
T209	DC	933	11998	0.077763
T209	B cell	1475	11998	0.122937
T209	Ukn	40	11998	0.00333389
UT	naive T cell	1007	15944	0.0631586
UT	Neutrophil	574	15944	0.036001
UT	naive B cell	1684	15944	0.10562
UT	T cell	196	15944	0.012293
UT	DC	1549	15944	0.0971525
UT	B cell	5474	15944	0.343327
UT	NK	2347	15944	0.147203
UT	pDC	578	15944	0.0362519
UT	Plasmablast	371	15944	0.0232689
UT	proliferating NK	49	15944	0.00307326
UT	proliferating pDC	49	15944	0.00307326
UT	CD14 monocyte	1279	15944	0.0802183
UT	NKT	147	15944	0.00921977
UT	Platelet	524	15944	0.032865
UT	Ukn	73	15944	0.00457852
UT	Erythrocyte	43	15944	0.00269694
WT	naive T cell	159	13814	0.0115101
WT	T cell	17	13814	0.00123064
WT	DC	448	13814	0.0324309
WT	Neutrophil	4858	13814	0.351672
WT	NK	78	13814	0.00564645
WT	pDC	463	13814	0.0335167
WT	Plasmablast	92	13814	0.00665991
WT	proliferating NK	44	13814	0.00318517
WT	proliferating pDC	254	13814	0.0183871
WT	CD14 monocyte	5522	13814	0.399739
WT	NKT	1	13814	7.23903e-05
WT	Platelet	752	13814	0.0544375
WT	B cell	810	13814	0.0586362
WT	naive B cell	284	13814	0.0205589
WT	Erythrocyte	13	13814	0.000941074
WT	Ukn	19	13814	0.00137542
