# Supplementary material for: Glycans on non-structural protein 1 prevent premature T-cell mediated dengue virus clearance
Source: EMBO Mol Med. 2025 Sep 17;17(11):2995–3020. doi: 10.1038/s44321-025-00311-6 (PMC12603335; doi:10.1038/s44321-025-00311-6)
Supplement: Supplementary file 8 — Source data Fig. 6 [file 44321_2025_311_MOESM8_ESM.zip › Figure 6/Figure 6D.xlsx]

## Sheet: Bar
condition	celltype	freq	total	proportion
T209	T cell	21	11998	0.00175029
T209	naive T cell	307	11998	0.0255876
T209	pDC	983	11998	0.0819303
T209	proliferating pDC	318	11998	0.0265044
T209	CD14 monocyte	3750	11998	0.312552
T209	Neutrophil	3117	11998	0.259793
T209	DC	933	11998	0.077763
UT	naive T cell	1007	15944	0.0631586
UT	Neutrophil	574	15944	0.036001
UT	T cell	196	15944	0.012293
UT	DC	1549	15944	0.0971525
UT	pDC	578	15944	0.0362519
UT	proliferating pDC	49	15944	0.00307326
UT	CD14 monocyte	1279	15944	0.0802183
WT	naive T cell	159	13814	0.0115101
WT	T cell	17	13814	0.00123064
WT	DC	448	13814	0.0324309
WT	Neutrophil	4858	13814	0.351672
WT	pDC	463	13814	0.0335167
WT	proliferating pDC	254	13814	0.0183871
WT	CD14 monocyte	5522	13814	0.399739

## Sheet: TNFumap
umap_1	umap_2	ident	Tnf	Condition
-2.37817	7.27866	2	1	UT
0.234355	3.74022	16	1	UT
0.057263	-6.7613	14	1	UT
-1.97823	-3.66221	1	1	UT
-2.54835	-4.42563	1	1	UT
11.5415	-1.65201	19	1	UT
-5.45511	9.69729	6	1	UT
0.737031	4.32052	17	1	UT
-1.1847	1.13933	17	1	UT
-0.773764	2.12251	17	1	UT
-4.28544	9.18906	8	1	UT
-3.6304	-7.39355	10	1	UT
-3.12955	-5.97741	10	1	UT
0.0706869	-2.25652	3	1	UT
-2.67423	7.76934	2	1	UT
-4.77501	8.21241	4	1	UT
11.0422	2.13226	22	1	UT
-2.43578	7.7614	2	1	UT
-8.65428	1.63869	36	1	UT
-5.34464	8.08745	6	1	UT
-0.401473	3.36223	16	1	UT
-4.33912	8.18389	27	1	UT
-4.33791	6.47462	4	1	UT
-1.49088	0.0204261	17	1	UT
3.73762	8.20119	31	1	UT
3.90645	8.40135	13	1	UT
0.131353	3.39804	16	1	UT
11.5939	2.93071	22	1	UT
-3.12803	-6.75092	10	1	UT
0.782164	4.23045	16	1	UT
12.2471	-0.891412	19	1	UT
-4.11255	9.8107	8	1	UT
-3.12929	-4.64205	1	1	UT
-4.43489	9.40484	4	1	UT
12.8905	-2.05825	12	1	UT
-3.67211	6.43523	2	1	UT
-3.02644	6.66144	2	1	UT
-1.40231	-0.0413202	17	1	UT
-5.75115	5.98912	7	1	UT
-0.460973	2.89363	16	1	UT
-4.50215	9.47208	27	1	UT
0.21143	3.44108	16	1	UT
12.3545	-2.07173	12	1	UT
1.39516	5.23729	32	1	UT
-3.42193	10.1004	8	1	UT
-5.23832	10.3011	8	1	UT
0.150779	3.77722	17	1	UT
-0.45096	2.46532	16	1	UT
-5.18107	7.47754	4	1	UT
4.50761	8.62602	13	1	UT
12.2021	-3.49498	19	1	UT
-3.81727	9.68323	8	1	UT
-6.46486	9.55391	6	1	UT
-0.360009	3.40473	17	1	UT
-3.77943	8.01848	4	1	UT
-2.84987	8.1721	2	1	UT
-5.01079	10.0956	8	1	UT
12.1557	-0.942142	12	1	UT
-3.24454	7.31986	2	1	UT
4.5488	8.06338	13	1	UT
-3.05094	-6.46438	10	1	UT
10.8333	2.84198	28	1	UT
0.152927	-1.36107	3	1	UT
-4.17396	9.43407	4	1	UT
-1.42942	-0.0345922	17	1	UT
-1.87516	-3.12261	1	1	UT
-5.68347	9.20896	6	1	UT
-3.39659	9.72446	8	1	UT
-2.61979	-4.24437	1	1	UT
-3.02951	-7.39543	15	1	UT
-4.64632	8.53924	4	1	UT
-6.51579	-0.726412	25	1	UT
-3.58384	-2.655	21	1	UT
-3.81898	6.68916	4	1	UT
0.791314	3.79851	16	1	UT
-3.55765	6.72535	4	1	UT
-5.01356	7.25144	4	1	UT
-4.51527	8.31588	27	1	UT
-6.13871	8.61789	6	1	UT
-1.70908	-6.84895	9	1	UT
-4.07392	6.92506	4	1	UT
0.736866	3.29085	16	1	UT
12.7219	-0.558165	12	1	UT
-3.70838	7.95259	2	1	UT
-3.10983	-7.44931	10	1	UT
-2.92591	6.75087	2	1	UT
0.639778	3.41519	17	1	UT
-5.48306	0.14888	21	1	UT
-5.49935	6.95105	4	1	UT
-4.54859	6.38864	4	1	UT
11.9787	-2.08748	19	1	UT
-5.67652	4.88977	7	1	UT
11.7267	-3.55783	19	1	UT
0.619596	3.54612	16	1	UT
-5.29405	7.47354	4	1	UT
-1.41712	-3.82283	1	1	UT
-2.98619	7.15763	4	1	UT
-3.30094	9.29493	8	1	UT
-3.53083	6.61458	2	1	UT
-3.98308	6.85125	4	1	UT
0.692308	-3.92943	17	1	UT
12.2995	-3.17886	19	1	UT
-8.61106	1.66698	36	1	UT
-2.29175	-4.42612	1	1	UT
-2.49468	-3.56191	1	1	UT
-5.94501	5.24595	7	1	UT
5.44168	8.3869	13	1	UT
-4.41896	9.57097	6	1	UT
-0.426181	2.41894	17	1	UT
0.152893	4.24063	31	1	UT
-3.24286	8.08451	2	1	UT
0.174349	4.34371	16	1	UT
-2.02025	-7.34331	14	1	UT
-2.341	7.75033	2	1	UT
1.09892	3.88568	16	1	UT
-5.14419	8.11665	6	1	UT
-3.89542	6.46478	2	1	UT
-0.51655	2.24867	17	1	UT
-1.39378	-3.06805	1	1	UT
-6.2653	-0.334341	25	1	UT
4.52876	7.95321	13	1	UT
12.595	-1.5224	12	1	UT
-0.309911	4.71125	31	1	UT
-1.22551	-3.59546	1	1	UT
-4.45091	8.32624	27	1	UT
12.3269	-2.98659	12	1	UT
-2.2773	-4.80352	10	1	UT
-1.71154	-1.55877	17	1	UT
-5.33633	-1.06786	21	1	UT
-3.11124	-5.3312	10	1	UT
-4.05684	7.81159	27	1	UT
-2.65186	9.28618	2	1	UT
4.88077	8.58836	13	1	UT
-2.75135	-3.22073	21	1	UT
-5.61453	9.06845	6	1	UT
4.84581	6.30483	29	1	UT
-0.586107	-7.47884	14	1	UT
-4.58494	9.29463	6	1	UT
0.660891	3.63608	16	1	UT
10.8909	3.61831	23	1	UT
-0.0998573	-2.21446	3	1	UT
-2.21173	-3.05371	1	1	UT
4.08469	8.04157	31	1	UT
-4.94558	10.2686	8	1	UT
-2.42492	7.90288	2	1	UT
4.53871	8.41043	13	1	UT
5.59954	8.01145	13	1	UT
-3.17605	7.21355	2	1	UT
-2.6546	-4.40665	1	1	UT
-3.51073	6.86569	2	1	UT
-4.7074	8.55336	2	1	UT
-5.57166	9.01129	7	1	UT
4.38995	8.17374	13	1	UT
-1.09489	1.12656	17	1	UT
-4.22993	7.66431	4	1	UT
-2.07174	-3.11264	1	1	UT
-5.59737	7.03833	4	1	UT
-1.50033	-2.44392	1	1	UT
12.6098	-2.65965	12	1	UT
-1.4086	-3.15257	1	1	UT
-2.92039	7.7157	2	1	UT
-4.51718	-1.70772	21	1	UT
-2.36028	-1.99144	7	1	UT
-2.83087	7.89119	2	1	UT
-1.9111	8.65078	26	1	UT
-1.69569	8.70099	26	1	UT
12.0092	-3.20054	19	1	UT
-6.14005	9.71279	6	1	UT
-5.04185	5.6823	7	1	UT
11.9949	-3.00083	19	1	UT
-2.57746	7.94781	2	1	UT
-4.42803	-1.65817	21	1	UT
-5.22498	5.00439	7	1	UT
12.5582	-2.83939	12	1	UT
-2.19415	-4.22742	1	1	UT
-0.382192	-2.69354	3	1	UT
-0.777238	1.66749	17	1	UT
-3.79751	7.22129	4	1	UT
11.8765	-0.603204	12	1	UT
12.736	4.55945	30	1	UT
-4.89758	8.72321	27	1	UT
0.868905	-1.41284	3	1	UT
-1.26544	0.619508	17	1	UT
4.60915	8.45704	13	1	UT
3.8014	8.51086	31	1	UT
11.3265	1.65355	22	1	UT
-5.24343	7.90716	4	1	UT
-4.03051	7.44012	27	1	UT
-4.25685	7.48416	4	1	UT
-3.04693	8.50947	26	1	UT
-0.484887	2.87402	16	1	UT
-3.7844	-6.66007	10	1	UT
-4.24652	6.14904	4	1	UT
-3.59421	8.49886	7	1	UT
-0.235374	2.55727	17	1	UT
-2.66093	9.22263	8	1	UT
-5.10865	10.1322	8	1	UT
12.0731	-2.50477	19	1	UT
4.27238	7.91966	13	1	UT
-5.86815	5.60723	7	1	UT
10.5984	4.48978	28	1	UT
-4.55931	7.36835	4	1	UT
-5.04154	6.4495	7	1	UT
-5.45613	9.26774	6	1	UT
-2.79482	7.23809	2	1	UT
-3.24845	9.17896	8	1	UT
-1.38369	-0.0430469	17	1	UT
-3.42532	-7.79867	10	1	UT
12.2347	-0.492331	12	1	UT
-4.46184	5.84269	7	1	UT
-0.209687	-1.96471	3	1	UT
5.36372	7.58567	13	1	UT
12.8144	-1.48832	12	1	UT
11.2528	3.36613	23	1	UT
-2.39648	-2.65673	17	1	UT
-0.289603	3.28049	16	1	UT
-3.91267	8.03009	2	1	UT
-5.1962	10.2468	8	1	UT
-3.9242	10.0782	8	1	UT
-1.2224	-2.91248	1	1	UT
-2.97172	-4.21264	7	1	UT
12.7713	-1.59602	12	1	UT
-5.12837	9.5514	6	1	UT
-3.13629	7.23341	2	1	UT
-2.663	7.3099	2	1	UT
0.525225	4.43125	16	1	UT
-0.991158	0.829466	17	1	UT
-3.114	-5.83676	10	1	UT
1.54842	5.41912	32	1	UT
-0.822999	2.33355	17	1	UT
-3.50366	6.988	2	1	UT
-2.72632	7.6695	4	1	UT
-1.98253	8.55321	26	1	UT
0.966732	3.73354	16	1	UT
-2.84906	6.96979	2	1	UT
-4.68441	10.4677	8	1	UT
-1.3233	-2.29188	1	1	UT
-2.4161	7.19719	2	1	UT
-3.80359	7.2727	2	1	UT
5.30815	8.31802	13	1	UT
-1.28914	0.191838	17	1	UT
11.428	-2.11237	35	1	UT
-5.08554	9.88513	6	1	UT
-5.88372	7.32069	7	1	UT
-3.66542	8.10847	2	1	UT
5.13487	8.13903	13	1	UT
1.62713	5.49926	32	1	UT
11.8298	-2.92039	19	1	UT
-4.85086	-1.42138	21	1	UT
5.18214	8.09689	13	1	UT
12.5514	-2.34553	12	1	UT
12.7842	-2.63736	12	1	UT
12.7874	-1.76321	12	1	UT
-2.3044	7.7487	4	1	UT
-4.57296	-1.30744	21	1	UT
0.880774	3.56056	16	1	UT
-1.92809	8.46373	26	1	UT
-0.177342	3.36246	16	1	UT
-3.11424	8.25465	2	1	UT
-6.46171	-0.161602	25	1	UT
1.76362	-3.14513	7	1	UT
-2.4762	7.41448	2	1	UT
-5.76659	5.30433	7	1	UT
12.7024	-1.10991	12	1	UT
11.2334	2.61362	22	1	UT
-1.23488	-3.27083	1	1	UT
11.8093	3.43006	28	1	UT
-3.9825	10.1011	8	1	UT
-4.25343	9.75296	8	1	UT
-5.87983	0.418349	25	1	UT
-2.7308	-7.5508	10	1	UT
10.2913	2.4344	28	1	UT
-1.60119	-4.29827	1	1	UT
-2.91254	8.11123	26	1	UT
-5.81957	7.81562	6	1	UT
0.683949	2.83526	17	1	UT
10.2364	6.88027	24	1	UT
0.280484	2.70188	17	1	UT
-5.06163	6.08356	7	1	UT
0.0434762	2.68119	16	1	UT
0.591773	3.14986	16	1	UT
11.9168	-3.27201	19	1	UT
12.7491	-1.75697	12	1	UT
12.7882	-1.98496	12	1	UT
-6.46126	9.65882	6	1	UT
-0.011942	3.11669	17	1	UT
-5.43806	6.83821	4	1	UT
-0.789009	2.42612	17	1	UT
0.375438	3.73254	16	1	UT
12.3457	3.96713	30	1	UT
12.4593	4.21448	30	1	UT
-0.0217536	3.26915	16	1	UT
11.64	3.21172	23	1	UT
-6.01336	5.78494	7	1	UT
-5.02728	9.34065	6	1	UT
-5.70439	8.51538	6	1	UT
-0.383625	3.60315	16	1	UT
-0.630291	-4.13929	7	1	UT
-0.193523	3.50452	16	1	UT
-5.37617	7.15637	4	1	UT
5.17776	8.29242	13	1	UT
-0.0208235	-2.19775	3	1	UT
-3.93465	6.50276	2	1	UT
11.6962	-3.41701	19	1	UT
-4.19412	9.75173	8	1	UT
10.9001	2.01351	28	1	UT
11.4346	-2.36305	19	1	UT
4.72736	8.40396	13	1	UT
-2.20591	-3.92882	18	1	UT
12.1334	-0.633296	12	1	UT
-1.025	1.33651	17	1	UT
-2.65048	6.70977	4	1	UT
12.6403	4.44419	30	1	UT
-4.75015	10.1359	8	1	UT
-2.22797	-2.96083	1	1	UT
0.201883	3.01767	16	1	UT
-2.05927	-9.066	15	1	UT
-0.301683	-3.93251	7	1	UT
-4.98423	7.2006	4	1	UT
-1.55451	-0.728725	17	1	UT
11.3829	2.36948	22	1	UT
-0.670089	5.04034	31	1	UT
0.582216	2.92318	17	1	UT
-4.77338	6.73896	4	1	UT
0.0618133	2.72403	16	1	UT
-1.67087	8.93316	26	1	UT
-6.25117	7.92795	6	1	UT
5.28645	8.69541	13	1	UT
-2.52344	-6.45729	10	1	UT
12.6219	-2.28814	12	1	UT
11.5516	3.47167	23	1	UT
-2.92908	6.6038	2	1	UT
-4.93462	10.5568	8	1	UT
4.68987	7.90052	13	1	UT
-4.77675	7.39049	4	1	UT
-2.84758	8.53931	2	1	UT
-4.86987	10.1716	8	1	UT
-4.77525	10.5765	8	1	UT
-2.66543	-3.42883	17	1	UT
-6.15974	5.57748	7	1	UT
0.827471	-1.4468	3	1	UT
-5.48866	5.02734	7	1	UT
-2.08625	-4.65085	1	1	UT
-1.76381	-0.6602	17	1	UT
-3.24608	9.31094	8	1	UT
11.2129	3.45668	23	1	UT
-3.34361	7.28248	2	1	UT
-5.55948	9.44704	6	1	UT
-5.14375	7.69021	4	1	UT
-3.35598	6.69534	2	1	UT
11.3771	3.34521	23	1	UT
-3.67977	9.21646	27	1	UT
-5.30899	9.77503	8	1	UT
-2.89002	7.7583	2	1	UT
1.21496	5.00752	16	1	UT
-6.60427	9.10278	6	1	UT
12.56	-0.534061	12	1	UT
-0.777539	1.68443	17	1	UT
5.91879	8.33084	13	1	UT
11.6916	-3.14859	19	1	UT
-3.81669	8.72332	8	1	UT
-2.05398	-6.03394	9	1	UT
-2.38993	-5.56561	10	1	UT
-4.27965	6.6509	4	1	UT
5.82112	8.19535	13	1	UT
-4.67378	9.95225	8	1	UT
0.72405	-1.38869	3	1	UT
-3.53523	9.63231	8	1	UT
-5.26648	6.67642	4	1	UT
12.3112	-0.718172	12	1	UT
-4.69906	6.48945	4	1	UT
-5.82352	9.45954	6	1	UT
0.126912	3.34607	17	1	UT
-3.21527	7.39644	2	1	UT
10.902	3.04749	23	1	UT
-5.60821	9.83787	6	1	UT
-2.63648	7.95378	2	1	UT
-5.61086	6.39259	7	1	UT
0.176214	3.44985	16	1	UT
-2.17636	-3.47102	1	1	UT
-5.26999	8.71417	6	1	UT
12.0667	-2.47915	19	1	UT
-4.56314	6.07659	7	1	UT
-1.43286	-0.388034	17	1	UT
-1.84619	-2.73359	1	1	UT
4.22636	8.14024	13	1	UT
-0.201021	3.44919	16	1	UT
-4.75798	6.15718	7	1	UT
-4.7137	6.87901	4	1	UT
0.523658	2.96911	17	1	UT
-0.445228	2.06276	17	1	UT
-3.15959	7.71256	2	1	UT
0.338978	-5.70406	14	1	UT
-4.34313	7.6602	4	1	UT
-3.68872	9.95175	8	1	UT
-3.01784	8.29096	2	1	UT
3.98866	6.85416	29	1	UT
-5.02084	6.20077	7	1	UT
11.5816	3.66459	23	1	UT
11.0441	3.67837	23	1	UT
-4.2685	8.57145	4	1	UT
-3.33086	6.82972	2	1	UT
5.87339	8.46308	29	1	UT
-0.388262	-2.22122	3	1	UT
-3.05683	8.35906	26	1	UT
-6.11701	5.59541	7	1	UT
-5.07307	7.39799	4	1	UT
12.451	4.80536	30	1	UT
-4.60182	8.32452	4	1	UT
0.731351	4.30697	17	1	UT
-0.903561	-2.52919	3	1	UT
-1.29699	-2.56454	1	1	UT
-0.106165	3.56546	16	1	UT
-4.16219	8.23416	27	1	UT
-5.72066	6.70313	7	1	UT
4.69794	8.5448	13	1	UT
-3.31423	7.61521	4	1	UT
1.16436	-1.94637	3	1	UT
4.462	8.5912	13	1	UT
4.64124	8.12928	13	1	UT
0.338055	3.16545	17	1	UT
-1.44783	-2.69741	1	1	UT
0.558757	3.25606	16	1	UT
-3.33424	-5.60365	10	1	UT
-5.31781	6.69165	4	1	UT
-5.78981	6.23345	7	1	UT
-0.170213	3.69459	16	1	UT
-5.60387	6.39688	4	1	UT
-3.67869	8.44493	27	1	UT
-3.18694	6.686	2	1	UT
0.748293	3.60098	16	1	UT
-5.56128	7.01579	7	1	UT
-3.51318	7.65961	2	1	UT
11.0021	2.09185	28	1	UT
-6.01295	8.48054	6	1	UT
4.30555	8.34244	13	1	UT
-3.10581	8.5208	8	1	UT
0.753542	4.42277	17	1	UT
4.98801	7.84577	13	1	UT
-4.99465	10.2264	6	1	UT
-4.44585	9.49013	6	1	UT
-5.43649	10.1262	8	1	UT
-1.53813	-0.130323	17	1	UT
-0.258701	-2.60881	3	1	UT
4.72645	7.402	29	1	UT
-5.95287	6.08633	7	1	UT
-5.25232	-15.2273	33	1	UT
11.5997	2.75305	23	1	UT
-1.64044	-0.328372	17	1	UT
-3.20535	5.78866	31	1	UT
-4.91197	7.27992	4	1	UT
-1.75479	8.41659	26	1	UT
12.617	-2.89424	12	1	UT
12.185	-3.25111	19	1	UT
5.18364	8.06235	13	1	UT
-3.32685	6.72127	2	1	UT
-6.36661	4.91461	7	1	UT
-3.52551	8.42209	4	1	UT
-4.24004	8.8922	4	1	UT
0.103251	3.27701	16	1	UT
4.81236	7.68451	13	1	UT
-5.19654	-0.515854	21	1	UT
0.519036	-1.1741	3	1	UT
-1.8546	-0.64258	17	1	UT
-2.94142	7.55329	2	1	UT
4.95948	7.99705	13	1	UT
5.1649	8.14442	13	1	UT
-3.09583	7.89291	2	1	UT
11.7491	-3.60653	19	1	UT
-3.07144	-7.23864	10	1	UT
12.3041	-2.93822	19	1	UT
-0.326072	3.42224	16	1	UT
-4.37355	10.0305	8	1	UT
10.9376	3.72586	23	1	UT
12.3585	-1.97054	12	1	UT
-1.77817	-2.10766	1	1	UT
4.6188	7.3882	29	1	UT
-3.30714	9.41221	8	1	UT
-6.01153	9.84194	6	1	UT
12.7862	-2.97078	12	1	UT
-1.89097	8.90881	26	1	UT
4.65257	8.20457	13	1	UT
-5.28408	6.67901	4	1	UT
11.7292	2.99603	23	1	UT
-0.94552	1.60093	17	1	UT
-2.56382	7.32216	2	1	UT
11.5269	-3.56017	19	1	UT
-3.87995	6.51409	4	1	UT
-2.96806	7.01644	2	1	UT
12.1293	-3.33294	19	1	UT
-4.85011	7.03237	4	1	UT
-6.15844	6.59167	7	1	UT
-3.45125	8.22498	2	1	UT
-2.59794	-4.67903	17	1	UT
10.1816	2.54467	28	1	UT
0.574803	2.97214	16	1	UT
12.0348	-0.646066	12	1	UT
-4.40243	7.35043	4	1	UT
-5.60362	8.02486	4	1	UT
-5.00999	10.3704	8	1	UT
-5.08554	9.75642	6	1	UT
-0.445174	-3.38441	1	1	UT
-6.03156	10.1296	8	1	UT
-3.17613	-7.35406	10	1	UT
-6.65208	9.21216	6	1	UT
-3.05615	-5.02792	10	1	UT
-3.37629	6.55493	2	1	UT
-0.722017	-1.92918	17	1	UT
-6.00781	8.75542	6	1	UT
-4.5817	-1.24512	21	1	UT
12.4206	-3.19992	19	1	UT
4.9407	7.57346	13	1	UT
12.4133	-0.78023	12	1	UT
11.5235	3.22938	23	1	UT
11.8416	-3.31281	19	1	UT
-3.02087	-4.62668	21	1	UT
4.20076	6.98514	29	1	UT
0.805883	3.77792	16	1	UT
-4.3525	6.19043	4	1	UT
-0.585746	-4.62343	7	1	UT
-3.96826	8.0248	27	1	UT
-5.55441	9.94514	6	1	UT
12.9578	4.73752	30	1	UT
12.5816	4.55881	30	1	UT
-3.18296	7.65325	4	1	UT
-2.7664	-5.8469	9	1	UT
0.240035	3.5218	16	1	UT
0.841416	4.25812	16	1	UT
-3.64815	7.29168	2	1	UT
-3.02903	8.42891	2	1	UT
-0.0294345	3.76238	16	1	UT
-3.3142	-5.74117	10	1	UT
-5.69761	-5.16628	34	1	UT
-2.21784	-3.70316	1	1	UT
-4.71097	9.56883	6	1	UT
4.12857	7.41383	29	1	UT
4.49223	8.53655	13	1	UT
-1.73198	8.62275	26	1	UT
0.966538	3.81625	16	1	UT
-0.193564	3.98576	16	1	UT
-5.38304	6.76335	4	1	UT
4.16179	7.11487	29	1	UT
-2.76762	-5.5859	1	1	UT
-5.02099	8.53871	6	1	UT
-4.52359	10.3539	8	1	UT
-3.61426	9.29422	8	1	UT
-2.80228	7.57239	2	1	UT
-4.09671	7.82162	27	1	UT
12.7283	-1.18851	12	1	UT
-6.03528	9.60317	6	1	UT
-3.57832	8.16097	4	1	UT
-3.40736	8.33232	2	1	UT
12.9444	-1.66772	12	1	UT
-5.80352	5.80652	7	1	UT
11.9423	-1.57463	12	1	UT
0.0154149	2.76557	17	1	UT
-3.31392	9.38721	8	1	UT
-0.122471	-2.05153	3	1	UT
-4.90188	6.62586	4	1	UT
11.6217	3.30772	23	1	UT
-4.72974	7.55603	4	1	UT
-2.59675	8.3822	26	1	UT
-2.90489	-10.1785	17	1	UT
-2.01177	-2.85907	1	1	UT
0.945493	3.88384	16	1	UT
0.186324	4.67906	16	1	UT
12.5787	4.37585	30	1	UT
-6.07793	5.26453	7	1	UT
-2.65668	-3.80076	1	1	UT
-3.16683	-4.21357	17	1	UT
-2.14545	-4.80851	1	1	UT
-4.5426	10.2232	8	1	UT
-3.93781	6.25561	2	1	UT
-5.11014	10.3723	8	1	UT
-0.407993	2.07171	17	1	UT
-3.14958	9.29826	8	1	UT
-0.239981	2.93729	16	1	UT
-5.58457	8.9652	6	1	UT
11.9034	0.476747	22	1	UT
12.2095	-1.75031	12	1	UT
-2.88573	7.93985	2	1	UT
-3.90904	10.2213	8	1	UT
-3.48156	7.31438	2	1	UT
4.12319	6.90313	29	1	UT
5.00263	8.66267	13	1	UT
5.58724	8.43796	13	1	UT
-3.02294	8.81827	8	1	UT
12.6108	-2.40625	19	1	UT
-1.5729	-2.32164	1	1	UT
-0.233036	3.2205	16	1	UT
-4.87614	6.82765	4	1	UT
-3.9264	7.45138	4	1	UT
-1.47598	-4.64219	1	1	UT
10.446	2.52761	28	1	UT
-2.5416	8.86698	26	1	UT
-3.5234	8.54662	27	1	UT
4.6515	8.54462	13	1	UT
0.523184	3.74178	16	1	UT
11.1043	4.08222	23	1	UT
-5.91307	6.83199	7	1	UT
-0.0209117	3.70346	16	1	UT
-5.33725	9.36798	6	1	UT
-3.02078	6.62455	2	1	UT
-1.49506	-0.597975	17	1	UT
12.3437	-2.94117	12	1	UT
-6.16297	5.42601	7	1	UT
-0.381012	-6.90704	14	1	UT
-1.72323	8.59996	26	1	UT
-4.96357	10.3947	8	1	UT
-3.33087	7.08023	2	1	UT
-0.971708	0.685951	17	1	UT
0.696185	3.30752	17	1	UT
-3.85202	9.30543	8	1	UT
-6.26884	0.487587	25	1	UT
-4.43239	6.48719	4	1	UT
-0.10346	3.15821	16	1	UT
-0.465499	-1.41574	3	1	UT
-5.89764	8.83879	6	1	UT
-2.94397	7.26136	2	1	UT
-3.01813	8.26437	26	1	UT
0.105769	2.53595	17	1	UT
4.42673	7.99886	13	1	UT
4.98173	7.31875	29	1	UT
12.5717	-1.88612	12	1	UT
0.43111	3.30382	16	1	UT
-2.30676	-2.21114	7	1	UT
0.487173	-3.78483	7	1	UT
-2.83277	-4.50813	28	1	UT
0.0828714	3.65174	16	1	UT
0.338651	2.91478	17	1	UT
-1.19794	0.597097	17	1	UT
11.6732	-2.15353	35	1	UT
-3.20878	7.00725	2	1	UT
-1.50824	-0.425453	17	1	UT
-4.83955	-0.888679	21	1	UT
-5.62063	6.72005	7	1	UT
4.67431	7.27554	29	1	UT
12.3712	-2.05391	12	1	UT
11.9069	-3.71154	19	1	UT
-5.5832	8.91852	6	1	UT
-4.79656	10.0026	8	1	UT
-3.71238	9.74957	8	1	UT
-3.22696	8.94731	8	1	UT
-4.71608	6.6609	4	1	UT
-2.74217	7.96326	4	1	UT
0.614347	3.81921	16	1	UT
-0.630032	-3.49853	1	1	UT
-1.40562	-4.39104	1	1	UT
4.71752	8.4652	13	1	UT
-2.82548	-3.86831	17	1	UT
-1.13266	-2.35587	1	1	UT
-4.83911	7.45788	4	1	UT
-1.73902	-3.48271	1	1	UT
-4.82538	6.71633	4	1	UT
-2.08107	-1.56145	17	1	UT
-5.12018	7.41238	4	1	UT
-5.71971	6.40057	7	1	UT
-2.50391	-2.95714	17	1	UT
-3.57389	6.38432	2	1	UT
4.53856	7.95359	13	1	UT
12.6909	-2.11601	12	1	UT
4.58876	7.92326	13	1	UT
0.821911	3.69892	17	1	UT
-1.67171	-4.37852	1	1	UT
-3.96341	9.6876	8	1	UT
-2.8941	-3.48566	17	1	UT
-0.697293	-7.50268	14	1	UT
12.3246	-1.6433	12	1	UT
-2.64737	6.88015	2	1	UT
-6.17529	5.24608	7	1	UT
-1.9905	-4.27596	1	1	UT
-5.7629	10.3825	8	1	UT
-5.98975	5.67634	7	1	UT
-5.45301	4.54549	7	1	UT
-4.20001	10.3164	8	1	UT
-2.32391	7.84114	2	1	UT
-5.12702	7.58912	4	1	UT
-3.68822	-3.18232	21	1	UT
-2.80456	7.83178	2	1	UT
0.919364	-2.45419	18	1	UT
-5.19593	8.67528	6	1	UT
12.8286	-2.54113	12	1	UT
-6.10496	6.21581	7	1	UT
-3.14382	6.96736	2	1	UT
-4.54641	10.2829	8	1	UT
12.5423	-2.90946	19	1	UT
11.8628	-3.15939	19	1	UT
-2.63702	7.83161	2	1	UT
2.16842	-2.4509	18	1	UT
0.580031	4.0408	16	1	UT
-4.92235	10.2752	8	1	UT
-0.0381064	3.68987	16	1	UT
0.689106	4.68324	16	1	UT
-0.155768	2.72664	16	1	UT
0.740252	3.54566	16	1	UT
-4.66752	9.87745	8	1	UT
-3.76935	8.54052	8	1	UT
-5.14291	6.73468	7	1	UT
12.0347	-1.68992	12	1	UT
-4.49826	9.53135	4	1	UT
-2.65565	7.2124	7	1	UT
-3.6147	9.19987	8	1	UT
-6.2915	9.84367	6	1	UT
-5.23282	10.0619	6	1	UT
4.1676	7.98757	13	1	UT
0.264147	-2.67828	3	1	UT
5.07633	8.26164	13	1	UT
12.1764	-3.15495	19	1	UT
-5.23862	6.85161	4	1	UT
-4.70295	9.39528	8	1	UT
0.402854	4.14688	17	1	UT
-5.27018	6.75122	4	1	UT
-2.51753	-5.06485	1	1	UT
-2.46437	7.79632	2	1	UT
-2.84588	-4.09145	1	1	UT
4.59742	7.12691	29	1	UT
-5.99917	0.436277	25	1	UT
0.94548	3.88302	16	1	UT
0.584266	3.07909	16	1	UT
-5.50332	6.14369	7	1	UT
12.5345	-2.50425	12	1	UT
12.0408	-3.10683	19	1	UT
0.735678	-1.30461	3	1	UT
11.0145	-2.06955	19	1	UT
-6.16089	10.0181	6	1	UT
-3.6362	6.41356	2	1	UT
-5.35792	7.60221	4	1	UT
-3.6516	7.31855	4	1	UT
12.217	-0.666674	19	1	UT
-2.69663	-4.14139	10	1	UT
0.529093	3.51528	16	1	UT
12.3823	-3.4648	19	1	UT
-2.40751	-3.17299	17	1	UT
12.712	-2.32839	12	1	UT
-6.09358	9.26886	6	1	UT
0.871813	4.05429	16	1	UT
-3.68965	6.76992	2	1	UT
-5.3403	0.03132	21	1	UT
-5.243	2.65601	27	1	UT
10.615	2.76157	28	1	UT
11.8612	-3.26273	19	1	UT
-6.11269	-0.830022	25	1	UT
-2.73139	-3.96491	17	1	UT
-2.91166	9.74699	27	1	UT
-1.93432	-4.9988	1	1	UT
-4.62213	6.46376	4	1	UT
-3.36172	9.75953	8	1	UT
-2.3483	8.24111	26	1	UT
-3.10824	-5.5201	1	1	UT
-2.88527	-4.24181	1	1	UT
-5.40371	8.09915	6	1	UT
-5.04492	10.1813	6	1	UT
-1.52084	-2.11034	1	1	UT
5.07849	7.93622	13	1	UT
-5.55464	5.95061	7	1	UT
1.11485	4.12586	16	1	UT
5.94524	7.98422	13	1	UT
-5.901	8.47553	7	1	UT
-3.77981	8.96461	8	1	UT
-0.418373	3.2835	17	1	UT
-3.50129	7.7415	2	1	UT
-4.75043	10.0554	8	1	UT
-3.05546	8.88292	8	1	UT
-5.66021	7.71688	6	1	UT
-4.54228	9.74337	8	1	UT
-3.34276	6.81687	2	1	UT
-1.49889	-0.640233	17	1	UT
11.9048	-2.56292	19	1	UT
5.46322	8.61285	13	1	UT
-3.28648	8.10024	2	1	UT
-5.6943	6.86163	4	1	UT
0.766446	4.28428	16	1	UT
-2.27086	7.38957	2	1	UT
-1.37439	-3.2606	1	1	UT
-5.82586	10.2126	8	1	UT
-0.343912	-5.60512	7	1	UT
11.4747	1.80237	22	1	UT
0.936002	3.91812	16	1	UT
-5.29188	8.75183	7	1	UT
12.8662	-1.52943	12	1	UT
-2.5362	-4.49871	1	1	UT
-4.24088	9.64238	27	1	UT
-3.80343	-2.00205	21	1	UT
-4.4666	9.87132	8	1	UT
-0.127028	-2.27465	3	1	UT
-3.13483	6.48968	2	1	UT
-5.57697	4.86357	7	1	UT
11.7968	0.228015	22	1	UT
-2.42465	7.24047	2	1	UT
-4.90785	10.0856	8	1	UT
4.61841	8.15333	13	1	UT
11.3158	-1.92105	19	1	UT
-1.86249	-3.80403	14	1	UT
12.2039	-0.749664	12	1	UT
4.15146	6.83342	29	1	UT
12.2908	-2.77961	12	1	UT
4.40308	8.19363	13	1	UT
0.894307	3.49638	16	1	UT
-1.81727	-4.43327	1	1	UT
-1.26259	-3.77433	1	1	UT
-3.18797	7.38421	2	1	UT
-2.55944	8.13087	2	1	UT
12.2339	-2.55951	19	1	UT
0.4721	-2.79172	0	1	UT
11.4481	1.21882	22	1	UT
-5.7379	7.68978	7	1	UT
-3.24402	9.2495	4	1	UT
-3.00247	-5.38968	10	1	UT
-2.55621	-3.39654	7	1	UT
-4.40422	7.71297	27	1	UT
-1.447	-3.18468	1	1	UT
-3.66588	9.3815	8	1	UT
-5.0157	6.65147	4	1	UT
12.9036	-2.02032	12	1	UT
0.36328	3.9159	16	1	UT
11.7083	-3.11471	19	1	UT
-4.79575	6.779	4	1	UT
-3.85175	10.0002	8	1	UT
-5.14294	9.08697	6	1	UT
-2.54143	-9.78345	15	1	UT
-5.11517	9.51574	6	1	UT
-5.43465	6.98939	4	1	UT
12.2812	-0.473534	12	1	UT
-5.32174	6.74805	4	1	UT
-3.85919	7.9586	4	1	UT
-3.43119	6.74252	4	1	UT
0.807869	4.47447	16	1	UT
0.569253	3.34357	16	1	UT
-0.110724	4.16978	31	1	UT
10.9732	2.69139	28	1	UT
-3.39595	-5.25053	10	1	UT
0.8625	3.80684	16	1	UT
-3.23935	7.77018	2	1	UT
-3.31194	-8.8921	15	1	UT
-3.04644	7.53122	2	1	UT
-2.95433	7.68678	2	1	UT
-4.53503	7.50589	4	1	UT
-2.45767	8.4747	26	1	UT
-4.12993	10.2754	8	1	UT
12.5522	-2.87191	19	1	UT
-0.0556358	2.61406	16	1	UT
0.677422	3.48446	16	1	UT
-2.75602	-5.0343	1	1	UT
0.490884	3.64256	16	1	UT
0.310641	-1.44075	3	1	UT
0.306883	2.96731	16	1	UT
0.271543	-1.63072	3	1	UT
11.8404	-0.609585	12	1	UT
-3.97564	9.01151	4	1	UT
-3.89968	6.62546	4	1	UT
-2.39804	-3.91814	1	1	UT
-3.42412	-7.08201	10	1	UT
0.26575	3.90404	16	1	UT
-4.03127	7.06089	4	1	UT
1.14241	4.20294	16	1	UT
-1.91358	-4.86193	5	1	UT
5.68611	7.99867	13	1	UT
0.261202	3.23773	16	1	UT
-5.36772	6.73188	4	1	UT
0.657887	4.32775	16	1	UT
2.66884	-2.99702	18	1	UT
12.5225	4.42709	30	1	UT
-0.567991	2.8766	17	1	UT
-0.301567	2.25453	17	1	UT
-2.41273	-3.25384	1	1	UT
-0.825648	-2.55211	1	1	UT
-5.67094	6.77183	7	1	UT
13.0364	-1.02293	12	1	UT
-3.19914	-5.90294	10	1	UT
-2.7791	8.01584	26	1	UT
-4.59062	7.01975	4	1	UT
-1.20264	-2.8723	1	1	UT
12.1449	-1.37191	12	1	UT
-5.38261	9.22313	6	1	UT
0.460599	3.93369	16	1	UT
5.11213	8.64853	13	1	UT
-2.5299	7.37941	2	1	UT
-2.56512	7.09944	2	1	UT
0.407294	2.59261	17	1	UT
11.5608	3.14759	23	1	UT
-3.76706	8.627	27	1	UT
5.80757	8.00945	13	1	UT
-2.32846	-4.41625	1	1	UT
5.0409	7.18489	29	1	UT
4.21929	7.985	13	1	UT
-2.89057	6.97037	2	1	UT
-5.68222	-5.08359	34	1	UT
-4.65821	9.57298	6	1	UT
-3.15971	7.39905	2	1	UT
12.6744	-3.0541	12	1	UT
13.0575	-1.60367	12	1	UT
-6.21453	5.74785	7	1	UT
-3.62271	9.08785	8	1	UT
-3.43969	8.18666	2	1	UT
-5.43048	6.64233	4	1	UT
-5.7156	9.46804	6	1	UT
-0.781504	-2.60552	1	1	UT
-5.38006	6.42265	7	1	UT
-4.80511	10.2557	8	1	UT
-2.5248	8.41957	2	1	UT
-3.00222	8.96673	8	1	UT
4.28084	7.17722	29	1	UT
-6.26492	8.35453	6	1	UT
-5.48566	10.1728	8	1	UT
-5.76272	7.03955	4	1	UT
-6.56701	-0.209632	25	1	UT
13.206	4.86568	30	1	UT
10.7731	3.01071	23	1	UT
-4.66143	7.2857	4	1	UT
-3.1933	-3.15721	21	1	UT
12.9472	-2.49077	12	1	UT
12.1454	-0.32119	12	1	UT
5.312	8.3195	13	1	UT
-0.732282	-2.62547	1	1	UT
-0.37589	3.33795	16	1	UT
0.605167	-1.0752	3	1	UT
4.14025	8.14416	13	1	UT
-2.49209	7.04077	2	1	UT
5.17757	8.73566	13	1	UT
-4.60372	6.35261	4	1	UT
-0.0462157	-2.15383	3	1	UT
-3.98656	8.44001	26	1	UT
-2.91814	8.65283	2	1	UT
-4.17576	9.71131	21	1	UT
-4.74572	5.62805	7	1	UT
-3.7997	6.66917	4	1	UT
-5.72789	4.70396	7	1	UT
12.0754	-2.89772	19	1	UT
0.67693	4.53756	16	1	UT
-5.38222	8.63326	7	1	UT
11.6133	0.673173	22	1	UT
-2.60261	8.32565	26	1	UT
12.3117	-1.04327	19	1	UT
-3.35474	9.52883	8	1	UT
-1.85509	-9.16139	11	1	UT
-4.03982	6.56779	4	1	UT
11.8989	-3.40719	19	1	UT
-5.52741	9.67883	6	1	UT
1.10113	-0.990779	3	1	UT
-3.21247	8.08015	2	1	UT
-3.11501	-7.16235	10	1	UT
-2.78697	6.64295	2	1	UT
-2.096	8.89248	26	1	UT
-4.89962	6.9425	4	1	UT
-3.8871	7.92882	27	1	UT
-0.295639	3.71636	16	1	UT
-3.78056	7.70429	2	1	UT
4.88995	8.42592	13	1	UT
-4.71563	6.90684	4	1	UT
-4.65898	6.69508	4	1	UT
12.2015	-2.45164	19	1	UT
-4.51863	-1.62286	7	1	UT
-0.446557	2.22893	17	1	UT
-4.8122	-1.35143	21	1	UT
0.614575	3.89905	16	1	UT
-1.60053	-4.5949	17	1	UT
-2.24533	-5.86137	14	1	UT
1.33349	-1.11405	3	1	UT
-0.617472	1.90008	17	1	UT
-1.93499	-3.70268	1	1	UT
-3.00409	-6.43041	10	1	UT
5.30439	8.62384	13	1	UT
0.343584	2.70422	17	1	UT
-3.33744	6.50412	2	1	UT
12.3371	-0.600936	12	1	UT
5.98101	7.9357	13	1	UT
-2.46745	8.21802	26	1	UT
-5.54613	6.51919	7	1	UT
-3.76191	6.65241	4	1	UT
-2.99006	8.71739	27	1	UT
4.80154	8.52846	13	1	UT
-5.33688	6.05347	7	1	UT
0.756111	3.96002	16	1	UT
3.5658	8.40637	31	1	UT
-5.12437	6.77789	4	1	UT
12.2312	-1.62522	12	1	UT
12.2106	-3.5586	19	1	UT
-6.03301	9.55833	6	1	UT
0.481689	3.60454	17	1	UT
12.0695	-0.851228	19	1	UT
-3.38127	8.62105	2	1	UT
-2.39998	8.52758	26	1	UT
-1.55781	-4.13076	1	1	UT
-4.3188	6.36812	4	1	UT
-4.52554	6.78808	4	1	UT
-3.36163	-7.31232	10	1	UT
-2.32842	7.64198	2	1	UT
-3.05453	7.75732	7	1	UT
-0.581541	-1.64602	3	1	UT
-4.54378	9.73225	8	1	UT
12.6423	-1.97504	12	1	UT
-6.2414	0.293543	25	1	UT
-3.39459	6.9086	2	1	UT
-3.51686	-7.42394	10	1	UT
-0.903084	1.31446	17	1	UT
13.0531	-2.17427	12	1	UT
-0.0364554	4.09456	16	1	UT
-2.25327	7.68033	2	1	UT
-0.0813586	-1.94	3	1	UT
4.24711	8.27106	13	1	UT
-4.27409	-2.07734	21	1	UT
-3.84983	6.93242	4	1	UT
-4.92551	10.111	8	1	UT
-5.85823	8.79372	6	1	UT
10.4388	2.59883	28	1	UT
-5.3583	7.49055	4	1	UT
-5.45582	4.57607	7	1	UT
-5.78811	8.76005	6	1	UT
-6.35167	5.271	7	1	UT
0.590696	3.17845	16	1	UT
11.7686	-3.51273	19	1	UT
0.391065	3.57258	16	1	UT
-1.55243	-4.23023	1	1	UT
-1.58715	-2.36797	1	1	UT
-2.21974	7.71004	26	1	UT
-3.72492	8.87651	27	1	UT
4.55405	8.07886	13	1	UT
1.86837	-1.7246	18	1	UT
-3.42749	8.37944	2	1	UT
-3.03297	9.04979	27	1	UT
0.0246211	2.88085	17	1	UT
-2.37019	-2.63251	17	1	UT
-1.8189	-2.38056	17	1	UT
5.85396	8.41043	13	1	UT
-3.62441	10.0659	8	1	UT
0.484827	2.91067	16	1	UT
-3.87394	7.03052	4	1	UT
-3.8152	6.99446	2	1	UT
-2.26497	-4.92572	5	1	UT
-4.96435	4.99903	7	1	UT
-2.9894	9.65934	8	1	UT
-3.90019	6.82485	2	1	UT
-1.10343	1.11634	17	1	UT
-4.71482	6.30717	4	1	UT
-3.06712	9.05984	2	1	UT
-2.17695	7.67593	26	1	UT
0.398517	3.32552	16	1	UT
-4.60732	6.97326	4	1	UT
-3.34932	-8.17095	15	1	UT
4.6618	6.41741	29	1	UT
-2.63325	-3.27045	17	1	UT
-3.21045	-7.50624	10	1	UT
5.69529	8.62262	13	1	UT
-6.02516	9.36612	6	1	UT
-4.29813	6.58062	4	1	UT
11.6666	-3.19949	19	1	UT
11.4822	-3.14801	19	1	UT
-2.47626	6.93031	2	1	UT
-2.16081	-2.88587	1	1	UT
-4.47322	7.37193	4	1	UT
4.91133	7.85365	29	1	UT
-0.129115	-1.6678	3	1	UT
-5.3118	0.261205	25	1	UT
-5.5376	7.06773	7	1	UT
-5.13909	6.51208	7	1	UT
0.123037	2.8474	17	1	UT
-2.88263	9.8309	27	1	UT
-2.32188	7.53828	2	1	UT
-2.26649	-2.84522	7	1	UT
12.5185	-2.37226	12	1	UT
-3.75473	8.14384	27	1	UT
-5.29479	7.10245	4	1	UT
-3.40292	-8.50008	15	1	UT
-0.922078	1.4707	17	1	UT
4.31603	8.12439	13	1	UT
0.118105	-2.05655	3	1	UT
4.01728	6.85715	29	1	UT
-6.0675	8.06268	6	1	UT
-2.17064	-3.0036	1	1	UT
-5.4768	10.0852	8	1	UT
-6.09267	0.621407	25	1	UT
-0.947135	1.31835	17	1	UT
0.207572	-1.89914	3	1	UT
4.89952	8.40022	13	1	UT
-3.27696	-4.41154	10	1	UT
-2.28239	-2.31754	17	1	UT
-3.84457	7.85653	2	1	UT
-4.17095	6.51568	4	1	UT
-3.12049	-9.8654	15	1	UT
0.896336	-0.974535	3	1	UT
-6.07821	9.35528	6	1	UT
-2.70749	6.85008	2	1	UT
0.939994	3.59979	16	1	UT
-3.64861	7.85864	27	1	UT
11.2462	3.21052	23	1	UT
-0.343863	2.55751	17	1	UT
-0.242043	-1.93972	3	1	UT
-5.05831	9.6993	6	1	UT
-1.74065	-1.76271	17	1	UT
-5.07142	-0.804408	21	1	UT
11.8524	-3.43507	19	1	UT
-5.81607	8.86273	6	1	UT
-5.35091	6.46965	7	1	UT
11.0775	4.04958	23	1	UT
-5.07301	9.22274	6	1	UT
-2.51015	-3.95844	1	1	UT
-6.03525	5.57927	7	1	UT
12.6045	-1.92108	12	1	UT
5.28416	7.7135	13	1	UT
-5.34718	8.93935	6	1	UT
-5.713	6.509	7	1	UT
-2.7757	8.87131	27	1	UT
-5.76978	8.91492	6	1	UT
-3.44325	6.64064	2	1	UT
-2.08027	8.39661	26	1	UT
-5.92326	9.89942	6	1	UT
3.28187	8.25983	31	1	UT
-3.9467	9.98294	8	1	UT
-3.2532	-2.52002	21	1	UT
-4.86994	-1.36423	21	1	UT
12.3933	-2.59855	19	1	UT
-5.45968	9.21845	6	1	UT
-5.76991	8.99265	6	1	UT
11.9661	-2.87657	19	1	UT
-5.2528	9.23931	6	1	UT
4.78808	8.5023	13	1	UT
-1.50758	-0.0395881	17	1	UT
-3.69211	8.59012	8	1	UT
10.0426	6.46564	24	1	UT
-5.65865	6.29536	7	1	UT
-4.48906	7.02884	4	1	UT
11.4341	2.96722	23	1	UT
-4.83463	6.97386	4	1	UT
-4.75445	7.52657	4	1	UT
11.4792	3.45739	23	1	UT
-2.28042	-4.74157	1	1	UT
-2.77458	-6.35416	10	1	UT
-0.182584	2.87215	17	1	UT
12.8827	-1.3678	12	1	UT
-4.26093	6.49299	4	1	UT
0.732076	-2.12631	3	1	UT
-5.30992	-0.667065	21	1	UT
-1.96813	8.26424	26	1	UT
0.0490312	2.68924	17	1	UT
12.0059	-1.52112	19	1	UT
-4.19427	9.04502	27	1	UT
12.5791	-2.65181	12	1	UT
-3.23534	8.07301	2	1	UT
-2.6866	-3.66617	1	1	UT
12.2939	-2.54392	12	1	UT
-5.98517	0.339676	25	1	UT
4.22992	8.23093	13	1	UT
-3.4604	8.13164	2	1	UT
11.486	3.32451	23	1	UT
-5.05933	5.67649	7	1	UT
-3.46053	8.17587	2	1	UT
-3.69799	8.00283	27	1	UT
-6.06609	9.28332	6	1	UT
-5.8482	6.99041	7	1	UT
-5.58514	5.92869	7	1	UT
-4.23328	6.24574	4	1	UT
-2.88553	7.16237	2	1	UT
-0.649428	-2.72195	3	1	UT
-3.17031	8.67309	2	1	UT
-4.62949	8.48306	6	1	UT
5.4415	8.30285	13	1	UT
0.917963	3.74832	17	1	UT
-2.24989	-6.40153	9	1	UT
-5.17513	6.79167	4	1	UT
12.241	-1.19296	19	1	UT
-4.04861	10.0724	8	1	UT
-3.11024	-7.11301	10	1	UT
-5.66169	8.75012	6	1	UT
-2.79682	6.50973	2	1	UT
-3.77178	7.01878	2	1	UT
5.44717	7.35839	17	1	UT
-4.46781	10.4946	8	1	UT
-0.190957	2.20629	17	1	UT
-4.15452	7.78693	4	1	UT
-2.69349	6.65613	2	1	UT
5.56714	8.10787	13	1	UT
12.7775	-1.75917	12	1	UT
12.6342	-2.26913	12	1	UT
-4.93702	10.0182	6	1	UT
-5.09854	7.82491	4	1	UT
0.785522	2.86363	17	1	UT
-3.62962	6.82709	4	1	UT
5.50362	7.9874	13	1	UT
-0.0163008	-2.66399	3	1	UT
12.007	-2.47793	19	1	UT
-2.3168	-3.09405	1	1	UT
12.2176	-0.441835	12	1	UT
12.1309	-0.461924	12	1	UT
-3.2375	-5.3884	10	1	UT
-0.192872	2.48796	16	1	UT
-2.92077	-6.8162	10	1	UT
3.41817	8.29146	31	1	UT
-0.525201	-3.3098	1	1	UT
-2.07291	-3.63054	1	1	UT
-0.711769	2.57503	17	1	UT
-1.2317	-2.19522	17	1	UT
-2.46782	7.0342	2	1	UT
-5.26957	7.0713	4	1	UT
-3.02053	7.48163	2	1	UT
-3.30416	9.18909	8	1	UT
0.403848	4.28062	16	1	UT
-5.08958	8.23339	6	1	UT
-5.29487	-15.2707	33	1	UT
-5.21752	9.30155	6	1	UT
-1.22041	-3.74061	1	1	UT
-3.96561	6.49276	4	1	UT
-6.30853	5.14585	7	1	UT
-1.3336	-3.38823	1	1	UT
-2.64833	7.80556	2	1	UT
0.111618	3.59481	16	1	UT
5.45299	7.81319	13	1	UT
-2.2476	7.0183	2	1	UT
11.1713	1.9746	22	1	UT
-3.8658	7.31377	2	1	UT
-0.814235	1.99828	17	1	UT
-1.99971	-3.06282	1	1	UT
-4.82523	10.6842	8	1	UT
-2.39807	7.1778	2	1	UT
-5.49073	7.51973	4	1	UT
0.093248	-1.3056	7	1	UT
-5.00587	9.67627	6	1	UT
0.78832	3.59647	16	1	UT
11.7351	-2.59996	19	1	UT
1.53324	5.40568	32	1	UT
0.662116	3.25324	16	1	UT
-5.97024	5.29457	7	1	UT
4.01201	6.90241	29	1	UT
-0.284057	-4.66095	0	1	UT
-4.62001	7.57079	4	1	UT
-2.61319	8.00751	26	1	UT
-5.93902	9.91537	6	1	UT
-2.83803	7.27221	4	1	UT
-4.08342	8.36759	27	1	UT
-3.11182	7.03302	2	1	UT
12.0971	-2.43987	19	1	UT
11.9373	-0.542244	12	1	UT
5.31469	8.05211	13	1	UT
-3.10353	6.52544	2	1	UT
-5.43506	9.10018	6	1	UT
12.8106	-2.68135	12	1	UT
-2.39941	-4.91528	1	1	UT
-1.8242	-3.86139	5	1	UT
-0.151811	2.38524	17	1	UT
12.7285	-2.06525	12	1	UT
0.500522	-1.77877	3	1	UT
-3.92238	6.46115	2	1	UT
-5.71262	5.4363	7	1	UT
-5.47972	6.63779	4	1	UT
-4.70454	7.89035	4	1	UT
-3.28611	9.07572	8	1	UT
5.01121	7.76352	13	1	UT
-5.98407	6.36278	7	1	UT
0.101301	4.15539	16	1	UT
-2.54013	7.34099	2	1	UT
-5.84974	4.48608	7	1	UT
-5.21075	9.68634	6	1	UT
-1.78588	8.55244	26	1	UT
4.94178	8.44244	13	1	UT
-4.82268	7.25669	4	1	UT
12.0969	-2.22288	12	1	UT
-0.90435	0.824996	17	1	UT
-4.45955	7.18096	4	1	UT
-2.85269	6.97567	2	1	UT
-3.17922	7.4741	4	1	UT
-1.70792	-2.68457	1	1	UT
4.10399	7.96952	13	1	UT
-0.131708	3.52379	16	1	UT
-3.53989	-5.27164	10	1	UT
-6.02658	8.82649	6	1	UT
-5.77754	8.73001	6	1	UT
11.662	2.93437	23	1	UT
1.71454	5.65161	32	1	UT
-3.97742	8.05882	26	1	UT
5.52403	7.80109	13	1	UT
-6.64766	-0.183803	25	1	UT
0.158295	3.40331	16	1	UT
-5.19713	6.77744	4	1	UT
-6.28065	5.78772	7	1	UT
-4.03003	6.73758	4	1	UT
11.7664	2.93477	23	1	UT
-4.83014	9.63285	6	1	UT
0.662419	3.09712	17	1	UT
-3.43526	7.37419	2	1	UT
-2.75256	7.53383	2	1	UT
0.381074	3.90798	16	1	UT
11.2515	0.891469	22	1	UT
-2.31601	7.31227	2	1	UT
0.118173	2.98796	17	1	UT
-3.56183	6.79497	2	1	UT
12.2183	-0.509635	12	1	UT
0.718583	4.38308	16	1	UT
12.3473	-1.25872	12	1	UT
0.854251	3.75313	16	1	UT
-2.95709	-6.87991	10	1	UT
-4.46193	-1.70891	21	1	UT
12.8715	-2.96934	12	1	UT
-5.98672	5.29014	7	1	UT
-3.77367	7.53376	2	1	UT
-5.8645	8.11067	6	1	UT
-0.991642	1.5446	17	1	UT
-2.6592	7.24993	2	1	UT
-3.82488	6.93736	4	1	UT
-0.0534989	3.46559	16	1	UT
12.2299	-0.811476	19	1	UT
-2.99069	-8.17406	10	1	UT
-5.97527	6.68165	7	1	UT
-5.99019	8.77074	6	1	UT
-5.29879	8.45927	4	1	UT
-5.50465	9.18525	6	1	UT
-1.99433	-3.75671	1	1	UT
-2.03275	8.26864	26	1	UT
-3.52224	8.16685	2	1	UT
-2.79188	7.56818	2	1	UT
-0.427471	3.30461	16	1	UT
0.0709924	-2.12594	3	1	UT
12.6125	-1.55405	12	1	UT
4.61536	8.04101	13	1	UT
-2.7165	-7.25039	21	1	UT
-3.82175	9.23773	27	1	UT
-3.76925	7.7047	2	1	UT
-4.12729	6.33298	4	1	UT
10.0587	6.14255	24	1	UT
-2.04159	8.67186	26	1	UT
-0.2896	2.94076	16	1	UT
10.9084	2.66234	23	1	UT
-1.4061	-5.47427	5	1	UT
-3.46285	6.84935	2	1	UT
-3.49895	-9.18849	15	1	UT
12.8744	-2.05393	12	1	UT
0.158912	3.99366	16	1	UT
-4.2975	7.01979	2	1	UT
0.119251	2.70227	16	1	UT
-3.46977	9.23201	8	1	UT
-4.5127	9.15822	6	1	UT
10.2084	2.52545	28	1	UT
-3.4945	-7.08808	10	1	UT
12.4071	-1.58662	12	1	UT
-4.55343	6.68726	4	1	UT
5.45914	8.15486	13	1	UT
-1.51314	-0.0168249	17	1	UT
-0.36146	3.15627	17	1	UT
-1.44511	-1.89283	17	1	UT
11.8167	-3.37979	19	1	UT
-3.9838	7.25861	2	1	UT
12.8171	-2.0855	12	1	UT
-1.30325	-2.92634	1	1	UT
-5.34185	2.51209	21	1	UT
-6.59204	-0.56681	25	1	UT
-0.454433	2.61985	16	1	UT
4.64406	8.51896	13	1	UT
-4.58392	7.33125	4	1	UT
-2.07565	-3.19866	17	1	UT
-1.46455	0.144263	17	1	UT
4.95446	8.13282	13	1	UT
-2.1187	8.03962	26	1	UT
-3.77247	9.3002	8	1	UT
-2.01538	-5.46523	9	1	UT
-3.12632	8.23948	2	1	UT
-2.60391	7.27854	2	1	UT
-4.51368	7.09049	7	1	UT
-2.67405	-4.82061	1	1	UT
5.79044	7.57918	13	1	UT
11.7765	-2.39767	19	1	UT
4.26785	8.36006	13	1	UT
-4.00137	6.47754	4	1	UT
12.6831	-0.689113	12	1	UT
0.86464	-1.123	3	1	UT
10.2226	2.39827	28	1	UT
-2.35383	-3.48747	1	1	UT
-4.11402	9.77079	8	1	UT
-5.41748	8.7267	6	1	UT
-8.61195	1.68296	36	1	UT
-1.15344	-11.8462	20	1	UT
-3.49576	9.50668	8	1	UT
-5.72539	-5.16204	34	1	UT
0.292589	2.96638	16	1	UT
-2.64571	7.07484	2	1	UT
11.0912	2.9989	23	1	UT
11.6812	2.99445	23	1	UT
-6.29025	9.56551	6	1	UT
4.83297	7.9211	13	1	UT
-5.63569	-5.1162	34	1	UT
-3.09812	6.75767	4	1	UT
-1.12118	-3.29143	1	1	UT
0.441029	2.88744	17	1	UT
-5.18643	10.4433	8	1	UT
-3.01008	8.8609	8	1	UT
0.661021	2.95407	16	1	UT
12.7703	-2.70524	12	1	UT
0.485331	3.67138	16	1	UT
-1.72896	-5.23936	1	1	UT
-0.0718958	4.0112	16	1	UT
-3.50254	-5.88587	10	1	UT
12.1695	-0.973877	12	1	UT
-0.241252	2.65429	16	1	UT
11.7492	-0.689829	12	1	UT
-4.93873	9.40065	6	1	UT
-5.8063	8.73846	6	1	UT
11.5978	3.81954	23	1	UT
-1.47344	-0.0424166	17	1	UT
-5.32742	6.35078	4	1	UT
0.0968776	3.70509	17	1	UT
-1.60363	-0.791823	17	1	UT
-2.90808	6.90246	2	1	UT
-1.31759	0.580435	17	1	UT
-4.99922	9.90818	6	1	UT
-2.53349	7.1846	2	1	UT
-5.67694	9.14917	6	1	UT
11.6502	-3.67205	19	1	UT
0.256602	3.7579	16	1	UT
-3.47974	9.10529	8	1	UT
-4.88097	8.64034	6	1	UT
-1.16686	-2.95242	1	1	UT
10.9622	2.53876	28	1	UT
-0.937736	-3.86824	1	1	UT
-1.18712	0.564231	17	1	UT
-2.98134	7.03316	2	1	UT
3.8784	6.85178	29	1	UT
12.2061	-2.19648	19	1	UT
-0.687174	1.91708	17	1	UT
5.47616	7.83101	13	1	UT
11.7907	-2.71054	19	1	UT
-3.50934	6.61155	2	1	UT
-0.366666	3.42271	16	1	UT
-2.23737	8.4841	26	1	UT
-5.47991	6.59608	7	1	UT
-2.37586	7.33771	2	1	UT
12.3733	-0.328115	12	1	UT
-3.29872	7.41064	2	1	UT
-0.0622409	-2.33802	3	1	UT
5.08059	7.87716	13	1	UT
-3.85215	6.77294	2	1	UT
-4.86026	9.61822	6	1	UT
-4.29891	6.73765	4	1	UT
-3.33737	9.30625	8	1	UT
0.379474	3.55105	16	1	UT
4.41658	8.32495	13	1	UT
4.98541	7.89955	13	1	UT
-1.24647	-3.78697	1	1	UT
13.0379	-2.04975	12	1	UT
-3.99431	7.70611	2	1	UT
-2.14805	-5.02261	1	1	UT
11.6121	-3.69391	19	1	UT
11.6775	-3.12413	19	1	UT
-5.43098	9.23463	6	1	UT
12.0078	-1.66581	19	1	UT
0.170855	2.9176	17	1	UT
-2.38341	-2.935	1	1	UT
-3.02874	8.22789	4	1	UT
-0.0949879	2.48223	17	1	UT
-4.39043	9.44097	8	1	UT
-2.77507	6.96597	4	1	UT
12.3768	-1.09531	12	1	UT
-5.95183	5.91328	7	1	UT
-6.05029	8.85214	6	1	UT
-2.71596	7.41484	2	1	UT
-2.52749	-3.49812	1	1	UT
-2.39563	7.35698	2	1	UT
4.01173	6.91707	29	1	UT
11.3193	2.62297	22	1	UT
10.5221	4.47311	24	1	UT
10.9545	2.0777	28	1	UT
-2.79662	6.6129	2	1	UT
-5.77191	8.60862	6	1	UT
3.97515	8.03853	13	1	UT
4.64537	8.38428	13	1	UT
-3.54304	-3.07138	21	1	UT
-0.59027	-2.43667	1	1	UT
-5.9053	9.19306	6	1	UT
-3.27417	6.54334	2	1	UT
12.1775	-2.14287	12	1	UT
-3.27388	9.43349	8	1	UT
-4.35993	7.42781	4	1	UT
-4.67698	8.36969	4	1	UT
-0.375838	3.0205	16	1	UT
-3.46064	7.52539	2	1	UT
-0.230488	2.65676	16	1	UT
12.9752	-2.02113	12	1	UT
-2.05416	7.88333	26	1	UT
-2.29376	8.76434	26	1	UT
13.0242	-2.83536	12	1	UT
-3.17997	7.14927	4	1	UT
12.747	-0.875936	12	1	UT
11.6714	-3.23129	19	1	UT
11.9468	-2.36047	12	1	UT
-1.90912	-3.93469	1	1	UT
-0.91199	5.31342	2	1	UT
-0.113678	3.4668	17	1	UT
-4.67108	6.51638	7	1	UT
-5.23124	6.68159	7	1	UT
0.144817	2.99709	16	1	UT
0.15903	2.74205	17	1	UT
-4.14416	9.0919	27	1	UT
-0.282053	3.30448	16	1	UT
-4.78206	6.11008	7	1	UT
-2.75577	-3.51859	17	1	UT
-1.008	1.44504	17	1	UT
-2.90455	7.47806	2	1	UT
-4.80907	9.4782	6	1	UT
-1.3536	0.450328	17	1	UT
12.7404	-1.77069	19	1	UT
-2.46907	8.37375	26	1	UT
-1.60964	-2.80478	1	1	UT
4.99517	8.69403	13	1	UT
11.6976	-2.6011	19	1	UT
-6.56585	9.32012	6	1	UT
-0.635433	1.79779	17	1	UT
-3.40269	7.74379	2	1	UT
4.39954	8.40751	13	1	UT
-5.00186	8.4426	6	1	UT
-3.81909	6.88326	4	1	UT
0.0283983	3.25165	16	1	UT
-0.524699	-2.91972	1	1	UT
-5.79807	7.9586	6	1	UT
-1.14439	0.556011	17	1	UT
4.99659	8.42994	13	1	UT
-3.22789	7.55085	2	1	UT
-5.11495	7.03171	4	1	UT
4.631	8.25889	13	1	UT
4.11927	6.94792	29	1	UT
11.7994	0.540584	22	1	UT
-5.66588	0.40716	25	1	UT
-4.92156	8.94988	6	1	UT
10.5789	2.65798	28	1	UT
12.5221	-1.45459	12	1	UT
4.95555	8.42495	13	1	UT
-6.2015	8.05023	6	1	UT
12.3582	-3.06607	19	1	UT
-1.78236	8.73895	26	1	UT
12.6509	-1.62364	19	1	UT
4.81718	8.4028	13	1	UT
-2.025	5.4003	31	1	UT
11.2683	1.49794	22	1	UT
-2.50978	7.93539	2	1	UT
0.32526	-1.45785	3	1	UT
-2.56543	6.87843	2	1	UT
-4.3719	9.47415	7	1	UT
-4.22895	7.65589	2	1	UT
-3.68437	9.01919	8	1	UT
4.42669	8.44374	13	1	UT
-2.57411	-3.86961	1	1	UT
-5.50894	8.08673	4	1	UT
-3.03441	8.41055	2	1	UT
4.44742	7.47695	29	1	UT
-2.5302	-2.44205	7	1	UT
-5.75233	8.12198	6	1	UT
11.6491	-1.72815	12	1	UT
-3.92068	6.33734	4	1	UT
-4.37782	7.51696	4	1	UT
-1.05206	-2.87283	7	1	UT
12.4907	-2.78526	19	1	UT
-2.53043	7.1601	2	1	UT
12.4433	-2.26451	19	1	UT
-3.40988	9.56842	8	1	UT
-1.76473	8.73414	26	1	UT
-2.25288	10.1248	27	1	UT
-3.06502	9.21204	8	1	UT
-5.29726	6.10579	7	1	UT
-4.56359	7.54223	27	1	UT
-4.44646	6.83968	4	1	UT
-1.24851	0.651557	17	1	UT
-1.67274	-0.687595	17	1	UT
11.6801	-2.97844	19	1	UT
-2.15262	-5.16749	1	1	UT
-0.942736	1.72632	17	1	UT
-4.88525	9.20123	8	1	UT
1.10389	-1.19403	3	1	UT
-4.6296	7.72769	4	1	UT
-5.42135	1.80774	21	1	UT
-3.23656	7.61729	2	1	UT
-5.19339	7.31536	4	1	UT
-3.28845	7.41629	2	1	UT
5.86157	7.78509	13	1	UT
10.653	3.27012	28	1	UT
11.7928	-2.99484	19	1	UT
-4.00904	7.77235	27	1	UT
-4.38194	8.37601	4	1	UT
-0.13337	3.43471	16	1	UT
-5.84176	9.3087	6	1	UT
-2.79801	7.36751	2	1	UT
10.5839	2.88801	28	1	UT
0.437482	2.97215	16	1	UT
-2.96295	7.47611	2	1	UT
-0.0351087	3.77111	16	1	UT
-4.83233	6.98327	7	1	UT
11.2029	4.02405	23	1	UT
0.606733	3.05321	17	1	UT
-1.22544	-3.36527	1	1	UT
12.075	-2.82686	19	1	UT
0.63862	3.42164	17	1	UT
-3.48165	6.52816	2	1	UT
-4.26367	8.76632	4	1	UT
11.7109	-3.41242	19	1	UT
12.9199	-2.04607	12	1	UT
-4.26084	8.01569	27	1	UT
5.08944	7.98313	13	1	UT
-3.70231	6.19128	2	1	UT
-2.45933	-4.58379	1	1	UT
-0.698599	2.47344	16	1	UT
-1.1934	1.08533	17	1	UT
-4.54453	-1.54272	21	1	UT
-5.22419	-15.136	33	1	UT
-0.455816	2.76894	16	1	UT
12.1014	4.22798	30	1	UT
-2.97048	6.58625	2	1	UT
-2.48101	6.92643	2	1	UT
12.6044	-2.23355	12	1	UT
12.3347	-1.46799	12	1	UT
-4.79663	9.14318	6	1	UT
-5.80882	4.85549	7	1	UT
0.459664	-6.86393	14	1	UT
-2.37551	-4.10387	17	1	UT
0.830874	3.77547	16	1	UT
-0.0976608	2.78039	16	1	UT
-6.24966	5.88531	7	1	UT
-0.608453	3.23467	17	1	UT
-3.08978	9.43868	30	1	UT
10.9901	2.68022	28	1	UT
-4.42156	6.72599	4	1	UT
-4.49732	6.10196	7	1	UT
-5.00781	5.13545	7	1	UT
0.301223	-6.36025	14	1	UT
-2.49227	-6.00674	21	1	UT
4.28758	7.12495	29	1	UT
-2.28403	8.93235	8	1	UT
-3.63626	6.64085	7	1	UT
-2.57266	-4.32299	5	1	UT
-3.03725	8.58465	8	1	UT
-3.01884	7.12741	2	1	UT
-2.83719	7.38216	2	1	UT
-3.43521	-5.67894	17	1	UT
11.3836	-1.86869	35	1	UT
-1.2411	0.796722	7	1	UT
-4.30217	6.00247	4	1	UT
-5.14913	10.1211	8	1	UT
-6.31618	5.4497	7	1	UT
-5.38632	0.0984299	21	1	UT
10.491	3.72933	28	1	UT
-3.12722	8.88341	8	1	UT
10.5607	2.63214	28	1	UT
0.524251	3.07674	16	1	UT
-0.125837	3.2018	17	1	UT
-2.84953	-3.73795	1	1	UT
-5.70247	6.82223	7	1	UT
-5.51709	10.3709	8	1	UT
12.2684	-2.67644	19	1	UT
0.983885	3.95232	16	1	UT
-3.49359	9.51705	8	1	UT
11.1939	-2.03658	35	1	UT
-4.72763	9.90535	8	1	UT
-3.0577	6.78178	2	1	UT
-3.54597	7.65169	4	1	UT
0.981104	3.90777	16	1	UT
-4.04113	8.59541	8	1	UT
-6.13798	5.58866	7	1	UT
12.5058	-1.87985	12	1	UT
5.04416	8.65014	13	1	UT
-0.766152	-3.40707	1	1	UT
0.426669	4.19588	16	1	UT
-4.37224	10.093	8	1	UT
0.387371	-3.50249	0	1	UT
-1.7376	-4.52355	17	1	UT
4.53452	8.01909	13	1	UT
-0.271427	3.0631	16	1	UT
-3.98332	6.92632	2	1	UT
-4.8443	7.08486	4	1	UT
0.461357	3.9192	16	1	UT
-4.35277	9.48373	8	1	UT
-3.86967	10.0632	8	1	UT
-0.938855	1.65202	17	1	UT
11.883	-2.62079	19	1	UT
-0.954149	1.67989	17	1	UT
-4.93607	9.46638	6	1	UT
-1.40213	0.193296	17	1	UT
11.5889	-3.48079	19	1	UT
-5.72428	-0.329671	21	1	UT
-5.69783	9.80768	6	1	UT
-1.488	-2.65831	7	1	UT
12.2627	-2.81486	19	1	UT
-4.34205	-2.08394	21	1	UT
-2.93923	8.23419	2	1	UT
-4.75658	7.84956	4	1	UT
-6.41513	-0.736489	25	1	UT
-6.3253	4.88522	7	1	UT
10.5606	2.399	28	1	UT
0.303809	4.26171	16	1	UT
-4.78171	9.31322	6	1	UT
-5.09731	8.95895	6	1	UT
-3.77897	7.43045	2	1	UT
-3.1138	7.95835	2	1	UT
-3.66818	8.98034	8	1	UT
-2.04511	8.30387	26	1	UT
-5.67826	8.40732	6	1	UT
-5.29582	-1.05088	21	1	UT
-1.92971	-4.17622	1	1	UT
11.2557	-2.9173	19	1	UT
-2.77112	7.13665	2	1	UT
-1.6596	-0.471658	17	1	UT
-4.88902	8.33515	4	1	UT
-5.65101	6.7308	4	1	UT
-4.97008	-1.33172	21	1	UT
0.647928	3.94422	16	1	UT
11.8378	3.10326	23	1	UT
1.2905	-0.811765	3	1	UT
-3.77858	6.96098	4	1	UT
-0.566537	3.15943	16	1	UT
-1.01913	-2.83391	1	1	UT
12.0267	-2.79874	19	1	UT
-1.69825	-4.21014	1	1	UT
-0.288757	4.77872	31	1	UT
0.57594	3.82376	17	1	UT
-0.809348	-2.83643	1	1	UT
-2.60241	-2.23846	7	1	UT
-2.21378	-2.66585	17	1	UT
-6.06036	9.76402	6	1	UT
-3.03764	-4.05779	10	1	UT
11.9714	-1.99817	19	1	UT
-2.76008	7.75478	2	1	UT
0.291687	2.94407	16	1	UT
1.13385	-1.47874	3	1	UT
-2.92171	-10.2539	15	1	UT
-5.48961	-0.110641	21	1	UT
-4.36649	6.66847	4	1	UT
-5.2751	9.18658	7	1	UT
-3.07216	6.88986	2	1	UT
-1.02789	1.48992	17	1	UT
12.3631	-1.30119	12	1	UT
-5.81657	5.44057	7	1	UT
1.27883	-1.03305	3	1	UT
-2.52297	7.51423	2	1	UT
-0.333791	2.6631	16	1	UT
-1.12556	-6.18061	0	1	UT
0.0949339	2.47685	17	1	UT
-5.4133	7.3218	4	1	UT
-1.34154	0.466056	17	1	UT
0.23597	3.33533	16	1	UT
-3.00842	-7.14378	10	1	UT
-2.71124	-4.35839	17	1	UT
-4.14594	6.77893	2	1	UT
-2.84506	8.41902	2	1	UT
-1.41514	0.100228	17	1	UT
4.26371	7.2099	29	1	UT
-2.71304	7.99145	2	1	UT
-6.12424	9.79407	8	1	UT
11.071	3.7616	23	1	UT
-3.00705	7.84831	4	1	UT
-5.49917	9.69815	6	1	UT
-6.61663	9.16598	6	1	UT
3.96525	8.00908	13	1	UT
-3.34031	-6.35485	10	1	UT
-3.4676	8.84402	2	1	UT
4.57356	8.30764	13	1	UT
11.7698	-3.27842	19	1	UT
-2.28798	-4.27342	1	1	UT
12.2513	-2.8517	19	1	UT
-1.37272	0.320108	17	1	UT
12.3243	-2.50916	12	1	UT
-1.31005	0.165352	17	1	UT
-6.18575	8.04339	7	1	UT
-3.75797	8.39285	2	1	UT
-3.18317	7.24912	2	1	UT
-5.01118	6.33159	4	1	UT
-4.14819	6.82211	2	1	UT
-3.23273	-9.35783	15	1	UT
-2.56347	-5.54452	14	1	UT
0.846714	-1.71995	3	1	UT
-1.2845	-3.42285	1	1	UT
-4.02192	9.50553	8	1	UT
-3.72591	6.6532	2	1	UT
5.72446	7.91863	13	1	UT
12.4879	-1.9954	12	1	UT
-0.878957	1.72746	17	1	UT
-2.99844	6.76004	2	1	UT
0.667529	-1.55332	3	1	UT
12.6414	-1.61662	12	1	UT
-4.38313	7.51219	2	1	UT
-5.24238	6.3667	7	1	UT
-4.93119	9.61361	6	1	UT
11.7067	3.12722	23	1	UT
11.5317	2.58445	23	1	UT
3.82946	7.65656	13	1	UT
-4.91046	6.33871	4	1	UT
-3.54963	7.027	2	1	UT
-1.19966	0.843711	17	1	UT
-3.91823	8.32419	27	1	UT
-0.226317	2.30816	17	1	UT
-3.37354	-6.59224	10	1	UT
-3.41424	9.22534	8	1	UT
-3.06444	-1.74405	21	1	UT
-3.03684	-7.92799	15	1	UT
-0.118415	3.79761	16	1	UT
-5.09957	-1.0613	21	1	UT
0.903024	-1.89687	3	1	UT
5.07519	8.79908	13	1	UT
-5.58286	9.49416	6	1	UT
12.0641	-0.774351	31	1	UT
-2.57181	7.38465	2	1	UT
4.62958	8.20238	13	1	UT
11.8992	-0.596299	19	1	UT
-2.25747	-5.4119	1	1	UT
11.5488	-2.90163	19	1	UT
-5.28728	2.73447	21	1	UT
4.97907	7.8947	13	1	UT
4.94385	8.2258	13	1	UT
0.202011	-5.91955	0	1	UT
-5.81054	6.48601	7	1	UT
11.9528	-1.85017	19	1	UT
12.2513	-2.91425	19	1	UT
-3.37267	8.33687	2	1	UT
-5.48991	4.43776	7	1	UT
-5.98648	5.44859	7	1	UT
-1.6657	-2.35914	17	1	UT
4.18169	8.26172	13	1	UT
-0.0391709	-1.42062	3	1	UT
12.565	-0.710959	12	1	UT
-2.67068	-3.47394	1	1	UT
-2.99252	6.99455	4	1	UT
-5.79276	6.90424	7	1	UT
-5.42474	9.51429	6	1	UT
-1.04877	-2.89628	1	1	UT
-0.138712	2.10062	17	1	UT
3.58037	8.53409	4	1	UT
-3.38135	-5.35524	10	1	UT
-2.79585	8.04677	2	1	UT
12.0144	-3.47669	19	1	UT
-2.4755	7.75191	2	1	UT
-2.00602	-2.40845	17	1	UT
12.3955	-1.43512	12	1	UT
-0.182013	3.45512	16	1	UT
0.0826104	-2.05052	3	1	UT
-1.87804	-4.08481	1	1	UT
-2.97805	7.5317	2	1	UT
-4.2642	6.50663	2	1	UT
4.73241	8.25259	13	1	UT
-2.45474	-4.8465	1	1	UT
-4.47917	8.61822	6	1	UT
-6.49959	8.78547	6	1	UT
-3.02074	-4.41202	10	1	UT
11.5014	3.2181	23	1	UT
-0.367242	3.58505	16	1	UT
4.81824	8.00729	13	1	UT
-2.72672	-5.66638	7	1	UT
-5.21004	9.64601	6	1	UT
-3.04393	9.07021	2	1	UT
-2.85643	-6.35699	10	1	UT
-2.60282	7.01586	2	1	UT
-0.0961523	2.95933	16	1	UT
1.07638	-1.25003	3	1	UT
-4.41152	-1.49148	21	1	UT
-4.30038	10.1911	8	1	UT
10.3653	6.84592	24	1	UT
-2.99812	7.90418	2	1	UT
-6.23251	5.86077	7	1	UT
-2.82624	-5.60778	10	1	UT
-0.362769	2.86757	16	1	UT
0.142366	3.10637	16	1	UT
-0.644822	2.76532	17	1	UT
10.2419	2.5256	28	1	UT
-5.63716	-5.1214	34	1	UT
-4.02973	10.192	8	1	UT
-4.3055	9.37611	27	1	UT
-0.760305	1.65498	17	1	UT
-1.78702	-3.72523	1	1	UT
4.82185	7.42815	29	1	UT
3.99553	6.74375	29	1	UT
-5.88506	4.59173	7	1	UT
-5.2381	6.52689	7	1	UT
-1.3414	0.210872	17	1	UT
11.0219	2.78664	23	1	UT
-5.33637	6.61678	4	1	UT
1.30563	-1.09201	3	1	UT
-3.10766	8.58436	26	1	UT
-3.731	6.3524	2	1	UT
-3.68884	6.82426	4	1	UT
0.216773	2.78873	17	1	UT
4.15352	8.23029	13	1	UT
-0.419417	2.79143	17	1	UT
-5.45724	6.74111	4	1	UT
0.263937	-6.81367	14	1	UT
-0.777529	-2.24633	1	1	UT
-6.03083	0.273531	25	1	UT
-0.292632	2.61862	16	1	UT
-6.57781	9.33637	6	1	UT
11.4374	3.37751	23	1	UT
-3.09115	7.27859	2	1	UT
-2.87531	8.36808	26	1	UT
-5.1479	6.40737	7	1	UT
11.6867	2.92115	23	1	UT
-0.727954	5.01305	31	1	UT
-5.3972	8.92165	6	1	UT
-1.98673	8.63838	26	1	UT
-5.23008	2.37593	21	1	UT
-0.905437	-2.58909	1	1	UT
5.04614	8.09514	13	1	UT
-5.1865	9.96541	6	1	UT
12.2124	-1.69755	12	1	UT
-0.119569	3.87901	16	1	UT
-1.31871	-8.99455	14	1	UT
-4.78715	10.5009	8	1	UT
-5.69486	9.27534	6	1	UT
-0.973763	-2.19416	3	1	UT
0.348773	3.20304	17	1	UT
-3.29811	6.79076	2	1	UT
-6.02168	9.27949	6	1	UT
0.120862	-7.18466	14	1	UT
0.160837	-2.66078	3	1	UT
1.46954	-1.95294	3	1	UT
12.7219	-2.44499	12	1	UT
-2.80376	7.32762	2	1	UT
-2.21221	-2.25021	17	1	UT
-3.13074	7.5192	2	1	UT
-3.54342	7.15669	2	1	UT
-5.01251	8.78791	6	1	UT
-6.06826	8.62813	6	1	UT
0.389826	3.36417	16	1	UT
-2.51494	-3.91011	17	1	UT
-5.83313	0.617107	25	1	UT
-3.35108	7.32062	2	1	UT
-4.67968	10.1579	8	1	UT
-0.791352	-3.49296	1	1	UT
-5.38771	10.08	6	1	UT
11.0011	1.05967	22	1	UT
-6.52687	9.1088	6	1	UT
12.1534	-0.795249	12	1	UT
0.442409	3.08645	16	1	UT
-5.22873	8.6735	6	1	UT
5.33651	7.56359	17	1	UT
-5.38326	7.93813	4	1	UT
-4.03429	9.99737	8	1	UT
11.009	3.64969	23	1	UT
0.763117	3.80265	17	1	UT
-4.43145	5.90529	7	1	UT
-5.39799	8.05322	6	1	UT
-6.16965	9.64641	6	1	UT
-4.189	10.0093	8	1	UT
-5.49336	7.91826	4	1	UT
-4.25115	7.33448	4	1	UT
-4.45488	8.1123	27	1	UT
11.4137	3.8405	23	1	UT
-3.96312	6.33579	2	1	UT
-4.18015	9.38406	6	1	UT
-6.45035	5.11341	7	1	UT
-2.76808	6.67612	2	1	UT
-4.12552	9.17961	8	1	UT
-5.65812	5.79967	7	1	UT
-1.89855	-4.66537	1	1	UT
11.6562	-3.1102	19	1	UT
-2.92524	8.35619	2	1	UT
-0.200103	2.26764	17	1	UT
-1.7189	-0.994526	17	1	UT
-3.19576	-5.95565	10	1	UT
-5.14923	8.22922	4	1	UT
-4.52101	9.52312	4	1	UT
-6.34478	9.60468	6	1	UT
-4.74417	5.80763	7	1	UT
-2.05948	7.90028	26	1	UT
-8.56185	1.69531	36	1	UT
-3.96922	7.67906	4	1	UT
-4.12198	7.14452	2	1	UT
11.6395	2.71411	23	1	UT
-0.388941	-2.40835	3	1	UT
-2.95091	-9.19812	15	1	UT
-3.79634	-8.49671	15	1	UT
-5.07307	2.48062	26	1	UT
-2.05825	7.83697	26	1	UT
-3.88304	8.77865	27	1	UT
12.2412	-2.7952	19	1	UT
-3.09527	8.83034	2	1	UT
4.1974	8.19913	13	1	UT
-2.41324	-3.05516	1	1	UT
0.903552	3.48836	16	1	UT
-3.70689	6.28856	2	1	UT
-4.38035	10.0056	8	1	UT
10.8414	2.3037	28	1	UT
11.4427	3.86201	23	1	UT
12.5179	-3.25971	19	1	UT
-2.70851	7.27463	2	1	UT
12.6275	-2.091	12	1	UT
10.901	2.8576	28	1	UT
-6.07129	8.5059	6	1	UT
4.39176	8.28196	13	1	UT
-3.55193	6.60669	4	1	UT
-2.0083	-1.55843	1	1	UT
-2.42058	7.50218	2	1	UT
-3.60063	9.58964	8	1	UT
-4.73147	6.58078	4	1	UT
0.393517	4.34526	16	1	UT
-3.44308	6.98443	4	1	UT
-5.18579	6.93735	4	1	UT
-6.22133	8.30354	6	1	UT
-4.20681	-2.8545	21	1	UT
-5.8978	9.60583	6	1	UT
-5.45939	0.204717	25	1	UT
-2.09926	-5.78951	1	1	UT
-0.898119	1.89257	17	1	UT
-5.24398	6.54472	4	1	UT
-6.08026	9.96718	6	1	UT
-4.61927	7.32627	7	1	UT
-5.45628	7.01086	4	1	UT
-2.47881	-4.34483	1	1	UT
6.00791	8.34078	13	1	UT
4.34444	8.38851	13	1	UT
-6.29153	4.8057	7	1	UT
0.25819	2.59397	17	1	UT
[truncated: 39,757 more rows]

## Sheet: TNFvolcanoplot
Tnf	ident	split
1.37096e-05	CD14 monocyte	WT
4.03765	CD14 monocyte	WT
2.21158	CD14 monocyte	WT
2.52952	CD14 monocyte	WT
1.58648	CD14 monocyte	WT
2.03457	CD14 monocyte	WT
1.51152e-05	CD14 monocyte	WT
-9.4659e-07	CD14 monocyte	WT
2.01842e-05	CD14 monocyte	WT
-6.27141e-07	CD14 monocyte	WT
1.66548	CD14 monocyte	WT
2.28665e-05	pDC	WT
2.40335	DC	WT
-2.78789e-06	CD14 monocyte	WT
-1.33321e-06	CD14 monocyte	WT
6.3595e-06	CD14 monocyte	WT
-2.84253e-06	CD14 monocyte	WT
1.50409	pDC	WT
-2.44047e-05	CD14 monocyte	WT
1.32011e-05	CD14 monocyte	WT
-3.06639e-06	CD14 monocyte	WT
2.45331	DC	WT
2.05923	CD14 monocyte	WT
2.58835	CD14 monocyte	WT
1.89519e-05	CD14 monocyte	WT
2.02138	CD14 monocyte	WT
-2.57269e-06	CD14 monocyte	WT
-1.76316e-05	DC	WT
4.60097e-06	CD14 monocyte	WT
-6.39995e-06	CD14 monocyte	WT
2.52792	CD14 monocyte	WT
2.12586	CD14 monocyte	WT
2.13634	CD14 monocyte	WT
-6.08926e-06	CD14 monocyte	WT
5.04955e-06	CD14 monocyte	WT
1.12473	pDC	WT
3.44547	CD14 monocyte	WT
-8.50908e-06	CD14 monocyte	WT
-2.41421e-05	CD14 monocyte	WT
2.32256	CD14 monocyte	WT
2.06884	CD14 monocyte	WT
-3.61057e-06	CD14 monocyte	WT
7.58163e-06	CD14 monocyte	WT
-7.26705e-06	CD14 monocyte	WT
2.18172	CD14 monocyte	WT
4.32818e-06	CD14 monocyte	WT
-8.11393e-06	pDC	WT
1.4441e-05	CD14 monocyte	WT
-4.31446e-06	pDC	WT
6.55648e-06	CD14 monocyte	WT
3.21925e-06	CD14 monocyte	WT
-7.83839e-06	CD14 monocyte	WT
1.57573e-05	CD14 monocyte	WT
6.42899e-06	CD14 monocyte	WT
8.97606e-07	CD14 monocyte	WT
2.76551e-06	CD14 monocyte	WT
1.95558	CD14 monocyte	WT
1.41896	CD14 monocyte	WT
1.57999	CD14 monocyte	WT
2.84883e-06	CD14 monocyte	WT
1.63089	CD14 monocyte	WT
1.45591	CD14 monocyte	WT
1.20295	CD14 monocyte	WT
1.39974e-05	CD14 monocyte	WT
1.18966	proliferating pDC	WT
1.30254e-05	CD14 monocyte	WT
3.35848e-06	CD14 monocyte	WT
1.03851e-05	CD14 monocyte	WT
9.20729e-06	CD14 monocyte	WT
7.20878e-06	CD14 monocyte	WT
-1.04312e-05	CD14 monocyte	WT
2.63092	CD14 monocyte	WT
6.23518e-06	pDC	WT
-9.53523e-06	pDC	WT
-5.42829e-06	DC	WT
5.80996e-06	CD14 monocyte	WT
3.06378	CD14 monocyte	WT
1.9719	CD14 monocyte	WT
-8.85776e-06	CD14 monocyte	WT
-1.09978e-05	CD14 monocyte	WT
2.28633	pDC	WT
2.57921e-06	proliferating pDC	WT
2.40063	CD14 monocyte	WT
-1.20897e-06	CD14 monocyte	WT
2.73159	CD14 monocyte	WT
6.11997e-06	CD14 monocyte	WT
1.59707	CD14 monocyte	WT
2.76512	CD14 monocyte	WT
9.33346e-06	CD14 monocyte	WT
1.90149	CD14 monocyte	WT
1.59505	CD14 monocyte	WT
-4.76174e-06	CD14 monocyte	WT
6.50349e-06	CD14 monocyte	WT
1.39111e-05	CD14 monocyte	WT
-1.11079e-05	CD14 monocyte	WT
-8.60793e-06	CD14 monocyte	WT
1.63653	pDC	WT
-1.45921e-05	CD14 monocyte	WT
1.88741	CD14 monocyte	WT
1.90635	CD14 monocyte	WT
1.20097e-05	CD14 monocyte	WT
1.04475e-05	CD14 monocyte	WT
-1.00321e-05	CD14 monocyte	WT
1.17991	pDC	WT
-6.66773e-06	CD14 monocyte	WT
1.05514e-06	CD14 monocyte	WT
1.45919	CD14 monocyte	WT
-1.2235e-06	CD14 monocyte	WT
1.88193e-06	CD14 monocyte	WT
1.19161e-06	proliferating pDC	WT
-2.50926e-07	DC	WT
1.08073e-06	CD14 monocyte	WT
1.1511	CD14 monocyte	WT
-5.04217e-06	CD14 monocyte	WT
2.25239	DC	WT
1.77712	CD14 monocyte	WT
-5.1265e-06	CD14 monocyte	WT
2.66386	CD14 monocyte	WT
-1.36212e-05	CD14 monocyte	WT
0.908238	CD14 monocyte	WT
-1.49363e-05	CD14 monocyte	WT
-1.47044e-05	CD14 monocyte	WT
1.24702e-06	CD14 monocyte	WT
-9.96639e-06	CD14 monocyte	WT
3.12885	CD14 monocyte	WT
-4.28259e-06	CD14 monocyte	WT
-6.13672e-06	CD14 monocyte	WT
-2.02468e-05	DC	WT
-1.22475e-05	CD14 monocyte	WT
1.79516e-06	CD14 monocyte	WT
5.67621e-06	CD14 monocyte	WT
2.01291	CD14 monocyte	WT
6.28841e-10	CD14 monocyte	WT
2.18559	CD14 monocyte	WT
1.43986e-05	CD14 monocyte	WT
-1.09711e-05	CD14 monocyte	WT
-1.1732e-06	CD14 monocyte	WT
1.2015e-05	CD14 monocyte	WT
-4.6973e-06	CD14 monocyte	WT
1.49252	CD14 monocyte	WT
-8.61073e-07	CD14 monocyte	WT
-8.87679e-06	CD14 monocyte	WT
-4.44684e-06	CD14 monocyte	WT
-2.94449e-07	CD14 monocyte	WT
-4.13869e-06	CD14 monocyte	WT
0.888577	pDC	WT
1.54776	CD14 monocyte	WT
3.18674	CD14 monocyte	WT
6.96863e-06	CD14 monocyte	WT
-1.05637e-05	CD14 monocyte	WT
-4.06985e-07	pDC	WT
1.50274	CD14 monocyte	WT
1.16717e-05	CD14 monocyte	WT
1.08222	CD14 monocyte	WT
-4.67845e-06	CD14 monocyte	WT
1.97348	CD14 monocyte	WT
-7.76203e-08	CD14 monocyte	WT
1.72462	CD14 monocyte	WT
2.30918	CD14 monocyte	WT
1.28768e-05	CD14 monocyte	WT
-1.75526e-06	CD14 monocyte	WT
-1.07178e-05	proliferating pDC	WT
1.48323	CD14 monocyte	WT
1.58725	proliferating pDC	WT
5.90014e-06	CD14 monocyte	WT
1.43242e-05	proliferating pDC	WT
3.21963	CD14 monocyte	WT
4.5465e-06	CD14 monocyte	WT
1.68846	CD14 monocyte	WT
1.5085	CD14 monocyte	WT
-2.29778e-06	CD14 monocyte	WT
8.36619e-06	DC	WT
1.60814	CD14 monocyte	WT
1.68946e-05	CD14 monocyte	WT
8.64778e-06	CD14 monocyte	WT
1.74445	pDC	WT
-1.44901e-05	DC	WT
6.43009e-06	CD14 monocyte	WT
1.21432	proliferating pDC	WT
-6.35563e-08	CD14 monocyte	WT
0.820494	pDC	WT
1.83379	CD14 monocyte	WT
3.68807e-06	CD14 monocyte	WT
1.12251	pDC	WT
-2.79259e-06	CD14 monocyte	WT
-1.33624e-05	CD14 monocyte	WT
7.00749e-06	CD14 monocyte	WT
5.54197e-06	DC	WT
1.83867	CD14 monocyte	WT
-1.59459e-05	CD14 monocyte	WT
2.04959e-06	CD14 monocyte	WT
2.08903	DC	WT
2.52612e-06	CD14 monocyte	WT
-1.294e-05	CD14 monocyte	WT
1.96289	CD14 monocyte	WT
2.96554	CD14 monocyte	WT
4.03775e-06	CD14 monocyte	WT
5.86488e-06	CD14 monocyte	WT
1.81523e-05	CD14 monocyte	WT
1.28821e-06	CD14 monocyte	WT
2.54072	CD14 monocyte	WT
2.18069	CD14 monocyte	WT
1.17133e-05	CD14 monocyte	WT
2.05035	CD14 monocyte	WT
-1.37686e-05	CD14 monocyte	WT
-1.15086e-05	CD14 monocyte	WT
3.41198	CD14 monocyte	WT
-1.05406e-05	CD14 monocyte	WT
-6.45744e-06	CD14 monocyte	WT
1.63988	CD14 monocyte	WT
-1.20122e-05	CD14 monocyte	WT
1.44172	CD14 monocyte	WT
1.07775e-06	CD14 monocyte	WT
-8.41081e-07	CD14 monocyte	WT
4.9562e-06	CD14 monocyte	WT
3.74152e-07	DC	WT
1.54283	CD14 monocyte	WT
1.45316	CD14 monocyte	WT
2.96567	CD14 monocyte	WT
1.54253	CD14 monocyte	WT
3.85668e-06	proliferating pDC	WT
1.37246	DC	WT
-5.21796e-06	CD14 monocyte	WT
-1.06813e-05	CD14 monocyte	WT
4.28366e-06	CD14 monocyte	WT
-1.74018e-06	CD14 monocyte	WT
5.15668e-06	CD14 monocyte	WT
2.562	proliferating pDC	WT
2.39336	CD14 monocyte	WT
0.965279	CD14 monocyte	WT
-2.71764e-06	CD14 monocyte	WT
2.15499	CD14 monocyte	WT
-1.20158e-05	CD14 monocyte	WT
-4.66116e-06	pDC	WT
-2.69351e-06	CD14 monocyte	WT
1.8674	DC	WT
2.35581	CD14 monocyte	WT
-2.27647e-07	DC	WT
2.44226e-06	CD14 monocyte	WT
-9.42372e-06	CD14 monocyte	WT
-7.29217e-06	CD14 monocyte	WT
2.21086	CD14 monocyte	WT
1.25848e-05	CD14 monocyte	WT
1.24886e-05	CD14 monocyte	WT
-1.38064e-05	CD14 monocyte	WT
2.04996e-05	CD14 monocyte	WT
1.01687e-05	CD14 monocyte	WT
1.19373	CD14 monocyte	WT
2.05537	CD14 monocyte	WT
-9.71385e-06	CD14 monocyte	WT
-1.09616e-05	CD14 monocyte	WT
4.90505e-07	CD14 monocyte	WT
1.27377	proliferating pDC	WT
1.90019e-06	CD14 monocyte	WT
1.29771e-05	CD14 monocyte	WT
-1.03387e-05	CD14 monocyte	WT
-7.38441e-06	CD14 monocyte	WT
4.65639e-07	CD14 monocyte	WT
-1.0176e-05	CD14 monocyte	WT
1.77691	CD14 monocyte	WT
8.72755e-06	CD14 monocyte	WT
1.57728	CD14 monocyte	WT
3.83847e-06	CD14 monocyte	WT
-1.85156e-05	CD14 monocyte	WT
-5.39967e-07	CD14 monocyte	WT
1.06477e-05	CD14 monocyte	WT
2.08657	CD14 monocyte	WT
-1.90816e-06	CD14 monocyte	WT
-2.69993e-05	CD14 monocyte	WT
2.05507	CD14 monocyte	WT
5.73752e-06	DC	WT
4.58036e-07	CD14 monocyte	WT
1.57413e-06	pDC	WT
4.31565e-06	CD14 monocyte	WT
-3.9655e-06	CD14 monocyte	WT
1.86819	CD14 monocyte	WT
4.70393e-06	CD14 monocyte	WT
-1.24267e-05	CD14 monocyte	WT
1.38158e-05	CD14 monocyte	WT
2.03631	CD14 monocyte	WT
8.24074e-06	CD14 monocyte	WT
-1.66263e-05	CD14 monocyte	WT
2.39547	CD14 monocyte	WT
6.35514e-06	CD14 monocyte	WT
4.3722e-07	CD14 monocyte	WT
2.30511	CD14 monocyte	WT
2.45959e-05	CD14 monocyte	WT
1.64289	CD14 monocyte	WT
-2.1132e-05	CD14 monocyte	WT
2.73695e-06	CD14 monocyte	WT
-6.87597e-06	CD14 monocyte	WT
4.46041e-06	CD14 monocyte	WT
-8.12385e-06	CD14 monocyte	WT
2.21206e-05	CD14 monocyte	WT
-1.23706e-06	CD14 monocyte	WT
2.17617	CD14 monocyte	WT
2.2321	CD14 monocyte	WT
8.62563e-06	CD14 monocyte	WT
1.61749	CD14 monocyte	WT
-1.62562e-05	CD14 monocyte	WT
-4.62077e-08	CD14 monocyte	WT
7.60242e-06	CD14 monocyte	WT
2.92235	CD14 monocyte	WT
1.53365	CD14 monocyte	WT
-1.46473e-06	CD14 monocyte	WT
-5.78873e-07	CD14 monocyte	WT
1.25978	proliferating pDC	WT
9.92944e-06	CD14 monocyte	WT
-1.2464e-05	CD14 monocyte	WT
-3.34875e-07	CD14 monocyte	WT
-7.09622e-07	CD14 monocyte	WT
1.94676	CD14 monocyte	WT
-1.03436e-05	CD14 monocyte	WT
-6.30732e-06	DC	WT
5.86808e-06	CD14 monocyte	WT
-4.16323e-06	CD14 monocyte	WT
-7.84888e-06	pDC	WT
3.03035	CD14 monocyte	WT
-1.23671e-05	CD14 monocyte	WT
1.04587e-05	CD14 monocyte	WT
-4.84595e-06	CD14 monocyte	WT
1.89129e-06	CD14 monocyte	WT
5.10063e-07	CD14 monocyte	WT
-2.40669e-09	CD14 monocyte	WT
1.80938e-05	DC	WT
1.77284	CD14 monocyte	WT
1.14547e-05	CD14 monocyte	WT
3.15732e-07	pDC	WT
-8.35206e-06	CD14 monocyte	WT
1.06089	proliferating pDC	WT
7.46772e-06	CD14 monocyte	WT
-4.25519e-06	pDC	WT
3.23143	CD14 monocyte	WT
1.52764e-06	CD14 monocyte	WT
9.88597e-06	CD14 monocyte	WT
3.50586	CD14 monocyte	WT
1.25275	CD14 monocyte	WT
-1.30668e-05	CD14 monocyte	WT
-7.68395e-06	CD14 monocyte	WT
-5.27108e-06	CD14 monocyte	WT
2.76791	CD14 monocyte	WT
6.70498e-06	CD14 monocyte	WT
-4.34617e-06	CD14 monocyte	WT
1.39749	CD14 monocyte	WT
3.38889	CD14 monocyte	WT
2.75457e-06	CD14 monocyte	WT
1.15735e-05	CD14 monocyte	WT
-1.68248e-05	CD14 monocyte	WT
2.54056	CD14 monocyte	WT
1.35336e-05	CD14 monocyte	WT
2.58816	CD14 monocyte	WT
-8.32553e-06	CD14 monocyte	WT
7.32528e-06	CD14 monocyte	WT
1.44169	CD14 monocyte	WT
1.11846	CD14 monocyte	WT
1.18753e-05	CD14 monocyte	WT
-2.90145e-06	CD14 monocyte	WT
8.28546e-06	CD14 monocyte	WT
3.27655	CD14 monocyte	WT
-1.57636e-05	CD14 monocyte	WT
-8.48816e-06	CD14 monocyte	WT
2.96145	CD14 monocyte	WT
2.60037	CD14 monocyte	WT
1.29551	CD14 monocyte	WT
-1.53358e-06	CD14 monocyte	WT
-2.43247e-06	CD14 monocyte	WT
0.879497	CD14 monocyte	WT
2.64782	CD14 monocyte	WT
2.14593	CD14 monocyte	WT
3.49082e-06	CD14 monocyte	WT
1.62844e-05	CD14 monocyte	WT
8.85219e-07	pDC	WT
1.23915e-05	CD14 monocyte	WT
-1.64456e-05	CD14 monocyte	WT
1.44636e-05	CD14 monocyte	WT
0.947503	pDC	WT
-2.76431e-06	pDC	WT
1.1511	CD14 monocyte	WT
1.8369	CD14 monocyte	WT
1.78534e-05	proliferating pDC	WT
2.42216e-05	CD14 monocyte	WT
2.24008	pDC	WT
4.85941e-06	CD14 monocyte	WT
2.63213	CD14 monocyte	WT
-1.95657e-06	CD14 monocyte	WT
-2.18175e-06	CD14 monocyte	WT
-3.04778e-06	CD14 monocyte	WT
5.97833e-06	CD14 monocyte	WT
1.39743e-05	CD14 monocyte	WT
3.43165	CD14 monocyte	WT
1.9837	CD14 monocyte	WT
-3.0187e-06	CD14 monocyte	WT
3.64459	CD14 monocyte	WT
1.68522	CD14 monocyte	WT
-2.79257e-06	pDC	WT
2.82275	CD14 monocyte	WT
4.42013e-06	CD14 monocyte	WT
2.41016e-06	CD14 monocyte	WT
-2.55608e-06	CD14 monocyte	WT
9.31033e-06	CD14 monocyte	WT
1.33491e-05	CD14 monocyte	WT
1.18168	CD14 monocyte	WT
2.15028	CD14 monocyte	WT
4.90669e-07	DC	WT
-5.78356e-06	CD14 monocyte	WT
-9.98739e-06	CD14 monocyte	WT
-2.43278e-08	CD14 monocyte	WT
3.18644	CD14 monocyte	WT
2.44609	CD14 monocyte	WT
1.16608	CD14 monocyte	WT
-7.02439e-06	CD14 monocyte	WT
-3.1143e-06	CD14 monocyte	WT
1.91777	CD14 monocyte	WT
-7.50533e-06	CD14 monocyte	WT
-7.77352e-06	CD14 monocyte	WT
-7.2257e-06	CD14 monocyte	WT
-2.18883e-05	CD14 monocyte	WT
2.13419e-06	DC	WT
-6.31923e-06	CD14 monocyte	WT
2.75681	CD14 monocyte	WT
7.95956e-06	DC	WT
-1.45353e-05	CD14 monocyte	WT
2.2058	CD14 monocyte	WT
-5.93771e-06	CD14 monocyte	WT
1.98317	CD14 monocyte	WT
1.75009	CD14 monocyte	WT
-5.57024e-06	CD14 monocyte	WT
2.72559	CD14 monocyte	WT
1.52608e-06	CD14 monocyte	WT
3.32383	CD14 monocyte	WT
2.01989e-05	DC	WT
2.05328	CD14 monocyte	WT
1.91996	CD14 monocyte	WT
1.42515	CD14 monocyte	WT
-4.05267e-07	pDC	WT
8.90356e-06	CD14 monocyte	WT
-2.07139e-05	CD14 monocyte	WT
2.54128	CD14 monocyte	WT
2.58209	CD14 monocyte	WT
1.44194e-05	CD14 monocyte	WT
1.3579e-05	CD14 monocyte	WT
3.34503e-06	CD14 monocyte	WT
1.42934e-05	DC	WT
1.43654	CD14 monocyte	WT
9.50652e-06	CD14 monocyte	WT
-5.85012e-06	CD14 monocyte	WT
3.20958e-06	CD14 monocyte	WT
1.87002	CD14 monocyte	WT
-2.78543e-06	CD14 monocyte	WT
5.46115e-06	CD14 monocyte	WT
2.7554	CD14 monocyte	WT
1.56519	CD14 monocyte	WT
1.71007e-06	CD14 monocyte	WT
-4.03467e-06	CD14 monocyte	WT
1.04659e-06	CD14 monocyte	WT
-3.18881e-06	CD14 monocyte	WT
2.10282	CD14 monocyte	WT
7.14189e-06	CD14 monocyte	WT
2.96587e-05	CD14 monocyte	WT
-7.95078e-06	DC	WT
8.14366e-06	CD14 monocyte	WT
2.09803e-05	CD14 monocyte	WT
3.0098e-06	CD14 monocyte	WT
2.19473	CD14 monocyte	WT
-1.00632e-05	proliferating pDC	WT
-3.54146e-07	CD14 monocyte	WT
1.30912e-05	CD14 monocyte	WT
7.504e-06	pDC	WT
-2.13837e-05	CD14 monocyte	WT
-7.00354e-06	CD14 monocyte	WT
-9.05648e-08	CD14 monocyte	WT
1.07265	CD14 monocyte	WT
6.9453e-06	CD14 monocyte	WT
-2.46134e-05	CD14 monocyte	WT
1.4329e-06	CD14 monocyte	WT
2.30918	CD14 monocyte	WT
-4.91164e-06	CD14 monocyte	WT
-2.83647e-06	CD14 monocyte	WT
3.14795e-06	CD14 monocyte	WT
3.96327e-06	pDC	WT
-2.25604e-06	CD14 monocyte	WT
-1.92495e-05	CD14 monocyte	WT
-1.43923e-05	pDC	WT
-1.46966e-05	CD14 monocyte	WT
1.73244	CD14 monocyte	WT
1.43998	CD14 monocyte	WT
2.69677e-06	CD14 monocyte	WT
-1.55893e-05	CD14 monocyte	WT
-5.35588e-06	CD14 monocyte	WT
0.74483	DC	WT
-1.78326e-06	CD14 monocyte	WT
-1.15136e-06	CD14 monocyte	WT
-7.20615e-07	CD14 monocyte	WT
1.21091e-05	CD14 monocyte	WT
1.6072	CD14 monocyte	WT
6.76126e-06	CD14 monocyte	WT
1.97191	CD14 monocyte	WT
-1.18932e-05	CD14 monocyte	WT
1.21259e-06	CD14 monocyte	WT
-1.12217e-07	CD14 monocyte	WT
1.02914e-05	CD14 monocyte	WT
3.07209	CD14 monocyte	WT
-2.45627e-08	CD14 monocyte	WT
1.3601e-06	CD14 monocyte	WT
1.30669	pDC	WT
-1.98124e-06	CD14 monocyte	WT
1.80733	CD14 monocyte	WT
-9.66956e-06	CD14 monocyte	WT
0.879796	CD14 monocyte	WT
8.36208e-06	DC	WT
1.11497e-05	CD14 monocyte	WT
-4.12945e-06	CD14 monocyte	WT
2.49718	CD14 monocyte	WT
-8.79313e-07	CD14 monocyte	WT
2.2823	CD14 monocyte	WT
2.04131e-05	CD14 monocyte	WT
-1.7198e-05	CD14 monocyte	WT
1.09416	proliferating pDC	WT
1.53328e-05	CD14 monocyte	WT
-3.82441e-07	DC	WT
2.11234	CD14 monocyte	WT
-3.33585e-06	CD14 monocyte	WT
6.04986e-06	CD14 monocyte	WT
1.66547	CD14 monocyte	WT
1.85794	CD14 monocyte	WT
9.20453e-06	DC	WT
-1.20654e-05	pDC	WT
-6.03881e-06	CD14 monocyte	WT
3.70235e-06	CD14 monocyte	WT
2.07306	CD14 monocyte	WT
-1.80441e-05	CD14 monocyte	WT
-1.12182e-05	CD14 monocyte	WT
2.29381	CD14 monocyte	WT
1.2389e-05	CD14 monocyte	WT
-2.74198e-06	CD14 monocyte	WT
1.62381e-06	CD14 monocyte	WT
-6.46069e-07	CD14 monocyte	WT
-7.05237e-06	CD14 monocyte	WT
1.08417	CD14 monocyte	WT
-1.09651e-05	CD14 monocyte	WT
-2.28434e-06	CD14 monocyte	WT
2.3254	CD14 monocyte	WT
1.75879	CD14 monocyte	WT
1.60723e-05	CD14 monocyte	WT
5.13815e-06	CD14 monocyte	WT
1.38237e-05	CD14 monocyte	WT
7.63097e-06	CD14 monocyte	WT
-6.24585e-06	CD14 monocyte	WT
8.15438e-07	CD14 monocyte	WT
3.22428	CD14 monocyte	WT
-1.56127e-05	CD14 monocyte	WT
1.17392	pDC	WT
-1.5679e-06	CD14 monocyte	WT
1.42542	CD14 monocyte	WT
7.50167e-06	CD14 monocyte	WT
3.01053e-06	DC	WT
1.49281e-05	CD14 monocyte	WT
-1.52549e-05	CD14 monocyte	WT
1.40142	CD14 monocyte	WT
-1.57953e-05	CD14 monocyte	WT
1.21599	pDC	WT
8.96423e-07	CD14 monocyte	WT
3.05764	CD14 monocyte	WT
7.88124e-07	CD14 monocyte	WT
3.21694	DC	WT
2.06701	CD14 monocyte	WT
2.10218	CD14 monocyte	WT
-7.33766e-07	pDC	WT
-5.71018e-06	CD14 monocyte	WT
-3.11068e-06	CD14 monocyte	WT
2.24936	CD14 monocyte	WT
-1.5734e-06	CD14 monocyte	WT
-9.31305e-06	CD14 monocyte	WT
-1.98301e-05	DC	WT
-2.196e-06	CD14 monocyte	WT
1.04528e-05	proliferating pDC	WT
3.27673	CD14 monocyte	WT
1.14202	CD14 monocyte	WT
-8.06699e-07	DC	WT
9.62982e-06	CD14 monocyte	WT
5.3571e-07	CD14 monocyte	WT
1.65034	CD14 monocyte	WT
-1.7373e-05	CD14 monocyte	WT
-1.2637e-05	CD14 monocyte	WT
1.54197	proliferating pDC	WT
-1.45965e-05	CD14 monocyte	WT
1.04846e-05	CD14 monocyte	WT
-1.34643e-05	CD14 monocyte	WT
1.70778	CD14 monocyte	WT
-2.33596e-08	CD14 monocyte	WT
-1.28297e-07	CD14 monocyte	WT
1.51947e-06	CD14 monocyte	WT
1.91947	CD14 monocyte	WT
-1.26212e-06	pDC	WT
-2.48536e-06	CD14 monocyte	WT
1.60327e-06	CD14 monocyte	WT
-4.33642e-06	CD14 monocyte	WT
1.53741e-05	CD14 monocyte	WT
0.97255	pDC	WT
1.027e-05	CD14 monocyte	WT
-2.48483e-06	CD14 monocyte	WT
3.24853	CD14 monocyte	WT
9.87653e-06	CD14 monocyte	WT
8.35568e-06	CD14 monocyte	WT
-6.60522e-06	CD14 monocyte	WT
1.56407e-05	CD14 monocyte	WT
-1.62298e-05	CD14 monocyte	WT
8.63896e-06	CD14 monocyte	WT
2.97444	CD14 monocyte	WT
-1.91737e-05	CD14 monocyte	WT
-1.86581e-05	CD14 monocyte	WT
2.45179e-06	proliferating pDC	WT
2.22353e-05	CD14 monocyte	WT
2.73376e-06	CD14 monocyte	WT
1.13078e-05	CD14 monocyte	WT
1.90182	CD14 monocyte	WT
-6.54615e-06	CD14 monocyte	WT
9.53961e-06	CD14 monocyte	WT
3.52951e-06	CD14 monocyte	WT
2.06599e-06	CD14 monocyte	WT
1.00111e-05	CD14 monocyte	WT
7.47452e-06	CD14 monocyte	WT
-6.26575e-06	CD14 monocyte	WT
3.95224e-06	proliferating pDC	WT
-8.92168e-06	CD14 monocyte	WT
6.30818e-06	CD14 monocyte	WT
2.88914	CD14 monocyte	WT
4.52139e-06	CD14 monocyte	WT
3.67999e-06	DC	WT
2.83661	CD14 monocyte	WT
4.65513e-06	DC	WT
5.74356e-06	CD14 monocyte	WT
3.0585	CD14 monocyte	WT
1.17224e-05	CD14 monocyte	WT
1.3927e-05	CD14 monocyte	WT
1.91567	CD14 monocyte	WT
-7.77369e-06	CD14 monocyte	WT
2.30674	CD14 monocyte	WT
-9.13312e-06	CD14 monocyte	WT
-4.49424e-06	CD14 monocyte	WT
8.02933e-06	CD14 monocyte	WT
-5.73477e-06	CD14 monocyte	WT
2.41001	CD14 monocyte	WT
6.64391e-06	CD14 monocyte	WT
-1.60254e-05	CD14 monocyte	WT
-1.3546e-05	CD14 monocyte	WT
2.14391	CD14 monocyte	WT
8.31238e-06	CD14 monocyte	WT
2.51097e-06	pDC	WT
4.62293e-06	CD14 monocyte	WT
8.44792e-06	CD14 monocyte	WT
-4.19715e-07	CD14 monocyte	WT
-1.10558e-05	CD14 monocyte	WT
5.63776e-06	CD14 monocyte	WT
1.29383	proliferating pDC	WT
-1.50022e-05	CD14 monocyte	WT
1.10155	CD14 monocyte	WT
2.08471	CD14 monocyte	WT
-1.28968e-05	CD14 monocyte	WT
1.24603	CD14 monocyte	WT
-5.99182e-06	CD14 monocyte	WT
2.53165	CD14 monocyte	WT
5.3508e-07	CD14 monocyte	WT
7.28093e-06	proliferating pDC	WT
3.04327	CD14 monocyte	WT
2.65625e-06	CD14 monocyte	WT
1.07673e-05	CD14 monocyte	WT
2.10698e-06	CD14 monocyte	WT
-1.51167e-05	CD14 monocyte	WT
2.74718	CD14 monocyte	WT
7.18136e-06	CD14 monocyte	WT
4.89457e-06	CD14 monocyte	WT
2.56587	CD14 monocyte	WT
0.997579	proliferating pDC	WT
6.46398e-06	CD14 monocyte	WT
-9.16456e-06	CD14 monocyte	WT
-1.25182e-05	CD14 monocyte	WT
2.32042	CD14 monocyte	WT
-1.23281e-05	CD14 monocyte	WT
3.2874	CD14 monocyte	WT
2.77219e-08	CD14 monocyte	WT
-1.32821e-05	CD14 monocyte	WT
0.834268	pDC	WT
-5.92805e-06	CD14 monocyte	WT
1.19998e-05	CD14 monocyte	WT
2.36579	CD14 monocyte	WT
0.742734	proliferating pDC	WT
1.05891	pDC	WT
-3.58057e-06	CD14 monocyte	WT
-3.56601e-06	CD14 monocyte	WT
-8.77664e-06	CD14 monocyte	WT
-1.2129e-05	CD14 monocyte	WT
2.19581	CD14 monocyte	WT
-8.06203e-06	CD14 monocyte	WT
-1.37646e-05	CD14 monocyte	WT
-5.07848e-06	CD14 monocyte	WT
-8.00935e-06	CD14 monocyte	WT
1.25903	CD14 monocyte	WT
-2.90937e-06	CD14 monocyte	WT
2.95742	CD14 monocyte	WT
2.94692e-06	CD14 monocyte	WT
3.92741e-06	CD14 monocyte	WT
2.46113	CD14 monocyte	WT
1.30278	DC	WT
-1.00835e-05	CD14 monocyte	WT
-6.35431e-06	CD14 monocyte	WT
3.29737	CD14 monocyte	WT
-1.11646e-05	CD14 monocyte	WT
1.8259	CD14 monocyte	WT
1.84202	CD14 monocyte	WT
-2.58841e-06	CD14 monocyte	WT
1.72956e-05	CD14 monocyte	WT
-5.83922e-07	pDC	WT
1.97402	CD14 monocyte	WT
7.47287e-06	CD14 monocyte	WT
-4.87258e-06	CD14 monocyte	WT
1.37291e-05	CD14 monocyte	WT
-3.77672e-06	pDC	WT
2.73496	CD14 monocyte	WT
-1.16813e-05	CD14 monocyte	WT
1.23536	CD14 monocyte	WT
1.46651e-05	CD14 monocyte	WT
1.44989	CD14 monocyte	WT
2.61468e-06	CD14 monocyte	WT
1.57484	CD14 monocyte	WT
1.42219e-05	CD14 monocyte	WT
2.45366	CD14 monocyte	WT
-1.07366e-05	CD14 monocyte	WT
-6.96902e-06	CD14 monocyte	WT
1.23709	pDC	WT
1.41573e-06	CD14 monocyte	WT
-3.94722e-08	DC	WT
3.79076	CD14 monocyte	WT
1.78636	CD14 monocyte	WT
-3.76347e-06	CD14 monocyte	WT
0.93597	DC	WT
-9.96068e-07	CD14 monocyte	WT
-6.5429e-06	CD14 monocyte	WT
9.71164e-06	CD14 monocyte	WT
1.34963e-07	CD14 monocyte	WT
-9.16535e-06	CD14 monocyte	WT
1.70969e-05	CD14 monocyte	WT
-1.1681e-05	CD14 monocyte	WT
-1.78104e-05	CD14 monocyte	WT
1.72422	CD14 monocyte	WT
2.48249	CD14 monocyte	WT
-5.32833e-06	CD14 monocyte	WT
2.11488	CD14 monocyte	WT
2.89627e-06	CD14 monocyte	WT
-4.66484e-06	CD14 monocyte	WT
-1.60806e-05	CD14 monocyte	WT
-1.94978e-05	CD14 monocyte	WT
-3.407e-06	CD14 monocyte	WT
1.00226	CD14 monocyte	WT
-2.27778e-05	CD14 monocyte	WT
2.90524e-06	CD14 monocyte	WT
4.22306e-06	CD14 monocyte	WT
3.0313	CD14 monocyte	WT
1.64714e-06	CD14 monocyte	WT
2.04954e-06	CD14 monocyte	WT
6.04604e-06	pDC	WT
-1.91408e-07	CD14 monocyte	WT
2.22202	CD14 monocyte	WT
3.27999	CD14 monocyte	WT
7.44173e-06	CD14 monocyte	WT
-4.31291e-06	CD14 monocyte	WT
1.48481	CD14 monocyte	WT
2.15346	CD14 monocyte	WT
-9.57757e-06	CD14 monocyte	WT
3.268e-06	DC	WT
1.54737e-05	CD14 monocyte	WT
-9.6886e-06	CD14 monocyte	WT
2.09777	CD14 monocyte	WT
1.93552	CD14 monocyte	WT
9.08086e-06	pDC	WT
1.43435	CD14 monocyte	WT
1.79004e-06	CD14 monocyte	WT
1.75939	CD14 monocyte	WT
-1.05428e-05	CD14 monocyte	WT
-1.04744e-06	CD14 monocyte	WT
-2.28343e-06	CD14 monocyte	WT
6.75356e-06	CD14 monocyte	WT
3.24377	CD14 monocyte	WT
-1.19996e-05	CD14 monocyte	WT
7.65867e-06	proliferating pDC	WT
-5.88098e-06	CD14 monocyte	WT
-6.60296e-06	CD14 monocyte	WT
1.13014e-06	CD14 monocyte	WT
2.74241	CD14 monocyte	WT
1.86638e-05	CD14 monocyte	WT
2.59531e-06	CD14 monocyte	WT
1.6156e-06	CD14 monocyte	WT
1.77733	CD14 monocyte	WT
-5.99467e-07	CD14 monocyte	WT
4.87397e-07	CD14 monocyte	WT
2.46358	CD14 monocyte	WT
-2.29297e-05	CD14 monocyte	WT
-1.20721e-05	CD14 monocyte	WT
1.40697	CD14 monocyte	WT
-1.0333e-05	CD14 monocyte	WT
6.88808e-06	CD14 monocyte	WT
7.25083e-06	CD14 monocyte	WT
2.1738e-06	CD14 monocyte	WT
-2.01657e-06	CD14 monocyte	WT
-1.36569e-05	CD14 monocyte	WT
-3.08938e-06	CD14 monocyte	WT
-4.52903e-06	pDC	WT
2.12651	CD14 monocyte	WT
1.99406	CD14 monocyte	WT
5.0104e-06	CD14 monocyte	WT
2.04826	CD14 monocyte	WT
1.671e-05	CD14 monocyte	WT
1.01035e-05	pDC	WT
2.23521e-06	CD14 monocyte	WT
-2.20648e-05	CD14 monocyte	WT
1.80224	CD14 monocyte	WT
0.840423	CD14 monocyte	WT
7.61306e-06	CD14 monocyte	WT
-1.1799e-05	CD14 monocyte	WT
3.2112e-05	CD14 monocyte	WT
-2.55382e-05	CD14 monocyte	WT
1.62563	CD14 monocyte	WT
2.39971	CD14 monocyte	WT
1.95713	CD14 monocyte	WT
0.466111	pDC	WT
7.42395e-06	pDC	WT
1.57069	pDC	WT
-2.08281e-05	CD14 monocyte	WT
9.37679e-07	CD14 monocyte	WT
1.06163	pDC	WT
-1.31007e-07	CD14 monocyte	WT
6.67968e-06	CD14 monocyte	WT
2.75956	CD14 monocyte	WT
2.28585	CD14 monocyte	WT
1.24706	DC	WT
-1.12818e-05	CD14 monocyte	WT
3.488e-06	CD14 monocyte	WT
3.47395	CD14 monocyte	WT
9.44775e-06	CD14 monocyte	WT
-1.00472e-05	CD14 monocyte	WT
7.23903e-06	CD14 monocyte	WT
-6.68833e-06	CD14 monocyte	WT
-1.11304e-05	CD14 monocyte	WT
2.12132	CD14 monocyte	WT
4.97793e-07	CD14 monocyte	WT
-1.22768e-05	CD14 monocyte	WT
-7.64006e-06	CD14 monocyte	WT
-1.24618e-05	CD14 monocyte	WT
1.01677e-05	CD14 monocyte	WT
7.23613e-06	CD14 monocyte	WT
3.1189	CD14 monocyte	WT
2.19191	CD14 monocyte	WT
-2.55581e-06	CD14 monocyte	WT
-1.11339e-05	CD14 monocyte	WT
4.21197e-06	CD14 monocyte	WT
-3.2295e-06	CD14 monocyte	WT
8.8018e-06	CD14 monocyte	WT
-1.94864e-06	CD14 monocyte	WT
1.7676	CD14 monocyte	WT
-5.09765e-06	CD14 monocyte	WT
2.19548e-06	CD14 monocyte	WT
3.70294e-06	CD14 monocyte	WT
2.79108e-06	pDC	WT
2.01942e-06	CD14 monocyte	WT
1.02496	pDC	WT
2.30918	CD14 monocyte	WT
1.36503e-05	CD14 monocyte	WT
9.08131e-06	CD14 monocyte	WT
-6.09888e-06	CD14 monocyte	WT
2.1236	DC	WT
1.44798e-06	CD14 monocyte	WT
1.51247	CD14 monocyte	WT
2.22914	CD14 monocyte	WT
1.78286	CD14 monocyte	WT
1.0094e-06	CD14 monocyte	WT
-9.73394e-06	CD14 monocyte	WT
2.06201	CD14 monocyte	WT
1.36292e-05	CD14 monocyte	WT
9.61371e-06	CD14 monocyte	WT
-8.83724e-06	CD14 monocyte	WT
-9.00092e-06	CD14 monocyte	WT
1.59427	CD14 monocyte	WT
1.95195	CD14 monocyte	WT
2.65702	CD14 monocyte	WT
-1.30231e-05	CD14 monocyte	WT
2.6235e-05	CD14 monocyte	WT
1.4666	CD14 monocyte	WT
3.10328	CD14 monocyte	WT
7.61366e-07	CD14 monocyte	WT
1.40486e-05	CD14 monocyte	WT
1.70464	CD14 monocyte	WT
1.45939e-05	CD14 monocyte	WT
-2.20655e-06	proliferating pDC	WT
5.05146e-06	CD14 monocyte	WT
-1.0335e-05	CD14 monocyte	WT
1.70473e-06	CD14 monocyte	WT
1.20067e-05	CD14 monocyte	WT
-1.63406e-06	CD14 monocyte	WT
1.28248e-05	CD14 monocyte	WT
2.7272e-05	CD14 monocyte	WT
9.41924e-06	proliferating pDC	WT
-2.48614e-06	CD14 monocyte	WT
2.12046	CD14 monocyte	WT
2.15195	DC	WT
2.17867e-05	CD14 monocyte	WT
-2.95878e-05	CD14 monocyte	WT
8.08882e-07	CD14 monocyte	WT
1.10138e-06	pDC	WT
2.13448e-06	CD14 monocyte	WT
-1.55782e-05	CD14 monocyte	WT
2.16212e-06	CD14 monocyte	WT
3.33774	CD14 monocyte	WT
1.25862e-05	CD14 monocyte	WT
5.23518e-06	CD14 monocyte	WT
1.11545e-05	CD14 monocyte	WT
-9.57502e-06	CD14 monocyte	WT
1.81269	CD14 monocyte	WT
1.91738e-06	pDC	WT
2.72217e-06	CD14 monocyte	WT
-6.93814e-06	CD14 monocyte	WT
1.47917e-05	CD14 monocyte	WT
1.52938	CD14 monocyte	WT
-1.61431e-05	CD14 monocyte	WT
4.0249e-06	CD14 monocyte	WT
1.52628	CD14 monocyte	WT
3.08231	CD14 monocyte	WT
-9.46261e-06	CD14 monocyte	WT
-2.48288e-06	CD14 monocyte	WT
-1.32844e-05	CD14 monocyte	WT
8.44764e-06	CD14 monocyte	WT
3.47697e-06	CD14 monocyte	WT
9.13763e-06	CD14 monocyte	WT
1.95402	CD14 monocyte	WT
-6.07548e-06	CD14 monocyte	WT
1.79658e-06	CD14 monocyte	WT
-1.90841e-05	CD14 monocyte	WT
5.02946e-06	CD14 monocyte	WT
1.05929	pDC	WT
0.739226	pDC	WT
-2.13602e-05	CD14 monocyte	WT
-1.52283e-05	CD14 monocyte	WT
-1.11312e-05	CD14 monocyte	WT
1.24098e-05	CD14 monocyte	WT
3.48194e-08	CD14 monocyte	WT
-1.23779e-05	DC	WT
1.61814	DC	WT
1.88818	CD14 monocyte	WT
-2.47024e-06	CD14 monocyte	WT
1.11286e-05	CD14 monocyte	WT
2.24735	CD14 monocyte	WT
1.30544e-05	CD14 monocyte	WT
1.79532e-05	CD14 monocyte	WT
-1.16784e-05	CD14 monocyte	WT
0.759094	pDC	WT
1.68701	CD14 monocyte	WT
5.28728e-06	CD14 monocyte	WT
8.35079e-06	CD14 monocyte	WT
1.20914e-05	CD14 monocyte	WT
3.5887	CD14 monocyte	WT
1.07573e-05	CD14 monocyte	WT
9.39801e-06	CD14 monocyte	WT
1.63375e-06	CD14 monocyte	WT
-8.88139e-06	CD14 monocyte	WT
-7.26161e-06	DC	WT
4.07597e-06	CD14 monocyte	WT
2.14695	CD14 monocyte	WT
1.70598e-05	CD14 monocyte	WT
-1.92617e-05	CD14 monocyte	WT
1.29782	pDC	WT
1.41913e-05	pDC	WT
-1.06411e-05	CD14 monocyte	WT
-1.61358e-05	CD14 monocyte	WT
5.99811e-06	CD14 monocyte	WT
1.73296e-05	pDC	WT
1.9345e-05	CD14 monocyte	WT
3.34103	CD14 monocyte	WT
7.19666e-06	pDC	WT
2.09589	CD14 monocyte	WT
2.60501	CD14 monocyte	WT
-3.37174e-05	CD14 monocyte	WT
7.60703e-06	DC	WT
1.9601	CD14 monocyte	WT
1.0099e-05	CD14 monocyte	WT
-6.26973e-06	CD14 monocyte	WT
3.34716	CD14 monocyte	WT
1.24524e-05	CD14 monocyte	WT
1.81377e-06	CD14 monocyte	WT
3.4953e-05	CD14 monocyte	WT
9.15592e-06	CD14 monocyte	WT
1.88694	CD14 monocyte	WT
0.699362	pDC	WT
-6.03387e-06	CD14 monocyte	WT
1.63787	CD14 monocyte	WT
1.05983e-05	CD14 monocyte	WT
1.05511e-05	CD14 monocyte	WT
5.82972e-06	CD14 monocyte	WT
-9.86567e-06	proliferating pDC	WT
1.68462e-05	CD14 monocyte	WT
-1.36684e-05	CD14 monocyte	WT
-4.33214e-06	CD14 monocyte	WT
2.32506e-05	CD14 monocyte	WT
5.24122e-06	pDC	WT
9.70733e-06	pDC	WT
3.76973e-06	CD14 monocyte	WT
-9.95933e-06	CD14 monocyte	WT
2.8002	CD14 monocyte	WT
1.65251e-06	CD14 monocyte	WT
2.40563	CD14 monocyte	WT
-8.47914e-06	DC	WT
7.98585e-06	CD14 monocyte	WT
-2.98456e-06	CD14 monocyte	WT
-2.83611e-06	CD14 monocyte	WT
8.69519e-06	CD14 monocyte	WT
-5.44355e-06	CD14 monocyte	WT
6.28803e-06	CD14 monocyte	WT
-1.42233e-05	DC	WT
1.76116	CD14 monocyte	WT
-1.67411e-05	CD14 monocyte	WT
0.817021	pDC	WT
-2.06126e-06	CD14 monocyte	WT
1.44187e-05	CD14 monocyte	WT
0.961059	CD14 monocyte	WT
1.35375e-05	CD14 monocyte	WT
1.94523e-05	CD14 monocyte	WT
2.42421	CD14 monocyte	WT
3.88439e-06	CD14 monocyte	WT
-8.44893e-06	CD14 monocyte	WT
7.3799e-06	CD14 monocyte	WT
-1.07976e-05	CD14 monocyte	WT
2.30105	CD14 monocyte	WT
2.35753	CD14 monocyte	WT
9.08113e-07	pDC	WT
1.22491	proliferating pDC	WT
6.93349e-07	CD14 monocyte	WT
2.26121	CD14 monocyte	WT
1.77427	CD14 monocyte	WT
1.62016e-05	CD14 monocyte	WT
1.90229	CD14 monocyte	WT
1.82566	CD14 monocyte	WT
-8.4456e-06	CD14 monocyte	WT
-1.10181e-05	CD14 monocyte	WT
2.06582	CD14 monocyte	WT
-1.26108e-05	CD14 monocyte	WT
-2.62585e-05	CD14 monocyte	WT
6.69066e-06	CD14 monocyte	WT
6.60042e-06	CD14 monocyte	WT
-2.506e-06	CD14 monocyte	WT
1.60338	CD14 monocyte	WT
2.01798	CD14 monocyte	WT
3.98734e-06	CD14 monocyte	WT
2.26564e-06	pDC	WT
2.12781	CD14 monocyte	WT
2.69095	CD14 monocyte	WT
6.18984e-06	CD14 monocyte	WT
1.98047	CD14 monocyte	WT
5.58312e-06	CD14 monocyte	WT
4.95961e-06	CD14 monocyte	WT
1.66549	pDC	WT
1.89986	CD14 monocyte	WT
3.36284	CD14 monocyte	WT
2.95138	CD14 monocyte	WT
-6.49807e-07	CD14 monocyte	WT
1.81076	CD14 monocyte	WT
1.53364	CD14 monocyte	WT
-2.55381e-05	CD14 monocyte	WT
1.55775	CD14 monocyte	WT
4.13832e-07	CD14 monocyte	WT
1.74109	CD14 monocyte	WT
5.4994e-06	CD14 monocyte	WT
2.9981	CD14 monocyte	WT
1.44774e-05	CD14 monocyte	WT
2.64868e-06	CD14 monocyte	WT
-7.88783e-06	DC	WT
1.67732e-06	CD14 monocyte	WT
2.57583e-06	CD14 monocyte	WT
2.74106	CD14 monocyte	WT
0.729588	pDC	WT
-2.03338e-05	CD14 monocyte	WT
2.00257	CD14 monocyte	WT
-8.57251e-06	CD14 monocyte	WT
4.26265e-06	CD14 monocyte	WT
-2.84836e-06	CD14 monocyte	WT
3.81779	CD14 monocyte	WT
-8.44891e-06	CD14 monocyte	WT
1.53695e-06	CD14 monocyte	WT
-8.51432e-06	CD14 monocyte	WT
-3.97921e-06	CD14 monocyte	WT
-9.39977e-06	CD14 monocyte	WT
-1.38825e-05	CD14 monocyte	WT
9.55185e-06	CD14 monocyte	WT
-1.3175e-05	CD14 monocyte	WT
7.30291e-07	CD14 monocyte	WT
-5.68186e-06	CD14 monocyte	WT
-1.05845e-05	CD14 monocyte	WT
2.59314e-06	CD14 monocyte	WT
3.73135e-06	pDC	WT
1.84405	CD14 monocyte	WT
3.25225e-06	CD14 monocyte	WT
-1.38467e-06	CD14 monocyte	WT
2.60247e-05	CD14 monocyte	WT
-6.50284e-06	CD14 monocyte	WT
-1.00318e-05	CD14 monocyte	WT
1.35888	proliferating pDC	WT
3.34168	CD14 monocyte	WT
1.78761	CD14 monocyte	WT
4.15845e-06	CD14 monocyte	WT
-1.05751e-06	CD14 monocyte	WT
-8.56563e-06	proliferating pDC	WT
1.12733e-05	CD14 monocyte	WT
2.91628	CD14 monocyte	WT
-7.2438e-06	CD14 monocyte	WT
6.86779e-06	DC	WT
4.50086e-06	CD14 monocyte	WT
1.04522e-05	CD14 monocyte	WT
1.49629e-06	proliferating pDC	WT
-1.14107e-05	CD14 monocyte	WT
2.48804	CD14 monocyte	WT
-7.28717e-06	DC	WT
5.27209e-06	CD14 monocyte	WT
1.67348e-05	CD14 monocyte	WT
3.06052	CD14 monocyte	WT
1.56191e-05	CD14 monocyte	WT
1.35316e-05	proliferating pDC	WT
2.01122	CD14 monocyte	WT
-2.51273e-06	CD14 monocyte	WT
1.00714	proliferating pDC	WT
-5.70368e-06	CD14 monocyte	WT
2.56024	CD14 monocyte	WT
-8.98959e-06	CD14 monocyte	WT
-1.9033e-06	CD14 monocyte	WT
1.38188	CD14 monocyte	WT
-9.65727e-07	CD14 monocyte	WT
1.81447e-06	CD14 monocyte	WT
1.57243	CD14 monocyte	WT
-4.51332e-06	proliferating pDC	WT
-7.9488e-06	pDC	WT
7.92284e-06	DC	WT
3.80472e-06	CD14 monocyte	WT
2.35788e-06	CD14 monocyte	WT
5.90988e-06	pDC	WT
-1.41193e-05	CD14 monocyte	WT
1.2962	CD14 monocyte	WT
4.53918e-06	CD14 monocyte	WT
9.51313e-06	CD14 monocyte	WT
-5.98518e-06	CD14 monocyte	WT
-1.84194e-05	CD14 monocyte	WT
1.3275	CD14 monocyte	WT
2.98107	CD14 monocyte	WT
2.22276e-05	CD14 monocyte	WT
0.97267	pDC	WT
-2.15674e-06	CD14 monocyte	WT
1.06298e-05	CD14 monocyte	WT
1.65959	CD14 monocyte	WT
1.5328	CD14 monocyte	WT
2.40637	CD14 monocyte	WT
1.66114e-06	CD14 monocyte	WT
3.86556	CD14 monocyte	WT
0.985544	CD14 monocyte	WT
1.1394	DC	WT
-2.22725e-05	DC	WT
6.49684e-06	CD14 monocyte	WT
-9.9925e-06	CD14 monocyte	WT
4.19724e-07	CD14 monocyte	WT
1.77704e-05	CD14 monocyte	WT
3.47183e-06	CD14 monocyte	WT
-2.87097e-06	CD14 monocyte	WT
0.836604	proliferating pDC	WT
-8.00649e-06	CD14 monocyte	WT
-5.75618e-06	CD14 monocyte	WT
6.84206e-06	pDC	WT
4.83457e-06	CD14 monocyte	WT
1.39634e-07	CD14 monocyte	WT
1.80244e-06	CD14 monocyte	WT
-2.88123e-06	CD14 monocyte	WT
3.02272e-07	CD14 monocyte	WT
2.71674e-06	CD14 monocyte	WT
1.88173	CD14 monocyte	WT
1.82763e-05	CD14 monocyte	WT
-1.11202e-05	pDC	WT
1.47481e-05	CD14 monocyte	WT
6.71512e-06	CD14 monocyte	WT
-1.54533e-05	CD14 monocyte	WT
-2.77047e-06	CD14 monocyte	WT
-6.29343e-06	pDC	WT
-9.33e-06	CD14 monocyte	WT
-1.53789e-05	CD14 monocyte	WT
-4.94102e-06	CD14 monocyte	WT
-4.3536e-06	CD14 monocyte	WT
-3.23545e-06	CD14 monocyte	WT
-2.06111e-05	CD14 monocyte	WT
4.41503e-06	CD14 monocyte	WT
7.46351e-06	CD14 monocyte	WT
7.89643e-06	proliferating pDC	WT
1.64291	CD14 monocyte	WT
2.00506e-06	proliferating pDC	WT
1.46661	pDC	WT
2.23956	CD14 monocyte	WT
3.09601	CD14 monocyte	WT
3.37838e-06	CD14 monocyte	WT
4.40824e-06	CD14 monocyte	WT
1.08636	CD14 monocyte	WT
3.66061e-07	pDC	WT
3.2331e-06	CD14 monocyte	WT
3.79676e-06	CD14 monocyte	WT
8.76556e-06	CD14 monocyte	WT
9.33388e-06	CD14 monocyte	WT
-2.42881e-05	CD14 monocyte	WT
2.1611	CD14 monocyte	WT
1.31263	CD14 monocyte	WT
1.5619	CD14 monocyte	WT
1.80393	CD14 monocyte	WT
9.05064e-06	CD14 monocyte	WT
3.28096e-06	CD14 monocyte	WT
1.07809e-05	CD14 monocyte	WT
0.921603	CD14 monocyte	WT
2.75197	CD14 monocyte	WT
2.24142e-05	pDC	WT
-2.03599e-05	CD14 monocyte	WT
3.90914e-06	CD14 monocyte	WT
1.82154	CD14 monocyte	WT
4.38696e-06	DC	WT
5.58141e-06	CD14 monocyte	WT
-2.76406e-06	CD14 monocyte	WT
1.16629e-05	CD14 monocyte	WT
-2.45428e-05	CD14 monocyte	WT
-8.05566e-06	CD14 monocyte	WT
-1.19145e-06	CD14 monocyte	WT
1.63216e-06	CD14 monocyte	WT
4.0648e-06	CD14 monocyte	WT
6.3934e-06	CD14 monocyte	WT
-1.50852e-05	CD14 monocyte	WT
2.88275	CD14 monocyte	WT
5.24168e-06	CD14 monocyte	WT
1.32634e-05	CD14 monocyte	WT
-1.13568e-06	CD14 monocyte	WT
1.59915e-05	CD14 monocyte	WT
-2.81528e-06	CD14 monocyte	WT
-4.98981e-07	CD14 monocyte	WT
1.60214e-06	CD14 monocyte	WT
1.4597	CD14 monocyte	WT
7.15938e-06	pDC	WT
-1.34579e-05	CD14 monocyte	WT
2.22729	CD14 monocyte	WT
-5.40543e-06	CD14 monocyte	WT
1.70427	CD14 monocyte	WT
2.15905	CD14 monocyte	WT
1.05222e-05	CD14 monocyte	WT
1.59803e-05	CD14 monocyte	WT
-2.63797e-06	CD14 monocyte	WT
3.24008e-07	CD14 monocyte	WT
3.15866	DC	WT
-3.88179e-06	CD14 monocyte	WT
1.76415e-05	CD14 monocyte	WT
-4.16528e-06	CD14 monocyte	WT
1.69386	CD14 monocyte	WT
4.18946e-07	CD14 monocyte	WT
1.24649e-05	pDC	WT
-1.57797e-05	CD14 monocyte	WT
-2.5382e-06	CD14 monocyte	WT
4.67831e-06	CD14 monocyte	WT
1.97753e-05	CD14 monocyte	WT
-6.15606e-06	CD14 monocyte	WT
1.51942e-05	CD14 monocyte	WT
-4.32895e-06	DC	WT
3.10964	CD14 monocyte	WT
-1.13433e-05	proliferating pDC	WT
-2.21098e-06	CD14 monocyte	WT
-2.24147e-07	CD14 monocyte	WT
1.95089	CD14 monocyte	WT
1.05222e-05	pDC	WT
2.46704	CD14 monocyte	WT
2.1912	CD14 monocyte	WT
-6.02554e-06	CD14 monocyte	WT
-1.29602e-05	DC	WT
2.19366	CD14 monocyte	WT
2.13412e-06	CD14 monocyte	WT
2.53359e-07	CD14 monocyte	WT
1.36502e-05	CD14 monocyte	WT
2.91094e-06	CD14 monocyte	WT
7.97218e-06	CD14 monocyte	WT
2.91155	CD14 monocyte	WT
-8.18324e-06	CD14 monocyte	WT
2.02881	CD14 monocyte	WT
3.39787e-06	pDC	WT
-8.17393e-06	CD14 monocyte	WT
-2.87493e-07	CD14 monocyte	WT
1.58388	CD14 monocyte	WT
2.40887	CD14 monocyte	WT
1.47218e-05	CD14 monocyte	WT
2.43698	CD14 monocyte	WT
1.81249	CD14 monocyte	WT
-8.43053e-06	CD14 monocyte	WT
-6.61953e-07	CD14 monocyte	WT
3.11233e-06	CD14 monocyte	WT
1.01297	CD14 monocyte	WT
6.58739e-06	CD14 monocyte	WT
3.46049	CD14 monocyte	WT
1.48009	CD14 monocyte	WT
1.70419e-06	DC	WT
6.9242e-06	CD14 monocyte	WT
1.83911	CD14 monocyte	WT
-6.58389e-06	pDC	WT
1.08951e-05	DC	WT
5.08786e-06	CD14 monocyte	WT
-1.35907e-06	CD14 monocyte	WT
-1.08783e-06	DC	WT
7.549e-06	CD14 monocyte	WT
-2.23811e-06	CD14 monocyte	WT
7.49552e-07	CD14 monocyte	WT
1.31241	CD14 monocyte	WT
2.27796	CD14 monocyte	WT
1.83691	CD14 monocyte	WT
8.32288e-06	CD14 monocyte	WT
0.817495	CD14 monocyte	WT
-2.08367e-07	CD14 monocyte	WT
-4.08934e-06	DC	WT
-1.37639e-05	CD14 monocyte	WT
1.89027	CD14 monocyte	WT
1.23413e-05	CD14 monocyte	WT
-5.53224e-06	CD14 monocyte	WT
2.32346	CD14 monocyte	WT
1.71146e-05	CD14 monocyte	WT
-1.64981e-05	CD14 monocyte	WT
2.02996	CD14 monocyte	WT
1.55716	CD14 monocyte	WT
1.97243	CD14 monocyte	WT
-6.10974e-06	CD14 monocyte	WT
1.0967e-05	CD14 monocyte	WT
-1.12717e-05	CD14 monocyte	WT
9.62609e-06	CD14 monocyte	WT
1.40646e-05	DC	WT
-1.64165e-05	CD14 monocyte	WT
-1.1269e-05	CD14 monocyte	WT
2.35021	CD14 monocyte	WT
-9.56309e-06	CD14 monocyte	WT
3.06279	CD14 monocyte	WT
1.46882	pDC	WT
1.54849	CD14 monocyte	WT
2.60909	CD14 monocyte	WT
-6.03006e-06	CD14 monocyte	WT
1.98316	CD14 monocyte	WT
7.37495e-06	pDC	WT
-1.54038e-05	CD14 monocyte	WT
-6.89632e-06	CD14 monocyte	WT
8.59793e-06	CD14 monocyte	WT
-3.7652e-06	DC	WT
2.64415	CD14 monocyte	WT
-8.57809e-06	proliferating pDC	WT
8.16026e-06	CD14 monocyte	WT
-4.26589e-06	CD14 monocyte	WT
-4.04637e-06	CD14 monocyte	WT
1.83115	CD14 monocyte	WT
1.39021	pDC	WT
-4.91091e-06	CD14 monocyte	WT
2.63512	CD14 monocyte	WT
5.73154e-06	CD14 monocyte	WT
-1.01886e-05	CD14 monocyte	WT
-6.18722e-07	CD14 monocyte	WT
2.20724	CD14 monocyte	WT
4.16955e-06	CD14 monocyte	WT
2.46014	CD14 monocyte	WT
1.53917e-05	CD14 monocyte	WT
1.34602e-05	CD14 monocyte	WT
2.291	CD14 monocyte	WT
-6.69874e-06	CD14 monocyte	WT
-9.08487e-06	CD14 monocyte	WT
-1.36541e-06	CD14 monocyte	WT
-5.01038e-06	CD14 monocyte	WT
1.12638e-06	CD14 monocyte	WT
-1.87522e-05	CD14 monocyte	WT
1.58547e-06	CD14 monocyte	WT
1.55627e-07	CD14 monocyte	WT
-1.6006e-05	CD14 monocyte	WT
2.75973e-06	CD14 monocyte	WT
1.17608	CD14 monocyte	WT
-2.30573e-06	CD14 monocyte	WT
-1.32163e-07	CD14 monocyte	WT
2.21085	CD14 monocyte	WT
3.46724e-06	CD14 monocyte	WT
2.06702	DC	WT
2.2033	CD14 monocyte	WT
2.55103	CD14 monocyte	WT
-1.35801e-06	CD14 monocyte	WT
1.90668	CD14 monocyte	WT
9.92041e-06	pDC	WT
-7.0067e-06	CD14 monocyte	WT
0.534326	pDC	WT
-7.05618e-06	CD14 monocyte	WT
-1.17578e-05	CD14 monocyte	WT
-1.7812e-05	CD14 monocyte	WT
3.10608e-06	CD14 monocyte	WT
-1.4511e-06	CD14 monocyte	WT
1.81764	CD14 monocyte	WT
1.175	CD14 monocyte	WT
4.09163e-06	CD14 monocyte	WT
2.71169	CD14 monocyte	WT
-9.60108e-06	CD14 monocyte	WT
0.989035	CD14 monocyte	WT
3.26777	CD14 monocyte	WT
-1.73371e-05	CD14 monocyte	WT
1.7311	CD14 monocyte	WT
-1.77337e-05	CD14 monocyte	WT
-4.56873e-07	CD14 monocyte	WT
-3.94872e-06	CD14 monocyte	WT
2.07429	CD14 monocyte	WT
1.99727	CD14 monocyte	WT
-1.25522e-05	CD14 monocyte	WT
1.64661	CD14 monocyte	WT
2.5533e-05	CD14 monocyte	WT
-1.47831e-05	CD14 monocyte	WT
2.8317	CD14 monocyte	WT
2.53217	CD14 monocyte	WT
2.30106	CD14 monocyte	WT
2.21429	CD14 monocyte	WT
1.03891	CD14 monocyte	WT
1.08415e-05	CD14 monocyte	WT
-1.80745e-06	CD14 monocyte	WT
2.51555e-06	CD14 monocyte	WT
3.69542e-06	CD14 monocyte	WT
4.07034e-06	pDC	WT
2.05745	CD14 monocyte	WT
2.37062	CD14 monocyte	WT
1.43313	CD14 monocyte	WT
-5.82708e-07	CD14 monocyte	WT
1.41422	CD14 monocyte	WT
2.36784	CD14 monocyte	WT
-3.47901e-06	CD14 monocyte	WT
-1.18334e-06	CD14 monocyte	WT
0.928481	CD14 monocyte	WT
-2.83076e-06	CD14 monocyte	WT
1.99422	CD14 monocyte	WT
-4.05666e-06	CD14 monocyte	WT
2.23026	CD14 monocyte	WT
1.27276	DC	WT
2.24786	CD14 monocyte	WT
3.98559	CD14 monocyte	WT
1.11991e-06	CD14 monocyte	WT
9.98313e-06	CD14 monocyte	WT
2.27325	CD14 monocyte	WT
-1.39939e-05	CD14 monocyte	WT
2.28903	CD14 monocyte	WT
7.77959e-06	CD14 monocyte	WT
9.41915e-06	CD14 monocyte	WT
-9.08803e-06	DC	WT
1.2268	proliferating pDC	WT
-2.59425e-05	CD14 monocyte	WT
0.950518	CD14 monocyte	WT
1.18107e-06	CD14 monocyte	WT
1.65786	CD14 monocyte	WT
2.13272	CD14 monocyte	WT
1.24035e-06	CD14 monocyte	WT
-7.78055e-06	CD14 monocyte	WT
1.41003e-05	CD14 monocyte	WT
1.72387	CD14 monocyte	WT
6.10679e-06	CD14 monocyte	WT
-6.6651e-06	CD14 monocyte	WT
-1.05988e-05	CD14 monocyte	WT
2.15498	CD14 monocyte	WT
1.77527	CD14 monocyte	WT
5.33106e-06	CD14 monocyte	WT
-1.55209e-05	CD14 monocyte	WT
-9.78489e-06	CD14 monocyte	WT
2.72184e-07	CD14 monocyte	WT
-1.71557e-05	CD14 monocyte	WT
3.04404	CD14 monocyte	WT
-3.04923e-06	CD14 monocyte	WT
2.22179	CD14 monocyte	WT
-2.57537e-06	CD14 monocyte	WT
-5.23287e-06	CD14 monocyte	WT
-6.63218e-06	CD14 monocyte	WT
1.97457	CD14 monocyte	WT
2.16744	CD14 monocyte	WT
-5.43779e-06	CD14 monocyte	WT
-2.79673e-06	CD14 monocyte	WT
1.06523e-05	CD14 monocyte	WT
2.59809	CD14 monocyte	WT
-6.43112e-06	CD14 monocyte	WT
2.05217e-07	CD14 monocyte	WT
2.72027	CD14 monocyte	WT
2.73122	CD14 monocyte	WT
5.90764e-06	CD14 monocyte	WT
1.09053	pDC	WT
-4.34109e-06	CD14 monocyte	WT
-2.29275e-05	CD14 monocyte	WT
1.67246	CD14 monocyte	WT
7.03964e-06	CD14 monocyte	WT
1.58771	CD14 monocyte	WT
-1.28251e-05	CD14 monocyte	WT
1.94216	CD14 monocyte	WT
1.50738	DC	WT
9.07784e-06	CD14 monocyte	WT
2.14074e-06	DC	WT
8.81023e-06	pDC	WT
1.00254e-05	CD14 monocyte	WT
1.13991e-05	pDC	WT
1.23604e-05	CD14 monocyte	WT
1.91798	CD14 monocyte	WT
1.71761e-06	CD14 monocyte	WT
-9.55389e-06	CD14 monocyte	WT
-1.21041e-05	CD14 monocyte	WT
3.06506	CD14 monocyte	WT
-1.35816e-06	CD14 monocyte	WT
-9.87273e-06	pDC	WT
8.31925e-06	DC	WT
-7.9506e-06	CD14 monocyte	WT
3.40465e-06	CD14 monocyte	WT
8.7043e-06	CD14 monocyte	WT
-1.18216e-05	CD14 monocyte	WT
1.02289e-05	CD14 monocyte	WT
-2.10843e-05	CD14 monocyte	WT
2.29763e-06	CD14 monocyte	WT
1.51171e-05	CD14 monocyte	WT
5.55438e-06	CD14 monocyte	WT
3.1414	CD14 monocyte	WT
-5.53397e-06	CD14 monocyte	WT
2.98376e-06	CD14 monocyte	WT
1.10638e-05	CD14 monocyte	WT
-1.32915e-05	CD14 monocyte	WT
1.00169e-05	CD14 monocyte	WT
-1.4093e-05	CD14 monocyte	WT
1.57331	CD14 monocyte	WT
1.44705	proliferating pDC	WT
2.69417	CD14 monocyte	WT
-9.08432e-07	CD14 monocyte	WT
9.78766e-06	CD14 monocyte	WT
-2.43809e-06	CD14 monocyte	WT
1.53694	CD14 monocyte	WT
-3.44595e-06	CD14 monocyte	WT
2.32233	CD14 monocyte	WT
2.23882	CD14 monocyte	WT
1.87843	DC	WT
2.14994	CD14 monocyte	WT
3.7972e-08	CD14 monocyte	WT
1.34255e-05	CD14 monocyte	WT
1.24417	proliferating pDC	WT
8.41787e-06	CD14 monocyte	WT
6.29064e-06	CD14 monocyte	WT
1.01598e-06	CD14 monocyte	WT
6.71121e-06	CD14 monocyte	WT
-1.38316e-06	CD14 monocyte	WT
1.99075	CD14 monocyte	WT
3.47635e-06	CD14 monocyte	WT
-2.27781e-05	CD14 monocyte	WT
-9.86209e-06	CD14 monocyte	WT
-5.95413e-07	proliferating pDC	WT
0.91707	pDC	WT
1.89601	CD14 monocyte	WT
9.88591e-06	CD14 monocyte	WT
-1.06961e-05	CD14 monocyte	WT
1.49571	CD14 monocyte	WT
1.80448	pDC	WT
4.51051e-07	CD14 monocyte	WT
-1.08489e-06	CD14 monocyte	WT
2.18208	CD14 monocyte	WT
-1.687e-05	pDC	WT
1.95556	CD14 monocyte	WT
2.40857	CD14 monocyte	WT
2.21958	CD14 monocyte	WT
-1.41891e-05	CD14 monocyte	WT
5.98172e-06	CD14 monocyte	WT
7.8638e-06	CD14 monocyte	WT
1.48825	pDC	WT
-1.63865e-07	CD14 monocyte	WT
3.47657	CD14 monocyte	WT
3.94839e-06	CD14 monocyte	WT
1.21988e-05	CD14 monocyte	WT
-4.50772e-07	CD14 monocyte	WT
2.472	CD14 monocyte	WT
-7.56838e-07	CD14 monocyte	WT
9.17748e-06	CD14 monocyte	WT
-3.44779e-06	CD14 monocyte	WT
-1.077e-05	DC	WT
1.0016e-05	CD14 monocyte	WT
2.12979	CD14 monocyte	WT
3.59854	CD14 monocyte	WT
1.46886e-05	DC	WT
2.1679	CD14 monocyte	WT
9.23493e-06	CD14 monocyte	WT
-9.89192e-06	CD14 monocyte	WT
2.75646e-06	CD14 monocyte	WT
-7.63661e-06	proliferating pDC	WT
-1.35211e-05	CD14 monocyte	WT
2.63573	CD14 monocyte	WT
2.16929	CD14 monocyte	WT
-7.88507e-06	CD14 monocyte	WT
-8.83876e-06	CD14 monocyte	WT
2.62051	CD14 monocyte	WT
-4.58141e-06	pDC	WT
6.65647e-06	pDC	WT
7.12228e-06	DC	WT
4.42954e-06	CD14 monocyte	WT
7.59587e-06	pDC	WT
2.01178	CD14 monocyte	WT
-1.7271e-06	CD14 monocyte	WT
6.8205e-06	CD14 monocyte	WT
2.21666	CD14 monocyte	WT
-9.61623e-06	CD14 monocyte	WT
-1.37765e-05	pDC	WT
2.69759e-05	CD14 monocyte	WT
-1.69972e-05	CD14 monocyte	WT
2.93167e-07	pDC	WT
1.93431e-05	CD14 monocyte	WT
8.37511e-06	CD14 monocyte	WT
3.85643	CD14 monocyte	WT
5.33329e-06	CD14 monocyte	WT
1.53224	CD14 monocyte	WT
1.88315	CD14 monocyte	WT
-5.69088e-06	CD14 monocyte	WT
1.45189e-05	CD14 monocyte	WT
1.32875	CD14 monocyte	WT
-9.84555e-06	CD14 monocyte	WT
7.18757e-06	CD14 monocyte	WT
1.29347e-06	CD14 monocyte	WT
7.01641e-06	CD14 monocyte	WT
5.26698e-06	CD14 monocyte	WT
-2.05131e-07	CD14 monocyte	WT
4.38251e-06	CD14 monocyte	WT
2.41534	CD14 monocyte	WT
-1.40442e-05	CD14 monocyte	WT
0.594048	proliferating pDC	WT
1.80862	CD14 monocyte	WT
-1.31617e-06	CD14 monocyte	WT
1.49733	DC	WT
-5.69498e-06	CD14 monocyte	WT
1.92205e-06	CD14 monocyte	WT
2.75472	CD14 monocyte	WT
8.1284e-07	CD14 monocyte	WT
3.84897e-06	CD14 monocyte	WT
2.58929	CD14 monocyte	WT
4.27593e-06	CD14 monocyte	WT
2.34763	CD14 monocyte	WT
-3.18353e-06	CD14 monocyte	WT
2.96727	CD14 monocyte	WT
1.49052	CD14 monocyte	WT
1.39774	CD14 monocyte	WT
2.33548e-05	CD14 monocyte	WT
-9.83308e-06	CD14 monocyte	WT
-7.07457e-06	CD14 monocyte	WT
2.23995	CD14 monocyte	WT
1.63767e-05	DC	WT
2.5395	CD14 monocyte	WT
-4.67706e-06	CD14 monocyte	WT
-6.78231e-06	CD14 monocyte	WT
2.39564	CD14 monocyte	WT
1.54285e-05	CD14 monocyte	WT
2.1047	CD14 monocyte	WT
1.8879	CD14 monocyte	WT
-7.98683e-08	CD14 monocyte	WT
1.83115	CD14 monocyte	WT
1.66131	CD14 monocyte	WT
2.3626	CD14 monocyte	WT
-1.55957e-05	CD14 monocyte	WT
-1.71498e-06	CD14 monocyte	WT
1.48984	CD14 monocyte	WT
0.978445	DC	WT
-5.31228e-06	CD14 monocyte	WT
4.8222e-06	CD14 monocyte	WT
5.36291e-06	CD14 monocyte	WT
1.75087	CD14 monocyte	WT
-4.35073e-07	CD14 monocyte	WT
2.38152e-05	CD14 monocyte	WT
1.54803e-05	CD14 monocyte	WT
1.55476e-05	pDC	WT
1.8369	CD14 monocyte	WT
2.29621	CD14 monocyte	WT
5.71123e-06	CD14 monocyte	WT
6.60478e-07	CD14 monocyte	WT
2.06286	CD14 monocyte	WT
-1.9319e-05	CD14 monocyte	WT
-2.02833e-06	CD14 monocyte	WT
1.48372e-05	CD14 monocyte	WT
-2.09852e-05	CD14 monocyte	WT
-2.59649e-06	DC	WT
3.34068e-06	CD14 monocyte	WT
-2.19638e-06	CD14 monocyte	WT
-9.31772e-06	pDC	WT
-1.2224e-06	CD14 monocyte	WT
1.33853e-05	CD14 monocyte	WT
-1.34833e-05	CD14 monocyte	WT
1.41484e-05	CD14 monocyte	WT
9.14049e-06	DC	WT
3.08901	CD14 monocyte	WT
2.72958	CD14 monocyte	WT
3.45387e-07	CD14 monocyte	WT
2.863e-06	proliferating pDC	WT
1.18621e-05	CD14 monocyte	WT
-3.75494e-07	CD14 monocyte	WT
4.20372e-06	DC	WT
0.910908	pDC	WT
3.23966	CD14 monocyte	WT
8.26094e-06	CD14 monocyte	WT
0.918429	CD14 monocyte	WT
2.38886	CD14 monocyte	WT
3.47933	CD14 monocyte	WT
1.10221e-05	CD14 monocyte	WT
-6.15149e-07	CD14 monocyte	WT
1.01398	pDC	WT
1.13404	proliferating pDC	WT
1.47137e-05	CD14 monocyte	WT
-9.77248e-06	CD14 monocyte	WT
1.4482e-05	proliferating pDC	WT
-8.58557e-07	CD14 monocyte	WT
0.54494	pDC	WT
2.53112	CD14 monocyte	WT
8.44678e-07	CD14 monocyte	WT
9.67046e-06	CD14 monocyte	WT
1.93911e-05	CD14 monocyte	WT
1.07987e-05	CD14 monocyte	WT
-3.53594e-06	CD14 monocyte	WT
3.19369	CD14 monocyte	WT
-9.87132e-06	CD14 monocyte	WT
-8.21708e-06	CD14 monocyte	WT
2.36144	CD14 monocyte	WT
-2.99277e-06	CD14 monocyte	WT
1.15961	CD14 monocyte	WT
2.57948	CD14 monocyte	WT
3.63463e-06	CD14 monocyte	WT
-3.98646e-06	CD14 monocyte	WT
2.54559	CD14 monocyte	WT
1.96554	CD14 monocyte	WT
2.66537	CD14 monocyte	WT
6.45979e-06	CD14 monocyte	WT
7.72845e-06	CD14 monocyte	WT
2.1951	CD14 monocyte	WT
-1.03811e-05	pDC	WT
-7.55137e-06	pDC	WT
-4.91504e-06	CD14 monocyte	WT
1.47226e-06	CD14 monocyte	WT
1.97033	CD14 monocyte	WT
-9.20669e-06	CD14 monocyte	WT
-2.15685e-05	CD14 monocyte	WT
-1.204e-06	CD14 monocyte	WT
-8.39244e-06	CD14 monocyte	WT
-2.17244e-05	CD14 monocyte	WT
-8.74308e-06	CD14 monocyte	WT
-3.73579e-06	CD14 monocyte	WT
2.17133	CD14 monocyte	WT
3.4851	CD14 monocyte	WT
9.0764e-06	CD14 monocyte	WT
1.86494	CD14 monocyte	WT
-1.48159e-05	CD14 monocyte	WT
1.8965	CD14 monocyte	WT
-8.54875e-06	CD14 monocyte	WT
2.38302	CD14 monocyte	WT
1.49107e-06	CD14 monocyte	WT
1.17499	pDC	WT
2.5705	CD14 monocyte	WT
1.56428	CD14 monocyte	WT
3.92284e-06	CD14 monocyte	WT
2.12585	CD14 monocyte	WT
2.22305	CD14 monocyte	WT
2.98314	proliferating pDC	WT
1.10497e-07	CD14 monocyte	WT
1.21495e-05	CD14 monocyte	WT
-8.88879e-06	CD14 monocyte	WT
2.29864	CD14 monocyte	WT
2.43096	CD14 monocyte	WT
-1.08852e-05	CD14 monocyte	WT
1.73533	CD14 monocyte	WT
-5.69227e-06	CD14 monocyte	WT
1.62081e-05	CD14 monocyte	WT
3.13086	CD14 monocyte	WT
6.56997e-06	pDC	WT
1.11069e-05	CD14 monocyte	WT
2.14072e-05	CD14 monocyte	WT
-8.30972e-06	CD14 monocyte	WT
7.64059e-07	CD14 monocyte	WT
9.35824e-06	CD14 monocyte	WT
-5.01667e-06	CD14 monocyte	WT
5.94853e-06	CD14 monocyte	WT
-4.30651e-06	DC	WT
-1.13334e-05	CD14 monocyte	WT
-2.23717e-05	CD14 monocyte	WT
1.31006	CD14 monocyte	WT
-3.41907e-06	CD14 monocyte	WT
1.8733	CD14 monocyte	WT
-1.11638e-05	CD14 monocyte	WT
1.88172	CD14 monocyte	WT
8.07332e-06	CD14 monocyte	WT
-2.61009e-06	CD14 monocyte	WT
2.82821	CD14 monocyte	WT
1.35278e-05	CD14 monocyte	WT
2.17682e-05	CD14 monocyte	WT
2.48803	CD14 monocyte	WT
1.99954	CD14 monocyte	WT
-1.08462e-05	proliferating pDC	WT
-5.46533e-06	pDC	WT
1.67704	CD14 monocyte	WT
-1.211e-05	CD14 monocyte	WT
2.13173	CD14 monocyte	WT
1.4239e-05	CD14 monocyte	WT
2.46309	CD14 monocyte	WT
-1.04033e-05	CD14 monocyte	WT
1.67703	CD14 monocyte	WT
7.70152e-06	CD14 monocyte	WT
1.32243	CD14 monocyte	WT
1.09913	CD14 monocyte	WT
1.19181	pDC	WT
3.28377e-09	CD14 monocyte	WT
-8.43778e-06	CD14 monocyte	WT
-1.22133e-05	CD14 monocyte	WT
-4.52986e-06	CD14 monocyte	WT
-7.0232e-06	proliferating pDC	WT
-6.7438e-06	DC	WT
1.40069	CD14 monocyte	WT
-1.49333e-06	CD14 monocyte	WT
9.4869e-06	CD14 monocyte	WT
1.15636e-05	CD14 monocyte	WT
2.66199	CD14 monocyte	WT
2.6529e-06	CD14 monocyte	WT
1.83401	CD14 monocyte	WT
5.02342e-06	DC	WT
1.09985e-05	CD14 monocyte	WT
3.4615	CD14 monocyte	WT
8.11254e-06	CD14 monocyte	WT
1.41824e-05	DC	WT
1.5388	CD14 monocyte	WT
-1.2775e-05	CD14 monocyte	WT
-8.61373e-06	CD14 monocyte	WT
1.88699e-05	CD14 monocyte	WT
0.842232	pDC	WT
-6.67721e-06	CD14 monocyte	WT
-7.05714e-06	CD14 monocyte	WT
-9.20719e-06	CD14 monocyte	WT
1.48473e-06	CD14 monocyte	WT
-2.50017e-06	CD14 monocyte	WT
-9.41769e-06	DC	WT
1.2142e-05	CD14 monocyte	WT
1.85664e-07	CD14 monocyte	WT
7.57832e-06	CD14 monocyte	WT
0.933892	pDC	WT
1.74949e-06	CD14 monocyte	WT
1.03352e-05	CD14 monocyte	WT
1.85989	CD14 monocyte	WT
9.41281e-06	CD14 monocyte	WT
-1.82663e-05	pDC	WT
1.77204e-06	proliferating pDC	WT
-1.91808e-06	CD14 monocyte	WT
1.19969	CD14 monocyte	WT
-5.60696e-06	CD14 monocyte	WT
1.67577e-05	CD14 monocyte	WT
0.763304	pDC	WT
1.98804	CD14 monocyte	WT
2.05005	CD14 monocyte	WT
2.72892	CD14 monocyte	WT
1.3885e-06	CD14 monocyte	WT
1.44686e-05	CD14 monocyte	WT
-3.32628e-06	CD14 monocyte	WT
0.733836	proliferating pDC	WT
3.60229	CD14 monocyte	WT
2.32068	DC	WT
2.38796	DC	WT
3.27862e-06	CD14 monocyte	WT
8.55672e-06	CD14 monocyte	WT
1.80176e-05	CD14 monocyte	WT
1.40524e-05	CD14 monocyte	WT
-1.25079e-05	CD14 monocyte	WT
1.99911e-05	CD14 monocyte	WT
1.39278e-06	CD14 monocyte	WT
2.95525	CD14 monocyte	WT
1.85564e-05	CD14 monocyte	WT
4.28855e-06	pDC	WT
1.73079e-05	CD14 monocyte	WT
-4.35237e-07	CD14 monocyte	WT
-7.31086e-06	CD14 monocyte	WT
-1.96596e-05	CD14 monocyte	WT
1.12687e-05	CD14 monocyte	WT
-8.88084e-06	CD14 monocyte	WT
1.67953	CD14 monocyte	WT
1.19894e-06	CD14 monocyte	WT
4.72435e-06	CD14 monocyte	WT
1.23546	pDC	WT
-4.85316e-06	CD14 monocyte	WT
-4.61534e-06	DC	WT
-2.31758e-06	CD14 monocyte	WT
1.06035e-05	CD14 monocyte	WT
-4.74786e-06	CD14 monocyte	WT
-1.7551e-06	CD14 monocyte	WT
7.96324e-06	CD14 monocyte	WT
7.78745e-06	CD14 monocyte	WT
7.96803e-06	CD14 monocyte	WT
2.41721	CD14 monocyte	WT
2.42188	CD14 monocyte	WT
2.85993e-06	CD14 monocyte	WT
-6.32815e-06	proliferating pDC	WT
1.80438e-05	CD14 monocyte	WT
-1.86301e-05	CD14 monocyte	WT
8.45528e-06	CD14 monocyte	WT
3.41668e-06	pDC	WT
2.27776e-07	CD14 monocyte	WT
2.22471	CD14 monocyte	WT
-2.60527e-06	CD14 monocyte	WT
2.87643	CD14 monocyte	WT
-9.69993e-07	CD14 monocyte	WT
-3.84487e-06	CD14 monocyte	WT
-8.78362e-06	CD14 monocyte	WT
-4.95579e-06	CD14 monocyte	WT
-8.42925e-07	CD14 monocyte	WT
2.01797	CD14 monocyte	WT
1.1427e-05	CD14 monocyte	WT
9.7827e-07	pDC	WT
1.40327	CD14 monocyte	WT
9.90436e-06	CD14 monocyte	WT
1.41439e-05	DC	WT
1.80776	CD14 monocyte	WT
5.79584e-06	CD14 monocyte	WT
-3.61821e-06	CD14 monocyte	WT
2.08656	pDC	WT
-5.99477e-06	CD14 monocyte	WT
2.15104e-06	CD14 monocyte	WT
9.36315e-07	CD14 monocyte	WT
-2.11983e-05	CD14 monocyte	WT
8.52443e-06	proliferating pDC	WT
1.79035	DC	WT
1.88172	CD14 monocyte	WT
-1.10143e-05	CD14 monocyte	WT
1.94625	CD14 monocyte	WT
-1.58363e-05	CD14 monocyte	WT
1.89939	CD14 monocyte	WT
1.50234e-05	CD14 monocyte	WT
2.03573	CD14 monocyte	WT
5.27155e-06	CD14 monocyte	WT
-1.48321e-05	CD14 monocyte	WT
-1.5392e-05	CD14 monocyte	WT
-8.96433e-06	CD14 monocyte	WT
1.28247	proliferating pDC	WT
-8.84502e-06	CD14 monocyte	WT
5.58599e-06	CD14 monocyte	WT
-2.18738e-06	CD14 monocyte	WT
1.5788	CD14 monocyte	WT
1.78141	CD14 monocyte	WT
-9.48992e-06	CD14 monocyte	WT
-1.04161e-06	CD14 monocyte	WT
-2.08711e-06	CD14 monocyte	WT
-1.78873e-05	CD14 monocyte	WT
2.27246	DC	WT
-1.9497e-05	CD14 monocyte	WT
2.1383	CD14 monocyte	WT
2.24307	CD14 monocyte	WT
-7.02e-06	CD14 monocyte	WT
-1.40384e-05	CD14 monocyte	WT
-3.98824e-06	CD14 monocyte	WT
-1.10422e-06	pDC	WT
0.868444	pDC	WT
-1.35724e-05	CD14 monocyte	WT
-1.1946e-05	CD14 monocyte	WT
2.17019	CD14 monocyte	WT
-4.52627e-06	CD14 monocyte	WT
1.41949e-05	CD14 monocyte	WT
-1.28568e-05	pDC	WT
3.81149e-06	CD14 monocyte	WT
-4.17469e-06	CD14 monocyte	WT
9.28614e-07	CD14 monocyte	WT
-6.63585e-06	CD14 monocyte	WT
8.02827e-06	CD14 monocyte	WT
-1.70308e-05	CD14 monocyte	WT
1.53907e-06	CD14 monocyte	WT
2.46146	CD14 monocyte	WT
1.05586e-05	CD14 monocyte	WT
2.49514	CD14 monocyte	WT
4.96596e-06	CD14 monocyte	WT
3.99634e-06	CD14 monocyte	WT
-6.46913e-06	CD14 monocyte	WT
-8.37628e-07	CD14 monocyte	WT
2.50593	CD14 monocyte	WT
2.822	CD14 monocyte	WT
2.39221e-06	CD14 monocyte	WT
2.0468	CD14 monocyte	WT
2.3436e-05	CD14 monocyte	WT
1.83557	CD14 monocyte	WT
3.62481e-06	CD14 monocyte	WT
1.758	CD14 monocyte	WT
1.72578	CD14 monocyte	WT
2.95743	CD14 monocyte	WT
3.38436e-06	CD14 monocyte	WT
2.09463	CD14 monocyte	WT
3.57052e-06	CD14 monocyte	WT
1.41509e-06	DC	WT
-1.83629e-05	CD14 monocyte	WT
-1.54103e-05	CD14 monocyte	WT
-1.79438e-05	CD14 monocyte	WT
3.04644	CD14 monocyte	WT
6.18338e-06	CD14 monocyte	WT
-2.35046e-05	CD14 monocyte	WT
4.67032e-06	CD14 monocyte	WT
6.38319e-07	CD14 monocyte	WT
-2.5626e-06	CD14 monocyte	WT
-7.44522e-06	CD14 monocyte	WT
-1.26903e-05	CD14 monocyte	WT
8.62628e-06	CD14 monocyte	WT
3.38405	CD14 monocyte	WT
2.57535	CD14 monocyte	WT
5.86828e-06	CD14 monocyte	WT
5.35e-06	CD14 monocyte	WT
1.09821	CD14 monocyte	WT
-5.40609e-06	CD14 monocyte	WT
1.52025	proliferating pDC	WT
-1.17828e-05	CD14 monocyte	WT
2.04622	CD14 monocyte	WT
[truncated: 14,127 more rows]

## Sheet: Stat1umap
umap_1	umap_2	ident	Stat1	Condition
-2.37817	7.27866	2	1	UT
0.234355	3.74022	16	1	UT
0.057263	-6.7613	14	1	UT
-1.97823	-3.66221	1	1	UT
11.5415	-1.65201	19	1	UT
-5.45511	9.69729	6	1	UT
-1.1847	1.13933	17	1	UT
-0.773764	2.12251	17	1	UT
-4.28544	9.18906	8	1	UT
-3.6304	-7.39355	10	1	UT
-3.12955	-5.97741	10	1	UT
0.0706869	-2.25652	3	1	UT
-2.67423	7.76934	2	1	UT
-4.77501	8.21241	4	1	UT
11.0422	2.13226	22	1	UT
-2.43578	7.7614	2	1	UT
-8.65428	1.63869	36	1	UT
-5.34464	8.08745	6	1	UT
-0.401473	3.36223	16	1	UT
-4.33912	8.18389	27	1	UT
-4.33791	6.47462	4	1	UT
-1.49088	0.0204261	17	1	UT
3.73762	8.20119	31	1	UT
3.90645	8.40135	13	1	UT
11.5939	2.93071	22	1	UT
-3.12803	-6.75092	10	1	UT
0.782164	4.23045	16	1	UT
12.2471	-0.891412	19	1	UT
-4.11255	9.8107	8	1	UT
-4.43489	9.40484	4	1	UT
12.8905	-2.05825	12	1	UT
-3.67211	6.43523	2	1	UT
-3.02644	6.66144	2	1	UT
-1.40231	-0.0413202	17	1	UT
-5.75115	5.98912	7	1	UT
-0.460973	2.89363	16	1	UT
-4.50215	9.47208	27	1	UT
0.21143	3.44108	16	1	UT
12.3545	-2.07173	12	1	UT
1.39516	5.23729	32	1	UT
-3.42193	10.1004	8	1	UT
-5.23832	10.3011	8	1	UT
12.4908	-2.48443	12	1	UT
0.150779	3.77722	17	1	UT
-5.18107	7.47754	4	1	UT
4.50761	8.62602	13	1	UT
12.2021	-3.49498	19	1	UT
-3.81727	9.68323	8	1	UT
-6.46486	9.55391	6	1	UT
-0.360009	3.40473	17	1	UT
-3.77943	8.01848	4	1	UT
-5.01079	10.0956	8	1	UT
12.1557	-0.942142	12	1	UT
-3.24454	7.31986	2	1	UT
4.5488	8.06338	13	1	UT
-3.05094	-6.46438	10	1	UT
10.8333	2.84198	28	1	UT
0.152927	-1.36107	3	1	UT
-4.17396	9.43407	4	1	UT
-1.42942	-0.0345922	17	1	UT
-1.87516	-3.12261	1	1	UT
-5.68347	9.20896	6	1	UT
-3.39659	9.72446	8	1	UT
-2.61979	-4.24437	1	1	UT
-3.02951	-7.39543	15	1	UT
-6.51579	-0.726412	25	1	UT
-3.58384	-2.655	21	1	UT
0.791314	3.79851	16	1	UT
-3.55765	6.72535	4	1	UT
-5.01356	7.25144	4	1	UT
-4.51527	8.31588	27	1	UT
-6.13871	8.61789	6	1	UT
-1.70908	-6.84895	9	1	UT
-4.07392	6.92506	4	1	UT
0.736866	3.29085	16	1	UT
12.7219	-0.558165	12	1	UT
-3.70838	7.95259	2	1	UT
11.2881	-2.41938	19	1	UT
0.639778	3.41519	17	1	UT
-5.48306	0.14888	21	1	UT
-4.54859	6.38864	4	1	UT
11.9787	-2.08748	19	1	UT
-5.67652	4.88977	7	1	UT
11.7267	-3.55783	19	1	UT
0.619596	3.54612	16	1	UT
-5.29405	7.47354	4	1	UT
-1.41712	-3.82283	1	1	UT
-2.98619	7.15763	4	1	UT
-3.30094	9.29493	8	1	UT
-3.53083	6.61458	2	1	UT
-3.98308	6.85125	4	1	UT
0.692308	-3.92943	17	1	UT
12.2995	-3.17886	19	1	UT
-8.61106	1.66698	36	1	UT
-2.29175	-4.42612	1	1	UT
-2.49468	-3.56191	1	1	UT
-5.94501	5.24595	7	1	UT
5.44168	8.3869	13	1	UT
-4.41896	9.57097	6	1	UT
-0.426181	2.41894	17	1	UT
0.152893	4.24063	31	1	UT
-3.24286	8.08451	2	1	UT
0.174349	4.34371	16	1	UT
-2.02025	-7.34331	14	1	UT
-2.341	7.75033	2	1	UT
1.09892	3.88568	16	1	UT
-5.14419	8.11665	6	1	UT
-3.89542	6.46478	2	1	UT
-0.51655	2.24867	17	1	UT
-1.39378	-3.06805	1	1	UT
-6.2653	-0.334341	25	1	UT
4.52876	7.95321	13	1	UT
12.595	-1.5224	12	1	UT
-0.309911	4.71125	31	1	UT
-1.22551	-3.59546	1	1	UT
-4.45091	8.32624	27	1	UT
12.3269	-2.98659	12	1	UT
-2.2773	-4.80352	10	1	UT
-1.71154	-1.55877	17	1	UT
-5.33633	-1.06786	21	1	UT
-3.11124	-5.3312	10	1	UT
-4.05684	7.81159	27	1	UT
-2.65186	9.28618	2	1	UT
4.88077	8.58836	13	1	UT
-2.75135	-3.22073	21	1	UT
-5.61453	9.06845	6	1	UT
-0.586107	-7.47884	14	1	UT
-4.58494	9.29463	6	1	UT
0.660891	3.63608	16	1	UT
10.8909	3.61831	23	1	UT
-0.0998573	-2.21446	3	1	UT
-2.21173	-3.05371	1	1	UT
4.08469	8.04157	31	1	UT
-4.94558	10.2686	8	1	UT
-2.42492	7.90288	2	1	UT
5.59954	8.01145	13	1	UT
-3.17605	7.21355	2	1	UT
-3.51073	6.86569	2	1	UT
-4.7074	8.55336	2	1	UT
-5.57166	9.01129	7	1	UT
4.38995	8.17374	13	1	UT
-1.09489	1.12656	17	1	UT
-2.07174	-3.11264	1	1	UT
-5.59737	7.03833	4	1	UT
-1.50033	-2.44392	1	1	UT
12.6098	-2.65965	12	1	UT
-1.4086	-3.15257	1	1	UT
-2.92039	7.7157	2	1	UT
-4.51718	-1.70772	21	1	UT
-2.36028	-1.99144	7	1	UT
-2.83087	7.89119	2	1	UT
-1.9111	8.65078	26	1	UT
-1.69569	8.70099	26	1	UT
12.0092	-3.20054	19	1	UT
-6.14005	9.71279	6	1	UT
-5.04185	5.6823	7	1	UT
11.9949	-3.00083	19	1	UT
-2.57746	7.94781	2	1	UT
-4.42803	-1.65817	21	1	UT
-5.22498	5.00439	7	1	UT
12.5582	-2.83939	12	1	UT
-2.19415	-4.22742	1	1	UT
-0.382192	-2.69354	3	1	UT
-0.777238	1.66749	17	1	UT
-3.79751	7.22129	4	1	UT
11.8765	-0.603204	12	1	UT
12.736	4.55945	30	1	UT
-4.89758	8.72321	27	1	UT
0.868905	-1.41284	3	1	UT
-1.26544	0.619508	17	1	UT
4.60915	8.45704	13	1	UT
3.8014	8.51086	31	1	UT
11.3265	1.65355	22	1	UT
-5.24343	7.90716	4	1	UT
-4.03051	7.44012	27	1	UT
-4.25685	7.48416	4	1	UT
-3.04693	8.50947	26	1	UT
-0.484887	2.87402	16	1	UT
-3.7844	-6.66007	10	1	UT
-4.24652	6.14904	4	1	UT
-3.59421	8.49886	7	1	UT
-0.235374	2.55727	17	1	UT
-2.66093	9.22263	8	1	UT
-5.10865	10.1322	8	1	UT
12.0731	-2.50477	19	1	UT
4.27238	7.91966	13	1	UT
-5.86815	5.60723	7	1	UT
10.5984	4.48978	28	1	UT
-4.55931	7.36835	4	1	UT
-5.04154	6.4495	7	1	UT
-5.45613	9.26774	6	1	UT
-2.79482	7.23809	2	1	UT
-3.24845	9.17896	8	1	UT
-1.38369	-0.0430469	17	1	UT
-3.42532	-7.79867	10	1	UT
12.2347	-0.492331	12	1	UT
-4.46184	5.84269	7	1	UT
-0.209687	-1.96471	3	1	UT
5.36372	7.58567	13	1	UT
12.8144	-1.48832	12	1	UT
11.2528	3.36613	23	1	UT
-2.39648	-2.65673	17	1	UT
-0.289603	3.28049	16	1	UT
-3.91267	8.03009	2	1	UT
-5.1962	10.2468	8	1	UT
-3.9242	10.0782	8	1	UT
-1.2224	-2.91248	1	1	UT
-2.97172	-4.21264	7	1	UT
12.7713	-1.59602	12	1	UT
-5.12837	9.5514	6	1	UT
-3.13629	7.23341	2	1	UT
-2.663	7.3099	2	1	UT
0.525225	4.43125	16	1	UT
-0.991158	0.829466	17	1	UT
-3.114	-5.83676	10	1	UT
1.54842	5.41912	32	1	UT
-0.822999	2.33355	17	1	UT
-3.50366	6.988	2	1	UT
-2.72632	7.6695	4	1	UT
-1.98253	8.55321	26	1	UT
0.966732	3.73354	16	1	UT
-2.84906	6.96979	2	1	UT
-4.68441	10.4677	8	1	UT
-1.3233	-2.29188	1	1	UT
-2.4161	7.19719	2	1	UT
-3.80359	7.2727	2	1	UT
5.30815	8.31802	13	1	UT
-1.28914	0.191838	17	1	UT
11.428	-2.11237	35	1	UT
-5.08554	9.88513	6	1	UT
-5.88372	7.32069	7	1	UT
-3.66542	8.10847	2	1	UT
5.13487	8.13903	13	1	UT
1.62713	5.49926	32	1	UT
11.8298	-2.92039	19	1	UT
-4.85086	-1.42138	21	1	UT
12.5514	-2.34553	12	1	UT
12.7842	-2.63736	12	1	UT
12.7874	-1.76321	12	1	UT
-2.3044	7.7487	4	1	UT
-4.57296	-1.30744	21	1	UT
0.880774	3.56056	16	1	UT
-1.92809	8.46373	26	1	UT
-0.177342	3.36246	16	1	UT
-3.11424	8.25465	2	1	UT
-6.46171	-0.161602	25	1	UT
1.76362	-3.14513	7	1	UT
-2.4762	7.41448	2	1	UT
-5.76659	5.30433	7	1	UT
12.7024	-1.10991	12	1	UT
11.2334	2.61362	22	1	UT
11.8093	3.43006	28	1	UT
-3.9825	10.1011	8	1	UT
-4.25343	9.75296	8	1	UT
-5.87983	0.418349	25	1	UT
-2.7308	-7.5508	10	1	UT
10.2913	2.4344	28	1	UT
-1.60119	-4.29827	1	1	UT
-2.91254	8.11123	26	1	UT
-5.81957	7.81562	6	1	UT
0.683949	2.83526	17	1	UT
10.2364	6.88027	24	1	UT
0.280484	2.70188	17	1	UT
-5.06163	6.08356	7	1	UT
0.0434762	2.68119	16	1	UT
0.591773	3.14986	16	1	UT
11.9168	-3.27201	19	1	UT
12.7491	-1.75697	12	1	UT
-6.46126	9.65882	6	1	UT
-0.789009	2.42612	17	1	UT
0.375438	3.73254	16	1	UT
12.3457	3.96713	30	1	UT
12.4593	4.21448	30	1	UT
-0.0217536	3.26915	16	1	UT
11.64	3.21172	23	1	UT
-6.01336	5.78494	7	1	UT
-5.02728	9.34065	6	1	UT
-5.70439	8.51538	6	1	UT
-0.383625	3.60315	16	1	UT
-0.630291	-4.13929	7	1	UT
-0.193523	3.50452	16	1	UT
-5.37617	7.15637	4	1	UT
5.17776	8.29242	13	1	UT
-0.0208235	-2.19775	3	1	UT
11.6962	-3.41701	19	1	UT
-4.19412	9.75173	8	1	UT
10.9001	2.01351	28	1	UT
11.4346	-2.36305	19	1	UT
4.72736	8.40396	13	1	UT
-2.20591	-3.92882	18	1	UT
12.1334	-0.633296	12	1	UT
-1.025	1.33651	17	1	UT
-2.65048	6.70977	4	1	UT
12.6403	4.44419	30	1	UT
-4.75015	10.1359	8	1	UT
-2.22797	-2.96083	1	1	UT
0.201883	3.01767	16	1	UT
-2.05927	-9.066	15	1	UT
-0.301683	-3.93251	7	1	UT
-4.98423	7.2006	4	1	UT
-1.55451	-0.728725	17	1	UT
11.3829	2.36948	22	1	UT
-0.670089	5.04034	31	1	UT
0.582216	2.92318	17	1	UT
-4.77338	6.73896	4	1	UT
0.0618133	2.72403	16	1	UT
-1.67087	8.93316	26	1	UT
-6.25117	7.92795	6	1	UT
5.28645	8.69541	13	1	UT
-2.52344	-6.45729	10	1	UT
12.6219	-2.28814	12	1	UT
11.5516	3.47167	23	1	UT
-2.92908	6.6038	2	1	UT
-4.93462	10.5568	8	1	UT
4.68987	7.90052	13	1	UT
-4.77675	7.39049	4	1	UT
-2.84758	8.53931	2	1	UT
-4.86987	10.1716	8	1	UT
-4.77525	10.5765	8	1	UT
-2.66543	-3.42883	17	1	UT
-6.15974	5.57748	7	1	UT
0.827471	-1.4468	3	1	UT
-5.48866	5.02734	7	1	UT
-1.76381	-0.6602	17	1	UT
-3.24608	9.31094	8	1	UT
11.2129	3.45668	23	1	UT
-3.34361	7.28248	2	1	UT
-5.55948	9.44704	6	1	UT
-5.14375	7.69021	4	1	UT
-3.35598	6.69534	2	1	UT
11.3771	3.34521	23	1	UT
-3.67977	9.21646	27	1	UT
-5.30899	9.77503	8	1	UT
-2.89002	7.7583	2	1	UT
1.21496	5.00752	16	1	UT
-6.60427	9.10278	6	1	UT
12.56	-0.534061	12	1	UT
-0.777539	1.68443	17	1	UT
5.91879	8.33084	13	1	UT
11.6916	-3.14859	19	1	UT
-3.81669	8.72332	8	1	UT
-2.05398	-6.03394	9	1	UT
-2.38993	-5.56561	10	1	UT
-4.27965	6.6509	4	1	UT
5.82112	8.19535	13	1	UT
-4.67378	9.95225	8	1	UT
0.72405	-1.38869	3	1	UT
-3.53523	9.63231	8	1	UT
-5.26648	6.67642	4	1	UT
12.3112	-0.718172	12	1	UT
-4.69906	6.48945	4	1	UT
-5.82352	9.45954	6	1	UT
0.126912	3.34607	17	1	UT
-3.21527	7.39644	2	1	UT
10.902	3.04749	23	1	UT
-2.63648	7.95378	2	1	UT
-5.61086	6.39259	7	1	UT
0.176214	3.44985	16	1	UT
-2.17636	-3.47102	1	1	UT
-5.26999	8.71417	6	1	UT
12.0667	-2.47915	19	1	UT
-4.56314	6.07659	7	1	UT
-1.43286	-0.388034	17	1	UT
-1.84619	-2.73359	1	1	UT
4.22636	8.14024	13	1	UT
-0.201021	3.44919	16	1	UT
-4.75798	6.15718	7	1	UT
-4.7137	6.87901	4	1	UT
0.523658	2.96911	17	1	UT
-0.445228	2.06276	17	1	UT
-3.15959	7.71256	2	1	UT
0.338978	-5.70406	14	1	UT
-4.34313	7.6602	4	1	UT
-3.68872	9.95175	8	1	UT
-3.01784	8.29096	2	1	UT
3.98866	6.85416	29	1	UT
-5.02084	6.20077	7	1	UT
11.5816	3.66459	23	1	UT
11.0441	3.67837	23	1	UT
-4.2685	8.57145	4	1	UT
-3.33086	6.82972	2	1	UT
5.87339	8.46308	29	1	UT
-0.388262	-2.22122	3	1	UT
-3.05683	8.35906	26	1	UT
-6.11701	5.59541	7	1	UT
-5.07307	7.39799	4	1	UT
12.451	4.80536	30	1	UT
-4.60182	8.32452	4	1	UT
0.731351	4.30697	17	1	UT
-0.903561	-2.52919	3	1	UT
-0.106165	3.56546	16	1	UT
-4.16219	8.23416	27	1	UT
-5.72066	6.70313	7	1	UT
4.69794	8.5448	13	1	UT
-3.31423	7.61521	4	1	UT
1.16436	-1.94637	3	1	UT
4.462	8.5912	13	1	UT
4.64124	8.12928	13	1	UT
0.338055	3.16545	17	1	UT
-1.44783	-2.69741	1	1	UT
0.558757	3.25606	16	1	UT
-3.33424	-5.60365	10	1	UT
-5.31781	6.69165	4	1	UT
-5.78981	6.23345	7	1	UT
-0.170213	3.69459	16	1	UT
-5.60387	6.39688	4	1	UT
-3.67869	8.44493	27	1	UT
-3.18694	6.686	2	1	UT
0.748293	3.60098	16	1	UT
-5.56128	7.01579	7	1	UT
-3.51318	7.65961	2	1	UT
11.0021	2.09185	28	1	UT
-6.01295	8.48054	6	1	UT
4.30555	8.34244	13	1	UT
-3.10581	8.5208	8	1	UT
0.753542	4.42277	17	1	UT
4.98801	7.84577	13	1	UT
-4.99465	10.2264	6	1	UT
-4.44585	9.49013	6	1	UT
-5.43649	10.1262	8	1	UT
-1.53813	-0.130323	17	1	UT
-0.258701	-2.60881	3	1	UT
4.72645	7.402	29	1	UT
-5.95287	6.08633	7	1	UT
-5.25232	-15.2273	33	1	UT
11.5997	2.75305	23	1	UT
12.2196	-1.10229	12	1	UT
-1.64044	-0.328372	17	1	UT
-3.20535	5.78866	31	1	UT
-4.91197	7.27992	4	1	UT
-1.75479	8.41659	26	1	UT
12.617	-2.89424	12	1	UT
12.185	-3.25111	19	1	UT
5.18364	8.06235	13	1	UT
-3.32685	6.72127	2	1	UT
-3.52551	8.42209	4	1	UT
-4.24004	8.8922	4	1	UT
0.103251	3.27701	16	1	UT
4.81236	7.68451	13	1	UT
-5.19654	-0.515854	21	1	UT
0.519036	-1.1741	3	1	UT
-1.8546	-0.64258	17	1	UT
-2.94142	7.55329	2	1	UT
4.95948	7.99705	13	1	UT
5.1649	8.14442	13	1	UT
-3.09583	7.89291	2	1	UT
11.7491	-3.60653	19	1	UT
-3.07144	-7.23864	10	1	UT
12.3041	-2.93822	19	1	UT
-0.326072	3.42224	16	1	UT
-4.37355	10.0305	8	1	UT
10.9376	3.72586	23	1	UT
12.3585	-1.97054	12	1	UT
-1.77817	-2.10766	1	1	UT
4.6188	7.3882	29	1	UT
-3.30714	9.41221	8	1	UT
-6.01153	9.84194	6	1	UT
12.7862	-2.97078	12	1	UT
-1.89097	8.90881	26	1	UT
4.65257	8.20457	13	1	UT
-5.28408	6.67901	4	1	UT
11.7292	2.99603	23	1	UT
-0.94552	1.60093	17	1	UT
-2.56382	7.32216	2	1	UT
11.5269	-3.56017	19	1	UT
-3.87995	6.51409	4	1	UT
-2.96806	7.01644	2	1	UT
12.1293	-3.33294	19	1	UT
-4.85011	7.03237	4	1	UT
-6.15844	6.59167	7	1	UT
-3.45125	8.22498	2	1	UT
-2.59794	-4.67903	17	1	UT
10.1816	2.54467	28	1	UT
0.574803	2.97214	16	1	UT
12.0348	-0.646066	12	1	UT
-4.40243	7.35043	4	1	UT
-5.60362	8.02486	4	1	UT
-5.00999	10.3704	8	1	UT
-5.08554	9.75642	6	1	UT
-0.445174	-3.38441	1	1	UT
-6.03156	10.1296	8	1	UT
-3.17613	-7.35406	10	1	UT
-6.65208	9.21216	6	1	UT
-3.37629	6.55493	2	1	UT
-0.722017	-1.92918	17	1	UT
-6.00781	8.75542	6	1	UT
-4.5817	-1.24512	21	1	UT
12.4206	-3.19992	19	1	UT
4.9407	7.57346	13	1	UT
12.4133	-0.78023	12	1	UT
11.5235	3.22938	23	1	UT
11.8416	-3.31281	19	1	UT
-3.02087	-4.62668	21	1	UT
4.20076	6.98514	29	1	UT
0.805883	3.77792	16	1	UT
-4.3525	6.19043	4	1	UT
-0.585746	-4.62343	7	1	UT
-3.96826	8.0248	27	1	UT
12.9578	4.73752	30	1	UT
12.5816	4.55881	30	1	UT
-3.18296	7.65325	4	1	UT
-2.7664	-5.8469	9	1	UT
0.240035	3.5218	16	1	UT
0.841416	4.25812	16	1	UT
-3.64815	7.29168	2	1	UT
-3.02903	8.42891	2	1	UT
-0.0294345	3.76238	16	1	UT
-3.3142	-5.74117	10	1	UT
-5.69761	-5.16628	34	1	UT
-2.21784	-3.70316	1	1	UT
-4.71097	9.56883	6	1	UT
4.12857	7.41383	29	1	UT
-1.73198	8.62275	26	1	UT
0.966538	3.81625	16	1	UT
-0.193564	3.98576	16	1	UT
4.16179	7.11487	29	1	UT
-2.76762	-5.5859	1	1	UT
-5.02099	8.53871	6	1	UT
-4.52359	10.3539	8	1	UT
-3.61426	9.29422	8	1	UT
-2.80228	7.57239	2	1	UT
-4.09671	7.82162	27	1	UT
12.7283	-1.18851	12	1	UT
-6.03528	9.60317	6	1	UT
-3.57832	8.16097	4	1	UT
-3.40736	8.33232	2	1	UT
12.9444	-1.66772	12	1	UT
-5.80352	5.80652	7	1	UT
11.9423	-1.57463	12	1	UT
0.0154149	2.76557	17	1	UT
-3.31392	9.38721	8	1	UT
-0.122471	-2.05153	3	1	UT
-4.90188	6.62586	4	1	UT
11.6217	3.30772	23	1	UT
-4.72974	7.55603	4	1	UT
-2.59675	8.3822	26	1	UT
-2.90489	-10.1785	17	1	UT
-2.01177	-2.85907	1	1	UT
0.945493	3.88384	16	1	UT
0.186324	4.67906	16	1	UT
12.5787	4.37585	30	1	UT
-6.07793	5.26453	7	1	UT
-2.65668	-3.80076	1	1	UT
-3.16683	-4.21357	17	1	UT
-2.14545	-4.80851	1	1	UT
-4.5426	10.2232	8	1	UT
-3.93781	6.25561	2	1	UT
-5.11014	10.3723	8	1	UT
-0.407993	2.07171	17	1	UT
-3.14958	9.29826	8	1	UT
-0.239981	2.93729	16	1	UT
-5.58457	8.9652	6	1	UT
11.9034	0.476747	22	1	UT
12.2095	-1.75031	12	1	UT
-2.88573	7.93985	2	1	UT
-3.90904	10.2213	8	1	UT
-3.48156	7.31438	2	1	UT
4.12319	6.90313	29	1	UT
5.58724	8.43796	13	1	UT
-3.02294	8.81827	8	1	UT
12.6108	-2.40625	19	1	UT
-1.5729	-2.32164	1	1	UT
-0.233036	3.2205	16	1	UT
-4.87614	6.82765	4	1	UT
-1.47598	-4.64219	1	1	UT
10.446	2.52761	28	1	UT
-2.5416	8.86698	26	1	UT
-3.5234	8.54662	27	1	UT
4.6515	8.54462	13	1	UT
0.523184	3.74178	16	1	UT
11.1043	4.08222	23	1	UT
-5.91307	6.83199	7	1	UT
-0.0209117	3.70346	16	1	UT
-5.33725	9.36798	6	1	UT
-3.02078	6.62455	2	1	UT
-1.49506	-0.597975	17	1	UT
12.3437	-2.94117	12	1	UT
-6.16297	5.42601	7	1	UT
-0.381012	-6.90704	14	1	UT
-1.72323	8.59996	26	1	UT
-4.96357	10.3947	8	1	UT
-3.33087	7.08023	2	1	UT
-0.971708	0.685951	17	1	UT
0.696185	3.30752	17	1	UT
-3.85202	9.30543	8	1	UT
-6.26884	0.487587	25	1	UT
-4.43239	6.48719	4	1	UT
-0.10346	3.15821	16	1	UT
-0.465499	-1.41574	3	1	UT
-5.89764	8.83879	6	1	UT
-2.94397	7.26136	2	1	UT
-3.01813	8.26437	26	1	UT
0.105769	2.53595	17	1	UT
4.42673	7.99886	13	1	UT
4.98173	7.31875	29	1	UT
12.5717	-1.88612	12	1	UT
0.43111	3.30382	16	1	UT
-2.30676	-2.21114	7	1	UT
0.487173	-3.78483	7	1	UT
-2.83277	-4.50813	28	1	UT
0.0828714	3.65174	16	1	UT
0.338651	2.91478	17	1	UT
-1.19794	0.597097	17	1	UT
11.6732	-2.15353	35	1	UT
-3.20878	7.00725	2	1	UT
-1.50824	-0.425453	17	1	UT
-4.83955	-0.888679	21	1	UT
-5.62063	6.72005	7	1	UT
4.67431	7.27554	29	1	UT
12.3712	-2.05391	12	1	UT
11.9069	-3.71154	19	1	UT
-5.5832	8.91852	6	1	UT
-4.79656	10.0026	8	1	UT
-3.71238	9.74957	8	1	UT
-3.22696	8.94731	8	1	UT
-4.71608	6.6609	4	1	UT
-2.74217	7.96326	4	1	UT
0.614347	3.81921	16	1	UT
-0.630032	-3.49853	1	1	UT
-1.40562	-4.39104	1	1	UT
4.71752	8.4652	13	1	UT
-2.82548	-3.86831	17	1	UT
-4.83911	7.45788	4	1	UT
-1.73902	-3.48271	1	1	UT
-4.82538	6.71633	4	1	UT
-2.08107	-1.56145	17	1	UT
-5.12018	7.41238	4	1	UT
-5.71971	6.40057	7	1	UT
-2.50391	-2.95714	17	1	UT
-3.57389	6.38432	2	1	UT
4.53856	7.95359	13	1	UT
12.6909	-2.11601	12	1	UT
4.58876	7.92326	13	1	UT
0.821911	3.69892	17	1	UT
-1.67171	-4.37852	1	1	UT
-2.8941	-3.48566	17	1	UT
-0.697293	-7.50268	14	1	UT
12.3246	-1.6433	12	1	UT
-2.64737	6.88015	2	1	UT
-6.17529	5.24608	7	1	UT
-1.9905	-4.27596	1	1	UT
-5.7629	10.3825	8	1	UT
-5.98975	5.67634	7	1	UT
-5.45301	4.54549	7	1	UT
-4.20001	10.3164	8	1	UT
-2.32391	7.84114	2	1	UT
-5.12702	7.58912	4	1	UT
-3.68822	-3.18232	21	1	UT
0.919364	-2.45419	18	1	UT
-5.19593	8.67528	6	1	UT
-8.67916	1.62662	36	1	UT
-3.14382	6.96736	2	1	UT
-4.54641	10.2829	8	1	UT
12.5423	-2.90946	19	1	UT
11.8628	-3.15939	19	1	UT
-2.63702	7.83161	2	1	UT
2.16842	-2.4509	18	1	UT
0.580031	4.0408	16	1	UT
-4.92235	10.2752	8	1	UT
-0.0381064	3.68987	16	1	UT
0.689106	4.68324	16	1	UT
-0.155768	2.72664	16	1	UT
0.740252	3.54566	16	1	UT
-4.66752	9.87745	8	1	UT
-3.76935	8.54052	8	1	UT
-5.14291	6.73468	7	1	UT
12.0347	-1.68992	12	1	UT
-4.49826	9.53135	4	1	UT
-2.65565	7.2124	7	1	UT
-3.6147	9.19987	8	1	UT
-6.2915	9.84367	6	1	UT
-5.23282	10.0619	6	1	UT
4.1676	7.98757	13	1	UT
0.264147	-2.67828	3	1	UT
12.1764	-3.15495	19	1	UT
-5.23862	6.85161	4	1	UT
-4.70295	9.39528	8	1	UT
0.402854	4.14688	17	1	UT
-5.27018	6.75122	4	1	UT
-2.51753	-5.06485	1	1	UT
-2.46437	7.79632	2	1	UT
-2.84588	-4.09145	1	1	UT
4.59742	7.12691	29	1	UT
-5.99917	0.436277	25	1	UT
0.94548	3.88302	16	1	UT
0.584266	3.07909	16	1	UT
-5.50332	6.14369	7	1	UT
12.5345	-2.50425	12	1	UT
12.0408	-3.10683	19	1	UT
0.735678	-1.30461	3	1	UT
11.0145	-2.06955	19	1	UT
-6.16089	10.0181	6	1	UT
-3.6362	6.41356	2	1	UT
-5.35792	7.60221	4	1	UT
-3.6516	7.31855	4	1	UT
12.217	-0.666674	19	1	UT
-2.69663	-4.14139	10	1	UT
0.529093	3.51528	16	1	UT
12.3823	-3.4648	19	1	UT
-2.40751	-3.17299	17	1	UT
12.712	-2.32839	12	1	UT
-6.09358	9.26886	6	1	UT
0.871813	4.05429	16	1	UT
-3.68965	6.76992	2	1	UT
-5.3403	0.03132	21	1	UT
-5.243	2.65601	27	1	UT
10.615	2.76157	28	1	UT
11.8612	-3.26273	19	1	UT
-6.11269	-0.830022	25	1	UT
-2.91166	9.74699	27	1	UT
-1.93432	-4.9988	1	1	UT
-4.62213	6.46376	4	1	UT
-3.36172	9.75953	8	1	UT
-2.3483	8.24111	26	1	UT
-3.10824	-5.5201	1	1	UT
-2.88527	-4.24181	1	1	UT
-5.40371	8.09915	6	1	UT
-5.04492	10.1813	6	1	UT
-1.52084	-2.11034	1	1	UT
5.07849	7.93622	13	1	UT
-5.55464	5.95061	7	1	UT
1.11485	4.12586	16	1	UT
5.94524	7.98422	13	1	UT
-5.901	8.47553	7	1	UT
-3.77981	8.96461	8	1	UT
-0.418373	3.2835	17	1	UT
-3.50129	7.7415	2	1	UT
-4.75043	10.0554	8	1	UT
-3.05546	8.88292	8	1	UT
-5.66021	7.71688	6	1	UT
-4.54228	9.74337	8	1	UT
-3.34276	6.81687	2	1	UT
-1.49889	-0.640233	17	1	UT
11.9048	-2.56292	19	1	UT
5.46322	8.61285	13	1	UT
-3.28648	8.10024	2	1	UT
-5.6943	6.86163	4	1	UT
0.766446	4.28428	16	1	UT
-2.27086	7.38957	2	1	UT
-1.37439	-3.2606	1	1	UT
-5.82586	10.2126	8	1	UT
-0.343912	-5.60512	7	1	UT
11.4747	1.80237	22	1	UT
0.936002	3.91812	16	1	UT
-5.29188	8.75183	7	1	UT
12.8662	-1.52943	12	1	UT
-2.5362	-4.49871	1	1	UT
-4.24088	9.64238	27	1	UT
-3.80343	-2.00205	21	1	UT
-4.4666	9.87132	8	1	UT
-0.127028	-2.27465	3	1	UT
-3.13483	6.48968	2	1	UT
-5.57697	4.86357	7	1	UT
11.7968	0.228015	22	1	UT
-2.42465	7.24047	2	1	UT
-4.90785	10.0856	8	1	UT
4.61841	8.15333	13	1	UT
11.3158	-1.92105	19	1	UT
-1.86249	-3.80403	14	1	UT
12.2039	-0.749664	12	1	UT
4.15146	6.83342	29	1	UT
12.2908	-2.77961	12	1	UT
0.894307	3.49638	16	1	UT
-1.81727	-4.43327	1	1	UT
-1.26259	-3.77433	1	1	UT
-3.18797	7.38421	2	1	UT
-2.55944	8.13087	2	1	UT
12.2339	-2.55951	19	1	UT
0.4721	-2.79172	0	1	UT
11.4481	1.21882	22	1	UT
-5.7379	7.68978	7	1	UT
-3.24402	9.2495	4	1	UT
-3.00247	-5.38968	10	1	UT
-2.55621	-3.39654	7	1	UT
-4.40422	7.71297	27	1	UT
-1.447	-3.18468	1	1	UT
-3.66588	9.3815	8	1	UT
-5.0157	6.65147	4	1	UT
12.9036	-2.02032	12	1	UT
0.36328	3.9159	16	1	UT
11.7083	-3.11471	19	1	UT
-4.79575	6.779	4	1	UT
-3.85175	10.0002	8	1	UT
-5.14294	9.08697	6	1	UT
-2.54143	-9.78345	15	1	UT
-5.11517	9.51574	6	1	UT
-5.43465	6.98939	4	1	UT
12.2812	-0.473534	12	1	UT
-5.32174	6.74805	4	1	UT
-3.85919	7.9586	4	1	UT
-3.43119	6.74252	4	1	UT
0.807869	4.47447	16	1	UT
0.569253	3.34357	16	1	UT
-0.110724	4.16978	31	1	UT
10.9732	2.69139	28	1	UT
0.8625	3.80684	16	1	UT
-3.23935	7.77018	2	1	UT
-3.04644	7.53122	2	1	UT
-2.95433	7.68678	2	1	UT
-4.53503	7.50589	4	1	UT
-2.45767	8.4747	26	1	UT
-4.12993	10.2754	8	1	UT
12.5522	-2.87191	19	1	UT
-0.0556358	2.61406	16	1	UT
0.677422	3.48446	16	1	UT
-2.75602	-5.0343	1	1	UT
0.490884	3.64256	16	1	UT
0.310641	-1.44075	3	1	UT
0.306883	2.96731	16	1	UT
0.271543	-1.63072	3	1	UT
11.8404	-0.609585	12	1	UT
-3.97564	9.01151	4	1	UT
-3.89968	6.62546	4	1	UT
-2.39804	-3.91814	1	1	UT
-3.42412	-7.08201	10	1	UT
0.26575	3.90404	16	1	UT
-4.03127	7.06089	4	1	UT
1.14241	4.20294	16	1	UT
-1.91358	-4.86193	5	1	UT
5.68611	7.99867	13	1	UT
0.261202	3.23773	16	1	UT
-5.36772	6.73188	4	1	UT
0.657887	4.32775	16	1	UT
2.66884	-2.99702	18	1	UT
12.5225	4.42709	30	1	UT
-0.567991	2.8766	17	1	UT
-0.301567	2.25453	17	1	UT
-2.41273	-3.25384	1	1	UT
-0.825648	-2.55211	1	1	UT
-5.67094	6.77183	7	1	UT
13.0364	-1.02293	12	1	UT
-3.19914	-5.90294	10	1	UT
-2.7791	8.01584	26	1	UT
-4.59062	7.01975	4	1	UT
-1.20264	-2.8723	1	1	UT
12.1449	-1.37191	12	1	UT
-5.38261	9.22313	6	1	UT
0.460599	3.93369	16	1	UT
5.11213	8.64853	13	1	UT
-2.5299	7.37941	2	1	UT
-2.56512	7.09944	2	1	UT
0.407294	2.59261	17	1	UT
11.5608	3.14759	23	1	UT
-3.76706	8.627	27	1	UT
5.80757	8.00945	13	1	UT
-2.32846	-4.41625	1	1	UT
5.0409	7.18489	29	1	UT
4.21929	7.985	13	1	UT
-2.89057	6.97037	2	1	UT
-5.68222	-5.08359	34	1	UT
-4.65821	9.57298	6	1	UT
-3.15971	7.39905	2	1	UT
12.6744	-3.0541	12	1	UT
13.0575	-1.60367	12	1	UT
-6.21453	5.74785	7	1	UT
-3.62271	9.08785	8	1	UT
-3.43969	8.18666	2	1	UT
-5.43048	6.64233	4	1	UT
-5.7156	9.46804	6	1	UT
-0.781504	-2.60552	1	1	UT
-5.38006	6.42265	7	1	UT
-4.80511	10.2557	8	1	UT
-2.5248	8.41957	2	1	UT
-3.00222	8.96673	8	1	UT
4.28084	7.17722	29	1	UT
-6.26492	8.35453	6	1	UT
-5.48566	10.1728	8	1	UT
-5.76272	7.03955	4	1	UT
-6.56701	-0.209632	25	1	UT
13.206	4.86568	30	1	UT
10.7731	3.01071	23	1	UT
-4.66143	7.2857	4	1	UT
-3.1933	-3.15721	21	1	UT
12.9472	-2.49077	12	1	UT
12.1454	-0.32119	12	1	UT
5.312	8.3195	13	1	UT
-0.732282	-2.62547	1	1	UT
-0.37589	3.33795	16	1	UT
0.605167	-1.0752	3	1	UT
4.14025	8.14416	13	1	UT
-2.49209	7.04077	2	1	UT
5.17757	8.73566	13	1	UT
-4.60372	6.35261	4	1	UT
-0.0462157	-2.15383	3	1	UT
-3.98656	8.44001	26	1	UT
-2.91814	8.65283	2	1	UT
-4.17576	9.71131	21	1	UT
-4.74572	5.62805	7	1	UT
-3.7997	6.66917	4	1	UT
-5.72789	4.70396	7	1	UT
12.0754	-2.89772	19	1	UT
0.67693	4.53756	16	1	UT
-5.38222	8.63326	7	1	UT
11.6133	0.673173	22	1	UT
-2.60261	8.32565	26	1	UT
12.3117	-1.04327	19	1	UT
-3.35474	9.52883	8	1	UT
-1.85509	-9.16139	11	1	UT
-4.03982	6.56779	4	1	UT
11.8989	-3.40719	19	1	UT
-5.52741	9.67883	6	1	UT
1.10113	-0.990779	3	1	UT
-3.21247	8.08015	2	1	UT
-3.11501	-7.16235	10	1	UT
-2.78697	6.64295	2	1	UT
-2.096	8.89248	26	1	UT
-4.89962	6.9425	4	1	UT
-3.8871	7.92882	27	1	UT
-0.295639	3.71636	16	1	UT
-3.78056	7.70429	2	1	UT
4.88995	8.42592	13	1	UT
-4.71563	6.90684	4	1	UT
-4.65898	6.69508	4	1	UT
12.2015	-2.45164	19	1	UT
-0.446557	2.22893	17	1	UT
-4.8122	-1.35143	21	1	UT
0.614575	3.89905	16	1	UT
-1.60053	-4.5949	17	1	UT
-2.24533	-5.86137	14	1	UT
1.33349	-1.11405	3	1	UT
-0.617472	1.90008	17	1	UT
-1.93499	-3.70268	1	1	UT
-3.00409	-6.43041	10	1	UT
5.30439	8.62384	13	1	UT
-3.33744	6.50412	2	1	UT
12.3371	-0.600936	12	1	UT
5.98101	7.9357	13	1	UT
-2.46745	8.21802	26	1	UT
-5.54613	6.51919	7	1	UT
-3.76191	6.65241	4	1	UT
-2.99006	8.71739	27	1	UT
4.80154	8.52846	13	1	UT
-5.33688	6.05347	7	1	UT
0.756111	3.96002	16	1	UT
3.5658	8.40637	31	1	UT
-5.12437	6.77789	4	1	UT
12.2312	-1.62522	12	1	UT
12.2106	-3.5586	19	1	UT
-6.03301	9.55833	6	1	UT
0.481689	3.60454	17	1	UT
-3.38127	8.62105	2	1	UT
-2.39998	8.52758	26	1	UT
-1.55781	-4.13076	1	1	UT
-4.3188	6.36812	4	1	UT
-4.52554	6.78808	4	1	UT
-3.36163	-7.31232	10	1	UT
-2.32842	7.64198	2	1	UT
-3.05453	7.75732	7	1	UT
-0.581541	-1.64602	3	1	UT
-4.54378	9.73225	8	1	UT
12.6423	-1.97504	12	1	UT
-6.2414	0.293543	25	1	UT
-3.39459	6.9086	2	1	UT
-3.51686	-7.42394	10	1	UT
-0.903084	1.31446	17	1	UT
13.0531	-2.17427	12	1	UT
-0.0364554	4.09456	16	1	UT
-2.25327	7.68033	2	1	UT
-0.0813586	-1.94	3	1	UT
4.24711	8.27106	13	1	UT
-4.27409	-2.07734	21	1	UT
-3.84983	6.93242	4	1	UT
-4.92551	10.111	8	1	UT
-5.85823	8.79372	6	1	UT
10.4388	2.59883	28	1	UT
-5.3583	7.49055	4	1	UT
-5.45582	4.57607	7	1	UT
-5.78811	8.76005	6	1	UT
-6.35167	5.271	7	1	UT
0.590696	3.17845	16	1	UT
11.7686	-3.51273	19	1	UT
0.391065	3.57258	16	1	UT
-1.55243	-4.23023	1	1	UT
-1.58715	-2.36797	1	1	UT
-2.21974	7.71004	26	1	UT
-3.72492	8.87651	27	1	UT
1.86837	-1.7246	18	1	UT
-3.42749	8.37944	2	1	UT
-3.03297	9.04979	27	1	UT
0.0246211	2.88085	17	1	UT
-2.37019	-2.63251	17	1	UT
-1.8189	-2.38056	17	1	UT
5.85396	8.41043	13	1	UT
-3.62441	10.0659	8	1	UT
0.484827	2.91067	16	1	UT
-3.87394	7.03052	4	1	UT
-3.8152	6.99446	2	1	UT
-2.26497	-4.92572	5	1	UT
-4.96435	4.99903	7	1	UT
-2.9894	9.65934	8	1	UT
-3.90019	6.82485	2	1	UT
-1.10343	1.11634	17	1	UT
-4.71482	6.30717	4	1	UT
-3.06712	9.05984	2	1	UT
-2.17695	7.67593	26	1	UT
0.398517	3.32552	16	1	UT
12.9517	-1.12024	12	1	UT
-4.60732	6.97326	4	1	UT
-3.34932	-8.17095	15	1	UT
4.6618	6.41741	29	1	UT
-2.63325	-3.27045	17	1	UT
-3.21045	-7.50624	10	1	UT
5.69529	8.62262	13	1	UT
-6.02516	9.36612	6	1	UT
-4.29813	6.58062	4	1	UT
11.6666	-3.19949	19	1	UT
11.4822	-3.14801	19	1	UT
-2.16081	-2.88587	1	1	UT
-4.47322	7.37193	4	1	UT
4.91133	7.85365	29	1	UT
-0.129115	-1.6678	3	1	UT
-5.3118	0.261205	25	1	UT
-5.5376	7.06773	7	1	UT
-5.13909	6.51208	7	1	UT
0.123037	2.8474	17	1	UT
-2.88263	9.8309	27	1	UT
-2.32188	7.53828	2	1	UT
-2.26649	-2.84522	7	1	UT
12.5185	-2.37226	12	1	UT
-3.75473	8.14384	27	1	UT
-5.29479	7.10245	4	1	UT
-3.40292	-8.50008	15	1	UT
-0.922078	1.4707	17	1	UT
4.31603	8.12439	13	1	UT
0.118105	-2.05655	3	1	UT
4.01728	6.85715	29	1	UT
-6.0675	8.06268	6	1	UT
-2.17064	-3.0036	1	1	UT
-5.4768	10.0852	8	1	UT
-6.09267	0.621407	25	1	UT
0.207572	-1.89914	3	1	UT
4.89952	8.40022	13	1	UT
-3.27696	-4.41154	10	1	UT
-2.28239	-2.31754	17	1	UT
-3.84457	7.85653	2	1	UT
-4.17095	6.51568	4	1	UT
-3.12049	-9.8654	15	1	UT
0.896336	-0.974535	3	1	UT
-6.07821	9.35528	6	1	UT
-2.70749	6.85008	2	1	UT
0.939994	3.59979	16	1	UT
-3.64861	7.85864	27	1	UT
11.2462	3.21052	23	1	UT
-0.343863	2.55751	17	1	UT
-0.242043	-1.93972	3	1	UT
-5.05831	9.6993	6	1	UT
-1.74065	-1.76271	17	1	UT
-5.07142	-0.804408	21	1	UT
11.8524	-3.43507	19	1	UT
-5.81607	8.86273	6	1	UT
-5.35091	6.46965	7	1	UT
11.0775	4.04958	23	1	UT
-5.07301	9.22274	6	1	UT
-2.51015	-3.95844	1	1	UT
-6.03525	5.57927	7	1	UT
12.6045	-1.92108	12	1	UT
-5.34718	8.93935	6	1	UT
-5.713	6.509	7	1	UT
-2.7757	8.87131	27	1	UT
-5.76978	8.91492	6	1	UT
-3.44325	6.64064	2	1	UT
-2.08027	8.39661	26	1	UT
-5.92326	9.89942	6	1	UT
-3.9467	9.98294	8	1	UT
-3.2532	-2.52002	21	1	UT
-4.86994	-1.36423	21	1	UT
12.3933	-2.59855	19	1	UT
-5.45968	9.21845	6	1	UT
-5.76991	8.99265	6	1	UT
11.9661	-2.87657	19	1	UT
-5.2528	9.23931	6	1	UT
4.78808	8.5023	13	1	UT
-1.50758	-0.0395881	17	1	UT
-3.69211	8.59012	8	1	UT
10.0426	6.46564	24	1	UT
-5.65865	6.29536	7	1	UT
-4.48906	7.02884	4	1	UT
11.4341	2.96722	23	1	UT
-4.83463	6.97386	4	1	UT
-4.75445	7.52657	4	1	UT
11.4792	3.45739	23	1	UT
-2.28042	-4.74157	1	1	UT
-2.77458	-6.35416	10	1	UT
-0.182584	2.87215	17	1	UT
12.8827	-1.3678	12	1	UT
-4.26093	6.49299	4	1	UT
0.732076	-2.12631	3	1	UT
-5.30992	-0.667065	21	1	UT
-1.96813	8.26424	26	1	UT
0.0490312	2.68924	17	1	UT
12.0059	-1.52112	19	1	UT
-4.19427	9.04502	27	1	UT
12.5791	-2.65181	12	1	UT
-3.23534	8.07301	2	1	UT
12.2939	-2.54392	12	1	UT
-5.98517	0.339676	25	1	UT
4.22992	8.23093	13	1	UT
-3.4604	8.13164	2	1	UT
11.486	3.32451	23	1	UT
-5.05933	5.67649	7	1	UT
-3.46053	8.17587	2	1	UT
-3.69799	8.00283	27	1	UT
-6.06609	9.28332	6	1	UT
-5.8482	6.99041	7	1	UT
-5.58514	5.92869	7	1	UT
-4.23328	6.24574	4	1	UT
-2.88553	7.16237	2	1	UT
-0.649428	-2.72195	3	1	UT
-3.17031	8.67309	2	1	UT
-4.62949	8.48306	6	1	UT
5.4415	8.30285	13	1	UT
0.917963	3.74832	17	1	UT
-2.24989	-6.40153	9	1	UT
-5.17513	6.79167	4	1	UT
12.241	-1.19296	19	1	UT
-4.04861	10.0724	8	1	UT
-3.11024	-7.11301	10	1	UT
-5.66169	8.75012	6	1	UT
-2.79682	6.50973	2	1	UT
-3.77178	7.01878	2	1	UT
5.44717	7.35839	17	1	UT
-4.46781	10.4946	8	1	UT
-0.190957	2.20629	17	1	UT
-4.15452	7.78693	4	1	UT
-2.69349	6.65613	2	1	UT
5.56714	8.10787	13	1	UT
12.7775	-1.75917	12	1	UT
12.6342	-2.26913	12	1	UT
-4.93702	10.0182	6	1	UT
-5.09854	7.82491	4	1	UT
0.785522	2.86363	17	1	UT
-3.62962	6.82709	4	1	UT
5.50362	7.9874	13	1	UT
-0.0163008	-2.66399	3	1	UT
12.007	-2.47793	19	1	UT
-2.3168	-3.09405	1	1	UT
12.2176	-0.441835	12	1	UT
12.1309	-0.461924	12	1	UT
-3.2375	-5.3884	10	1	UT
-0.192872	2.48796	16	1	UT
-2.92077	-6.8162	10	1	UT
3.41817	8.29146	31	1	UT
-0.525201	-3.3098	1	1	UT
-2.07291	-3.63054	1	1	UT
-0.711769	2.57503	17	1	UT
-1.2317	-2.19522	17	1	UT
-2.46782	7.0342	2	1	UT
-5.26957	7.0713	4	1	UT
-3.30416	9.18909	8	1	UT
0.403848	4.28062	16	1	UT
-5.08958	8.23339	6	1	UT
-5.29487	-15.2707	33	1	UT
-5.21752	9.30155	6	1	UT
-1.22041	-3.74061	1	1	UT
-3.96561	6.49276	4	1	UT
-6.30853	5.14585	7	1	UT
-1.3336	-3.38823	1	1	UT
-2.64833	7.80556	2	1	UT
0.111618	3.59481	16	1	UT
-2.2476	7.0183	2	1	UT
11.1713	1.9746	22	1	UT
-3.8658	7.31377	2	1	UT
-1.99971	-3.06282	1	1	UT
-4.82523	10.6842	8	1	UT
-2.39807	7.1778	2	1	UT
-5.49073	7.51973	4	1	UT
0.093248	-1.3056	7	1	UT
-5.00587	9.67627	6	1	UT
0.78832	3.59647	16	1	UT
11.7351	-2.59996	19	1	UT
1.53324	5.40568	32	1	UT
0.662116	3.25324	16	1	UT
-5.97024	5.29457	7	1	UT
4.01201	6.90241	29	1	UT
-0.284057	-4.66095	0	1	UT
-4.62001	7.57079	4	1	UT
-2.61319	8.00751	26	1	UT
-5.93902	9.91537	6	1	UT
-2.83803	7.27221	4	1	UT
-4.08342	8.36759	27	1	UT
-3.11182	7.03302	2	1	UT
12.0971	-2.43987	19	1	UT
11.9373	-0.542244	12	1	UT
5.31469	8.05211	13	1	UT
-3.10353	6.52544	2	1	UT
-5.43506	9.10018	6	1	UT
12.8106	-2.68135	12	1	UT
-2.39941	-4.91528	1	1	UT
-1.8242	-3.86139	5	1	UT
-0.151811	2.38524	17	1	UT
12.7285	-2.06525	12	1	UT
-3.92238	6.46115	2	1	UT
-5.71262	5.4363	7	1	UT
-5.47972	6.63779	4	1	UT
-4.70454	7.89035	4	1	UT
-3.28611	9.07572	8	1	UT
5.01121	7.76352	13	1	UT
-5.98407	6.36278	7	1	UT
0.101301	4.15539	16	1	UT
-2.54013	7.34099	2	1	UT
-5.84974	4.48608	7	1	UT
-5.21075	9.68634	6	1	UT
-1.78588	8.55244	26	1	UT
4.94178	8.44244	13	1	UT
-4.82268	7.25669	4	1	UT
12.0969	-2.22288	12	1	UT
-0.90435	0.824996	17	1	UT
-4.45955	7.18096	4	1	UT
-2.85269	6.97567	2	1	UT
-3.17922	7.4741	4	1	UT
-1.70792	-2.68457	1	1	UT
4.10399	7.96952	13	1	UT
-0.131708	3.52379	16	1	UT
-3.53989	-5.27164	10	1	UT
-6.02658	8.82649	6	1	UT
-5.77754	8.73001	6	1	UT
11.662	2.93437	23	1	UT
1.71454	5.65161	32	1	UT
-3.97742	8.05882	26	1	UT
5.52403	7.80109	13	1	UT
-6.64766	-0.183803	25	1	UT
0.158295	3.40331	16	1	UT
-5.19713	6.77744	4	1	UT
-6.28065	5.78772	7	1	UT
-4.03003	6.73758	4	1	UT
11.7664	2.93477	23	1	UT
-4.83014	9.63285	6	1	UT
0.662419	3.09712	17	1	UT
-3.43526	7.37419	2	1	UT
-2.75256	7.53383	2	1	UT
0.381074	3.90798	16	1	UT
11.2515	0.891469	22	1	UT
-2.31601	7.31227	2	1	UT
0.118173	2.98796	17	1	UT
-3.56183	6.79497	2	1	UT
12.2183	-0.509635	12	1	UT
0.718583	4.38308	16	1	UT
0.854251	3.75313	16	1	UT
-2.95709	-6.87991	10	1	UT
-4.46193	-1.70891	21	1	UT
12.8715	-2.96934	12	1	UT
-5.98672	5.29014	7	1	UT
-3.77367	7.53376	2	1	UT
-5.8645	8.11067	6	1	UT
-0.991642	1.5446	17	1	UT
-2.6592	7.24993	2	1	UT
-3.82488	6.93736	4	1	UT
-0.0534989	3.46559	16	1	UT
12.2299	-0.811476	19	1	UT
-2.99069	-8.17406	10	1	UT
-5.97527	6.68165	7	1	UT
-5.29879	8.45927	4	1	UT
-5.50465	9.18525	6	1	UT
-1.99433	-3.75671	1	1	UT
-2.03275	8.26864	26	1	UT
-3.52224	8.16685	2	1	UT
-2.79188	7.56818	2	1	UT
-0.427471	3.30461	16	1	UT
0.0709924	-2.12594	3	1	UT
12.6125	-1.55405	12	1	UT
4.61536	8.04101	13	1	UT
-2.7165	-7.25039	21	1	UT
-3.82175	9.23773	27	1	UT
-3.76925	7.7047	2	1	UT
-4.12729	6.33298	4	1	UT
10.0587	6.14255	24	1	UT
-2.04159	8.67186	26	1	UT
-0.2896	2.94076	16	1	UT
10.9084	2.66234	23	1	UT
-1.4061	-5.47427	5	1	UT
-3.46285	6.84935	2	1	UT
-3.49895	-9.18849	15	1	UT
12.8744	-2.05393	12	1	UT
0.158912	3.99366	16	1	UT
-4.2975	7.01979	2	1	UT
0.119251	2.70227	16	1	UT
-3.46977	9.23201	8	1	UT
-4.5127	9.15822	6	1	UT
-3.4945	-7.08808	10	1	UT
-4.55343	6.68726	4	1	UT
5.45914	8.15486	13	1	UT
-1.51314	-0.0168249	17	1	UT
-0.36146	3.15627	17	1	UT
11.8167	-3.37979	19	1	UT
-3.9838	7.25861	2	1	UT
12.8171	-2.0855	12	1	UT
-1.30325	-2.92634	1	1	UT
-5.34185	2.51209	21	1	UT
-6.59204	-0.56681	25	1	UT
-0.454433	2.61985	16	1	UT
-4.58392	7.33125	4	1	UT
-2.07565	-3.19866	17	1	UT
-1.46455	0.144263	17	1	UT
4.95446	8.13282	13	1	UT
-2.1187	8.03962	26	1	UT
-3.77247	9.3002	8	1	UT
-2.01538	-5.46523	9	1	UT
-3.12632	8.23948	2	1	UT
-2.60391	7.27854	2	1	UT
-4.51368	7.09049	7	1	UT
-2.67405	-4.82061	1	1	UT
5.79044	7.57918	13	1	UT
11.7765	-2.39767	19	1	UT
4.26785	8.36006	13	1	UT
-4.00137	6.47754	4	1	UT
12.6831	-0.689113	12	1	UT
0.86464	-1.123	3	1	UT
10.2226	2.39827	28	1	UT
-2.35383	-3.48747	1	1	UT
-4.11402	9.77079	8	1	UT
-5.41748	8.7267	6	1	UT
-8.61195	1.68296	36	1	UT
-1.15344	-11.8462	20	1	UT
-3.49576	9.50668	8	1	UT
0.292589	2.96638	16	1	UT
-2.64571	7.07484	2	1	UT
11.0912	2.9989	23	1	UT
11.6812	2.99445	23	1	UT
-6.29025	9.56551	6	1	UT
4.83297	7.9211	13	1	UT
-5.63569	-5.1162	34	1	UT
-3.09812	6.75767	4	1	UT
-1.12118	-3.29143	1	1	UT
0.441029	2.88744	17	1	UT
-5.18643	10.4433	8	1	UT
-3.01008	8.8609	8	1	UT
0.661021	2.95407	16	1	UT
12.7703	-2.70524	12	1	UT
0.485331	3.67138	16	1	UT
-1.72896	-5.23936	1	1	UT
-0.0718958	4.0112	16	1	UT
-3.50254	-5.88587	10	1	UT
12.1695	-0.973877	12	1	UT
-0.241252	2.65429	16	1	UT
11.7492	-0.689829	12	1	UT
-4.93873	9.40065	6	1	UT
-5.8063	8.73846	6	1	UT
11.5978	3.81954	23	1	UT
-1.47344	-0.0424166	17	1	UT
-5.32742	6.35078	4	1	UT
0.0968776	3.70509	17	1	UT
-1.60363	-0.791823	17	1	UT
-1.31759	0.580435	17	1	UT
-4.99922	9.90818	6	1	UT
-2.53349	7.1846	2	1	UT
-5.67694	9.14917	6	1	UT
0.256602	3.7579	16	1	UT
-4.88097	8.64034	6	1	UT
-1.16686	-2.95242	1	1	UT
10.9622	2.53876	28	1	UT
-0.937736	-3.86824	1	1	UT
-1.18712	0.564231	17	1	UT
-2.98134	7.03316	2	1	UT
3.8784	6.85178	29	1	UT
12.2061	-2.19648	19	1	UT
-0.687174	1.91708	17	1	UT
5.47616	7.83101	13	1	UT
11.7907	-2.71054	19	1	UT
-3.50934	6.61155	2	1	UT
-0.366666	3.42271	16	1	UT
-2.23737	8.4841	26	1	UT
-5.47991	6.59608	7	1	UT
-2.37586	7.33771	2	1	UT
12.3733	-0.328115	12	1	UT
-3.29872	7.41064	2	1	UT
-0.0622409	-2.33802	3	1	UT
5.08059	7.87716	13	1	UT
-3.85215	6.77294	2	1	UT
-4.86026	9.61822	6	1	UT
-4.29891	6.73765	4	1	UT
-3.33737	9.30625	8	1	UT
0.379474	3.55105	16	1	UT
4.41658	8.32495	13	1	UT
4.98541	7.89955	13	1	UT
-1.24647	-3.78697	1	1	UT
13.0379	-2.04975	12	1	UT
-3.99431	7.70611	2	1	UT
-2.14805	-5.02261	1	1	UT
11.6121	-3.69391	19	1	UT
11.6775	-3.12413	19	1	UT
-5.43098	9.23463	6	1	UT
12.0078	-1.66581	19	1	UT
0.170855	2.9176	17	1	UT
-2.38341	-2.935	1	1	UT
-3.02874	8.22789	4	1	UT
-0.0949879	2.48223	17	1	UT
-4.39043	9.44097	8	1	UT
-2.77507	6.96597	4	1	UT
12.3768	-1.09531	12	1	UT
-5.95183	5.91328	7	1	UT
-6.05029	8.85214	6	1	UT
-2.71596	7.41484	2	1	UT
-2.52749	-3.49812	1	1	UT
-2.39563	7.35698	2	1	UT
4.01173	6.91707	29	1	UT
11.3193	2.62297	22	1	UT
10.5221	4.47311	24	1	UT
10.9545	2.0777	28	1	UT
-2.79662	6.6129	2	1	UT
3.97515	8.03853	13	1	UT
4.64537	8.38428	13	1	UT
-3.54304	-3.07138	21	1	UT
-0.59027	-2.43667	1	1	UT
-5.9053	9.19306	6	1	UT
12.1775	-2.14287	12	1	UT
-3.27388	9.43349	8	1	UT
-4.35993	7.42781	4	1	UT
-4.67698	8.36969	4	1	UT
-3.46064	7.52539	2	1	UT
-0.230488	2.65676	16	1	UT
12.9752	-2.02113	12	1	UT
-2.05416	7.88333	26	1	UT
-2.29376	8.76434	26	1	UT
13.0242	-2.83536	12	1	UT
-3.17997	7.14927	4	1	UT
12.747	-0.875936	12	1	UT
11.6714	-3.23129	19	1	UT
11.9468	-2.36047	12	1	UT
-1.90912	-3.93469	1	1	UT
-0.91199	5.31342	2	1	UT
-0.113678	3.4668	17	1	UT
-4.67108	6.51638	7	1	UT
-5.23124	6.68159	7	1	UT
0.144817	2.99709	16	1	UT
0.15903	2.74205	17	1	UT
-4.14416	9.0919	27	1	UT
-0.282053	3.30448	16	1	UT
-4.78206	6.11008	7	1	UT
-2.75577	-3.51859	17	1	UT
-1.008	1.44504	17	1	UT
-2.90455	7.47806	2	1	UT
-4.80907	9.4782	6	1	UT
-1.3536	0.450328	17	1	UT
12.7404	-1.77069	19	1	UT
-2.46907	8.37375	26	1	UT
-1.60964	-2.80478	1	1	UT
11.6976	-2.6011	19	1	UT
-6.56585	9.32012	6	1	UT
-0.635433	1.79779	17	1	UT
-3.40269	7.74379	2	1	UT
4.39954	8.40751	13	1	UT
-5.00186	8.4426	6	1	UT
-3.81909	6.88326	4	1	UT
0.0283983	3.25165	16	1	UT
-0.524699	-2.91972	1	1	UT
-5.79807	7.9586	6	1	UT
-1.14439	0.556011	17	1	UT
4.99659	8.42994	13	1	UT
-3.22789	7.55085	2	1	UT
-5.11495	7.03171	4	1	UT
4.631	8.25889	13	1	UT
4.11927	6.94792	29	1	UT
11.7994	0.540584	22	1	UT
-5.66588	0.40716	25	1	UT
-4.92156	8.94988	6	1	UT
10.5789	2.65798	28	1	UT
12.5221	-1.45459	12	1	UT
4.95555	8.42495	13	1	UT
-6.2015	8.05023	6	1	UT
12.3582	-3.06607	19	1	UT
-1.78236	8.73895	26	1	UT
12.6509	-1.62364	19	1	UT
4.81718	8.4028	13	1	UT
-2.025	5.4003	31	1	UT
11.2683	1.49794	22	1	UT
-2.50978	7.93539	2	1	UT
0.32526	-1.45785	3	1	UT
-2.56543	6.87843	2	1	UT
-4.3719	9.47415	7	1	UT
-4.22895	7.65589	2	1	UT
-3.68437	9.01919	8	1	UT
4.42669	8.44374	13	1	UT
-2.57411	-3.86961	1	1	UT
-5.50894	8.08673	4	1	UT
4.44742	7.47695	29	1	UT
-2.5302	-2.44205	7	1	UT
11.6491	-1.72815	12	1	UT
-3.92068	6.33734	4	1	UT
-4.37782	7.51696	4	1	UT
-1.05206	-2.87283	7	1	UT
12.4907	-2.78526	19	1	UT
-2.53043	7.1601	2	1	UT
12.4433	-2.26451	19	1	UT
-3.40988	9.56842	8	1	UT
-1.76473	8.73414	26	1	UT
-2.25288	10.1248	27	1	UT
-3.06502	9.21204	8	1	UT
-5.29726	6.10579	7	1	UT
-4.56359	7.54223	27	1	UT
-4.44646	6.83968	4	1	UT
-1.24851	0.651557	17	1	UT
-1.67274	-0.687595	17	1	UT
11.6801	-2.97844	19	1	UT
-0.942736	1.72632	17	1	UT
-4.88525	9.20123	8	1	UT
1.10389	-1.19403	3	1	UT
-4.6296	7.72769	4	1	UT
-5.42135	1.80774	21	1	UT
-3.23656	7.61729	2	1	UT
-5.19339	7.31536	4	1	UT
-3.28845	7.41629	2	1	UT
5.86157	7.78509	13	1	UT
10.653	3.27012	28	1	UT
11.7928	-2.99484	19	1	UT
-4.00904	7.77235	27	1	UT
-4.38194	8.37601	4	1	UT
-5.84176	9.3087	6	1	UT
-2.79801	7.36751	2	1	UT
10.5839	2.88801	28	1	UT
0.437482	2.97215	16	1	UT
-2.96295	7.47611	2	1	UT
-0.0351087	3.77111	16	1	UT
-4.83233	6.98327	7	1	UT
11.2029	4.02405	23	1	UT
0.606733	3.05321	17	1	UT
-1.22544	-3.36527	1	1	UT
12.075	-2.82686	19	1	UT
0.63862	3.42164	17	1	UT
-3.48165	6.52816	2	1	UT
-4.26367	8.76632	4	1	UT
11.7109	-3.41242	19	1	UT
12.9199	-2.04607	12	1	UT
-4.26084	8.01569	27	1	UT
5.08944	7.98313	13	1	UT
-3.70231	6.19128	2	1	UT
-2.45933	-4.58379	1	1	UT
-0.698599	2.47344	16	1	UT
-1.1934	1.08533	17	1	UT
-4.54453	-1.54272	21	1	UT
-5.22419	-15.136	33	1	UT
-0.455816	2.76894	16	1	UT
12.1014	4.22798	30	1	UT
-2.97048	6.58625	2	1	UT
-2.48101	6.92643	2	1	UT
12.6044	-2.23355	12	1	UT
12.3347	-1.46799	12	1	UT
-4.79663	9.14318	6	1	UT
-5.80882	4.85549	7	1	UT
0.459664	-6.86393	14	1	UT
-2.37551	-4.10387	17	1	UT
0.830874	3.77547	16	1	UT
-0.0976608	2.78039	16	1	UT
-6.24966	5.88531	7	1	UT
-0.608453	3.23467	17	1	UT
-3.08978	9.43868	30	1	UT
10.9901	2.68022	28	1	UT
-4.42156	6.72599	4	1	UT
-4.49732	6.10196	7	1	UT
-5.00781	5.13545	7	1	UT
-2.49227	-6.00674	21	1	UT
4.28758	7.12495	29	1	UT
-2.28403	8.93235	8	1	UT
-3.63626	6.64085	7	1	UT
-3.03725	8.58465	8	1	UT
-3.01884	7.12741	2	1	UT
-2.83719	7.38216	2	1	UT
-3.43521	-5.67894	17	1	UT
11.3836	-1.86869	35	1	UT
-1.2411	0.796722	7	1	UT
-4.30217	6.00247	4	1	UT
-5.14913	10.1211	8	1	UT
-5.38632	0.0984299	21	1	UT
10.491	3.72933	28	1	UT
-3.12722	8.88341	8	1	UT
10.5607	2.63214	28	1	UT
0.524251	3.07674	16	1	UT
-0.125837	3.2018	17	1	UT
-2.84953	-3.73795	1	1	UT
-5.70247	6.82223	7	1	UT
-5.51709	10.3709	8	1	UT
12.2684	-2.67644	19	1	UT
0.983885	3.95232	16	1	UT
-3.49359	9.51705	8	1	UT
11.1939	-2.03658	35	1	UT
-4.72763	9.90535	8	1	UT
-3.0577	6.78178	2	1	UT
-3.54597	7.65169	4	1	UT
0.981104	3.90777	16	1	UT
-4.04113	8.59541	8	1	UT
-6.13798	5.58866	7	1	UT
12.5058	-1.87985	12	1	UT
5.04416	8.65014	13	1	UT
-0.766152	-3.40707	1	1	UT
0.426669	4.19588	16	1	UT
-4.37224	10.093	8	1	UT
0.387371	-3.50249	0	1	UT
-1.7376	-4.52355	17	1	UT
4.53452	8.01909	13	1	UT
-0.271427	3.0631	16	1	UT
-3.98332	6.92632	2	1	UT
-4.8443	7.08486	4	1	UT
0.461357	3.9192	16	1	UT
-4.35277	9.48373	8	1	UT
-3.86967	10.0632	8	1	UT
-0.938855	1.65202	17	1	UT
11.883	-2.62079	19	1	UT
-0.954149	1.67989	17	1	UT
-4.93607	9.46638	6	1	UT
-1.40213	0.193296	17	1	UT
11.5889	-3.48079	19	1	UT
-5.72428	-0.329671	21	1	UT
-5.69783	9.80768	6	1	UT
-1.488	-2.65831	7	1	UT
-4.34205	-2.08394	21	1	UT
-2.93923	8.23419	2	1	UT
-4.75658	7.84956	4	1	UT
-6.41513	-0.736489	25	1	UT
-6.3253	4.88522	7	1	UT
10.5606	2.399	28	1	UT
0.303809	4.26171	16	1	UT
-4.78171	9.31322	6	1	UT
-5.09731	8.95895	6	1	UT
-3.77897	7.43045	2	1	UT
-3.1138	7.95835	2	1	UT
-3.66818	8.98034	8	1	UT
-2.04511	8.30387	26	1	UT
-5.67826	8.40732	6	1	UT
-5.29582	-1.05088	21	1	UT
-1.92971	-4.17622	1	1	UT
11.2557	-2.9173	19	1	UT
-2.77112	7.13665	2	1	UT
-4.88902	8.33515	4	1	UT
-5.65101	6.7308	4	1	UT
-4.97008	-1.33172	21	1	UT
0.647928	3.94422	16	1	UT
11.8378	3.10326	23	1	UT
1.2905	-0.811765	3	1	UT
-3.77858	6.96098	4	1	UT
-0.566537	3.15943	16	1	UT
-1.01913	-2.83391	1	1	UT
12.0267	-2.79874	19	1	UT
-1.69825	-4.21014	1	1	UT
-0.288757	4.77872	31	1	UT
0.57594	3.82376	17	1	UT
-0.809348	-2.83643	1	1	UT
-2.60241	-2.23846	7	1	UT
-2.21378	-2.66585	17	1	UT
-6.06036	9.76402	6	1	UT
11.9714	-1.99817	19	1	UT
-2.76008	7.75478	2	1	UT
0.291687	2.94407	16	1	UT
1.13385	-1.47874	3	1	UT
-2.92171	-10.2539	15	1	UT
-5.48961	-0.110641	21	1	UT
-4.36649	6.66847	4	1	UT
-5.2751	9.18658	7	1	UT
-3.07216	6.88986	2	1	UT
-1.02789	1.48992	17	1	UT
12.3631	-1.30119	12	1	UT
-5.81657	5.44057	7	1	UT
1.27883	-1.03305	3	1	UT
-2.52297	7.51423	2	1	UT
-0.333791	2.6631	16	1	UT
-1.12556	-6.18061	0	1	UT
0.0949339	2.47685	17	1	UT
-5.4133	7.3218	4	1	UT
0.23597	3.33533	16	1	UT
-3.00842	-7.14378	10	1	UT
-2.71124	-4.35839	17	1	UT
-2.84506	8.41902	2	1	UT
4.26371	7.2099	29	1	UT
-2.71304	7.99145	2	1	UT
-6.12424	9.79407	8	1	UT
11.071	3.7616	23	1	UT
-3.00705	7.84831	4	1	UT
-5.49917	9.69815	6	1	UT
-6.61663	9.16598	6	1	UT
3.96525	8.00908	13	1	UT
-3.34031	-6.35485	10	1	UT
-3.4676	8.84402	2	1	UT
4.57356	8.30764	13	1	UT
11.7698	-3.27842	19	1	UT
-2.28798	-4.27342	1	1	UT
12.2513	-2.8517	19	1	UT
-1.37272	0.320108	17	1	UT
12.3243	-2.50916	12	1	UT
-1.31005	0.165352	17	1	UT
-6.18575	8.04339	7	1	UT
-3.75797	8.39285	2	1	UT
-3.18317	7.24912	2	1	UT
-5.01118	6.33159	4	1	UT
-4.14819	6.82211	2	1	UT
-3.23273	-9.35783	15	1	UT
-2.56347	-5.54452	14	1	UT
0.846714	-1.71995	3	1	UT
-1.2845	-3.42285	1	1	UT
-4.02192	9.50553	8	1	UT
-3.72591	6.6532	2	1	UT
5.72446	7.91863	13	1	UT
12.4879	-1.9954	12	1	UT
-0.878957	1.72746	17	1	UT
-2.99844	6.76004	2	1	UT
0.667529	-1.55332	3	1	UT
12.6414	-1.61662	12	1	UT
-4.38313	7.51219	2	1	UT
-5.24238	6.3667	7	1	UT
-4.93119	9.61361	6	1	UT
11.7067	3.12722	23	1	UT
11.5317	2.58445	23	1	UT
3.82946	7.65656	13	1	UT
-4.91046	6.33871	4	1	UT
-3.54963	7.027	2	1	UT
-1.19966	0.843711	17	1	UT
-3.91823	8.32419	27	1	UT
-0.226317	2.30816	17	1	UT
-3.37354	-6.59224	10	1	UT
-3.41424	9.22534	8	1	UT
-3.06444	-1.74405	21	1	UT
-3.03684	-7.92799	15	1	UT
-0.118415	3.79761	16	1	UT
-5.09957	-1.0613	21	1	UT
0.903024	-1.89687	3	1	UT
5.07519	8.79908	13	1	UT
-5.58286	9.49416	6	1	UT
12.0641	-0.774351	31	1	UT
-2.57181	7.38465	2	1	UT
4.62958	8.20238	13	1	UT
11.8992	-0.596299	19	1	UT
-2.25747	-5.4119	1	1	UT
11.5488	-2.90163	19	1	UT
-5.28728	2.73447	21	1	UT
4.97907	7.8947	13	1	UT
0.202011	-5.91955	0	1	UT
-5.81054	6.48601	7	1	UT
11.9528	-1.85017	19	1	UT
12.2513	-2.91425	19	1	UT
-3.37267	8.33687	2	1	UT
-5.48991	4.43776	7	1	UT
-5.98648	5.44859	7	1	UT
-1.6657	-2.35914	17	1	UT
-0.0391709	-1.42062	3	1	UT
12.565	-0.710959	12	1	UT
-2.67068	-3.47394	1	1	UT
-2.99252	6.99455	4	1	UT
-5.79276	6.90424	7	1	UT
-5.42474	9.51429	6	1	UT
-1.04877	-2.89628	1	1	UT
-0.138712	2.10062	17	1	UT
3.58037	8.53409	4	1	UT
-3.38135	-5.35524	10	1	UT
-2.79585	8.04677	2	1	UT
12.0144	-3.47669	19	1	UT
-2.4755	7.75191	2	1	UT
-2.00602	-2.40845	17	1	UT
12.3955	-1.43512	12	1	UT
-0.182013	3.45512	16	1	UT
0.0826104	-2.05052	3	1	UT
-1.87804	-4.08481	1	1	UT
-2.97805	7.5317	2	1	UT
-4.2642	6.50663	2	1	UT
4.73241	8.25259	13	1	UT
-2.45474	-4.8465	1	1	UT
-4.47917	8.61822	6	1	UT
-6.49959	8.78547	6	1	UT
-3.02074	-4.41202	10	1	UT
11.5014	3.2181	23	1	UT
-0.367242	3.58505	16	1	UT
4.81824	8.00729	13	1	UT
-2.72672	-5.66638	7	1	UT
-5.21004	9.64601	6	1	UT
-3.04393	9.07021	2	1	UT
-2.85643	-6.35699	10	1	UT
-0.0961523	2.95933	16	1	UT
1.07638	-1.25003	3	1	UT
-4.41152	-1.49148	21	1	UT
-4.30038	10.1911	8	1	UT
10.3653	6.84592	24	1	UT
-2.99812	7.90418	2	1	UT
-6.23251	5.86077	7	1	UT
-2.82624	-5.60778	10	1	UT
-0.362769	2.86757	16	1	UT
0.142366	3.10637	16	1	UT
-0.644822	2.76532	17	1	UT
10.2419	2.5256	28	1	UT
-4.02973	10.192	8	1	UT
-4.3055	9.37611	27	1	UT
-0.760305	1.65498	17	1	UT
-1.78702	-3.72523	1	1	UT
4.82185	7.42815	29	1	UT
3.99553	6.74375	29	1	UT
-5.88506	4.59173	7	1	UT
-5.2381	6.52689	7	1	UT
-1.3414	0.210872	17	1	UT
11.0219	2.78664	23	1	UT
-5.33637	6.61678	4	1	UT
1.30563	-1.09201	3	1	UT
-3.10766	8.58436	26	1	UT
-3.731	6.3524	2	1	UT
-3.68884	6.82426	4	1	UT
0.216773	2.78873	17	1	UT
4.15352	8.23029	13	1	UT
-0.419417	2.79143	17	1	UT
-5.45724	6.74111	4	1	UT
0.263937	-6.81367	14	1	UT
-0.777529	-2.24633	1	1	UT
-6.03083	0.273531	25	1	UT
-0.292632	2.61862	16	1	UT
-6.57781	9.33637	6	1	UT
11.4374	3.37751	23	1	UT
-3.09115	7.27859	2	1	UT
11.9112	-3.32739	19	1	UT
-2.87531	8.36808	26	1	UT
-5.1479	6.40737	7	1	UT
11.6867	2.92115	23	1	UT
-0.727954	5.01305	31	1	UT
-5.3972	8.92165	6	1	UT
-1.98673	8.63838	26	1	UT
-5.23008	2.37593	21	1	UT
-0.905437	-2.58909	1	1	UT
5.04614	8.09514	13	1	UT
-5.1865	9.96541	6	1	UT
12.2124	-1.69755	12	1	UT
-0.119569	3.87901	16	1	UT
-1.31871	-8.99455	14	1	UT
-4.78715	10.5009	8	1	UT
-5.69486	9.27534	6	1	UT
-0.973763	-2.19416	3	1	UT
0.348773	3.20304	17	1	UT
-3.29811	6.79076	2	1	UT
0.120862	-7.18466	14	1	UT
0.160837	-2.66078	3	1	UT
1.46954	-1.95294	3	1	UT
12.7219	-2.44499	12	1	UT
-2.21221	-2.25021	17	1	UT
-3.13074	7.5192	2	1	UT
-3.54342	7.15669	2	1	UT
-5.01251	8.78791	6	1	UT
-6.06826	8.62813	6	1	UT
0.389826	3.36417	16	1	UT
-2.51494	-3.91011	17	1	UT
-5.83313	0.617107	25	1	UT
-3.35108	7.32062	2	1	UT
-4.67968	10.1579	8	1	UT
-0.791352	-3.49296	1	1	UT
11.0011	1.05967	22	1	UT
-6.52687	9.1088	6	1	UT
12.1534	-0.795249	12	1	UT
0.442409	3.08645	16	1	UT
-5.22873	8.6735	6	1	UT
5.33651	7.56359	17	1	UT
-5.38326	7.93813	4	1	UT
-4.03429	9.99737	8	1	UT
11.009	3.64969	23	1	UT
0.763117	3.80265	17	1	UT
-4.43145	5.90529	7	1	UT
-5.39799	8.05322	6	1	UT
-6.16965	9.64641	6	1	UT
-4.189	10.0093	8	1	UT
-5.49336	7.91826	4	1	UT
-4.25115	7.33448	4	1	UT
-4.45488	8.1123	27	1	UT
11.4137	3.8405	23	1	UT
-4.18015	9.38406	6	1	UT
-6.45035	5.11341	7	1	UT
-2.76808	6.67612	2	1	UT
-4.12552	9.17961	8	1	UT
-5.65812	5.79967	7	1	UT
-1.89855	-4.66537	1	1	UT
11.6562	-3.1102	19	1	UT
-2.92524	8.35619	2	1	UT
-0.200103	2.26764	17	1	UT
-1.7189	-0.994526	17	1	UT
-3.19576	-5.95565	10	1	UT
-5.14923	8.22922	4	1	UT
-4.52101	9.52312	4	1	UT
-6.34478	9.60468	6	1	UT
-4.74417	5.80763	7	1	UT
-2.05948	7.90028	26	1	UT
-8.56185	1.69531	36	1	UT
-3.96922	7.67906	4	1	UT
-4.12198	7.14452	2	1	UT
11.6395	2.71411	23	1	UT
-0.388941	-2.40835	3	1	UT
-2.95091	-9.19812	15	1	UT
-3.79634	-8.49671	15	1	UT
-2.05825	7.83697	26	1	UT
-3.88304	8.77865	27	1	UT
12.2412	-2.7952	19	1	UT
-3.09527	8.83034	2	1	UT
4.1974	8.19913	13	1	UT
-2.41324	-3.05516	1	1	UT
0.903552	3.48836	16	1	UT
-3.70689	6.28856	2	1	UT
-4.38035	10.0056	8	1	UT
10.8414	2.3037	28	1	UT
11.4427	3.86201	23	1	UT
12.5179	-3.25971	19	1	UT
-2.70851	7.27463	2	1	UT
12.6275	-2.091	12	1	UT
10.901	2.8576	28	1	UT
-6.07129	8.5059	6	1	UT
4.39176	8.28196	13	1	UT
-3.55193	6.60669	4	1	UT
-2.0083	-1.55843	1	1	UT
-2.42058	7.50218	2	1	UT
-3.60063	9.58964	8	1	UT
-4.73147	6.58078	4	1	UT
0.393517	4.34526	16	1	UT
-3.44308	6.98443	4	1	UT
-5.18579	6.93735	4	1	UT
-6.22133	8.30354	6	1	UT
-4.20681	-2.8545	21	1	UT
-5.8978	9.60583	6	1	UT
-5.45939	0.204717	25	1	UT
-2.09926	-5.78951	1	1	UT
-5.24398	6.54472	4	1	UT
-6.08026	9.96718	6	1	UT
-4.61927	7.32627	7	1	UT
-5.45628	7.01086	4	1	UT
-2.47881	-4.34483	1	1	UT
6.00791	8.34078	13	1	UT
4.34444	8.38851	13	1	UT
-6.29153	4.8057	7	1	UT
0.25819	2.59397	17	1	UT
-3.63595	9.46187	8	1	UT
-6.15004	5.25307	7	1	UT
0.501542	3.21982	16	1	UT
-0.923565	1.08317	17	1	UT
5.09014	8.12544	13	1	UT
4.15802	8.15605	13	1	UT
-5.5985	4.83053	7	1	UT
11.5545	-3.2322	19	1	UT
-0.0845132	3.85335	16	1	UT
0.253998	3.12047	16	1	UT
0.0456329	3.95526	16	1	UT
5.1613	7.28777	29	1	UT
-4.70995	7.93927	27	1	UT
12.2466	-1.24455	12	1	UT
-4.89785	10.3792	8	1	UT
0.0834546	-2.53005	3	1	UT
-5.68505	7.88972	7	1	UT
-3.95345	6.15873	2	1	UT
0.560648	4.02207	16	1	UT
0.795425	3.68613	16	1	UT
0.128696	4.20308	16	1	UT
12.707	-2.67616	12	1	UT
13.005	-1.35781	12	1	UT
-0.231309	2.61375	16	1	UT
-1.94285	7.83437	26	1	UT
-2.52127	7.6851	2	1	UT
-4.98905	6.37992	4	1	UT
-5.79091	8.56277	6	1	UT
-0.2295	3.20678	17	1	UT
-1.58428	-5.00099	17	1	UT
12.3264	4.00892	30	1	UT
4.34679	8.05506	13	1	UT
-0.672243	-3.52182	1	1	UT
-1.75357	-1.21418	17	1	UT
-5.49357	6.45027	7	1	UT
-4.18383	7.13821	4	1	UT
11.5213	3.4758	23	1	UT
-6.1617	5.19578	7	1	UT
-3.88512	6.8913	2	1	UT
-3.86629	9.96871	8	1	UT
-3.08533	8.06368	4	1	UT
-5.28674	2.54814	21	1	UT
1.5481	5.37265	17	1	UT
-3.20403	8.11654	2	1	UT
-2.94504	7.3318	2	1	UT
-2.24204	7.85603	2	1	UT
-3.93373	6.80656	4	1	UT
-3.8159	-2.05606	21	1	UT
-0.803322	-3.30445	1	1	UT
-2.66935	-2.89871	17	1	UT
0.383785	3.148	16	1	UT
5.43846	8.13289	13	1	UT
-4.34113	7.11125	4	1	UT
-5.15436	6.91908	4	1	UT
0.219394	3.15042	17	1	UT
11.8838	-0.303647	12	1	UT
10.3134	6.83182	24	1	UT
-2.7019	7.21303	2	1	UT
-2.58549	-3.67732	1	1	UT
-4.61401	9.74895	6	1	UT
-5.25714	-15.2198	33	1	UT
-5.12559	9.62033	7	1	UT
-5.28999	10.4548	8	1	UT
-6.19192	0.191603	25	1	UT
4.58507	8.06557	13	1	UT
-3.05978	7.07991	2	1	UT
-3.43045	-5.92258	10	1	UT
-5.25968	6.77702	4	1	UT
-3.28956	8.52488	26	1	UT
3.74023	8.23135	31	1	UT
-5.80583	-5.13853	34	1	UT
1.2573	-1.26369	3	1	UT
-6.24961	0.434143	25	1	UT
4.33688	7.03127	29	1	UT
0.585357	-2.48757	3	1	UT
1.02387	3.64059	16	1	UT
-5.90194	5.60405	7	1	UT
1.96947	-2.48229	18	1	UT
11.4057	3.78319	23	1	UT
-1.60426	-4.05629	1	1	UT
1.04626	-1.24623	3	1	UT
-2.84663	-5.78736	10	1	UT
-5.95041	7.99549	6	1	UT
-3.65456	9.05727	8	1	UT
12.2445	-1.16261	12	1	UT
[truncated: 39,757 more rows]

## Sheet: Stat1volcanoplot
Stat1	ident	split
2.71356	Neutrophil	WT
2.96001	Neutrophil	WT
3.40869	CD14 monocyte	WT
3.64097	CD14 monocyte	WT
3.19313	Neutrophil	WT
1.69459	Neutrophil	WT
1.75325	Neutrophil	WT
3.90762	CD14 monocyte	WT
3.08048	Neutrophil	WT
2.90805	CD14 monocyte	WT
3.68552	CD14 monocyte	WT
2.36991	Neutrophil	WT
2.6601	CD14 monocyte	WT
-2.78789e-06	CD14 monocyte	WT
3.20515	CD14 monocyte	WT
6.3595e-06	Neutrophil	WT
3.51916	Neutrophil	WT
2.9033	Neutrophil	WT
2.93574	CD14 monocyte	WT
3.89445	CD14 monocyte	WT
3.43454	CD14 monocyte	WT
3.07288	Neutrophil	WT
2.24282	Neutrophil	WT
2.08699	Neutrophil	WT
1.89519e-05	Neutrophil	WT
3.50825	pDC	WT
3.71944	DC	WT
3.79882	CD14 monocyte	WT
2.84433	Neutrophil	WT
2.86958	Neutrophil	WT
3.4931	CD14 monocyte	WT
4.08043	CD14 monocyte	WT
2.78844	CD14 monocyte	WT
2.70809	pDC	WT
3.59109	Neutrophil	WT
2.47396	CD14 monocyte	WT
3.25138	Neutrophil	WT
-8.50908e-06	Neutrophil	WT
2.69157	CD14 monocyte	WT
2.13107	CD14 monocyte	WT
2.45333	DC	WT
3.06897	CD14 monocyte	WT
4.59978	CD14 monocyte	WT
1.98713	Neutrophil	WT
4.25971	CD14 monocyte	WT
2.24748	Neutrophil	WT
2.02138	CD14 monocyte	WT
3.48836	CD14 monocyte	WT
1.95661	Neutrophil	WT
2.49566	DC	WT
2.00843	CD14 monocyte	WT
2.9433	CD14 monocyte	WT
1.91158	CD14 monocyte	WT
2.90904	Neutrophil	WT
3.41839	CD14 monocyte	WT
2.76862	CD14 monocyte	WT
2.91683	CD14 monocyte	WT
1.38122	Neutrophil	WT
1.76716	CD14 monocyte	WT
1.12475	pDC	WT
2.57591	CD14 monocyte	WT
3.24734	CD14 monocyte	WT
3.3905	CD14 monocyte	WT
3.50275	CD14 monocyte	WT
3.74935	CD14 monocyte	WT
2.11907	Neutrophil	WT
3.64726	CD14 monocyte	WT
2.16963	CD14 monocyte	WT
3.20645	CD14 monocyte	WT
2.34479	Neutrophil	WT
3.7896	CD14 monocyte	WT
3.04425	CD14 monocyte	WT
2.57718	Neutrophil	WT
2.19816	Neutrophil	WT
2.30885	pDC	WT
2.70634	CD14 monocyte	WT
1.15171	Neutrophil	WT
3.17112	pDC	WT
3.14936	CD14 monocyte	WT
2.14893	CD14 monocyte	WT
1.51271e-05	Neutrophil	WT
3.45298	Neutrophil	WT
3.68569	CD14 monocyte	WT
3.03882	Neutrophil	WT
2.72052	Neutrophil	WT
3.49807	CD14 monocyte	WT
3.21417	Neutrophil	WT
2.16448	Neutrophil	WT
3.18323	Neutrophil	WT
2.82893	CD14 monocyte	WT
3.11583	CD14 monocyte	WT
1.90326	CD14 monocyte	WT
3.4449	CD14 monocyte	WT
3.87106	CD14 monocyte	WT
3.46072	CD14 monocyte	WT
3.17427	Neutrophil	WT
3.62922	CD14 monocyte	WT
3.73967	CD14 monocyte	WT
3.17884	CD14 monocyte	WT
3.51509	CD14 monocyte	WT
1.69388	CD14 monocyte	WT
2.60808	proliferating pDC	WT
3.74262	CD14 monocyte	WT
1.6455	Neutrophil	WT
4.0143	CD14 monocyte	WT
3.14087	Neutrophil	WT
3.16119	CD14 monocyte	WT
2.51476	CD14 monocyte	WT
1.96818	Neutrophil	WT
2.50376	Neutrophil	WT
3.31482	Neutrophil	WT
1.08073e-06	CD14 monocyte	WT
1.13739	Neutrophil	WT
2.47796	Neutrophil	WT
3.59347	CD14 monocyte	WT
3.68033	CD14 monocyte	WT
2.44821	pDC	WT
2.78946	pDC	WT
2.624	Neutrophil	WT
3.04563	Neutrophil	WT
-1.49363e-05	Neutrophil	WT
2.18067	DC	WT
3.20213	CD14 monocyte	WT
1.67351	Neutrophil	WT
3.16489	Neutrophil	WT
3.63058	CD14 monocyte	WT
3.64036	CD14 monocyte	WT
-2.02468e-05	CD14 monocyte	WT
2.28583	Neutrophil	WT
1.79516e-06	CD14 monocyte	WT
2.28632	pDC	WT
2.59217	proliferating pDC	WT
2.21157	Neutrophil	WT
1.76259	Neutrophil	WT
3.43691	CD14 monocyte	WT
3.3864	CD14 monocyte	WT
3.78583	CD14 monocyte	WT
1.69697	Neutrophil	WT
2.67047	Neutrophil	WT
3.63406	Neutrophil	WT
2.79924	Neutrophil	WT
2.77422	Neutrophil	WT
3.07355	CD14 monocyte	WT
2.18348	CD14 monocyte	WT
2.7917	Neutrophil	WT
3.25045	CD14 monocyte	WT
2.79297	Neutrophil	WT
3.11649	CD14 monocyte	WT
3.0858	CD14 monocyte	WT
3.11824	CD14 monocyte	WT
3.58396	CD14 monocyte	WT
-1.55154e-05	Neutrophil	WT
1.27481	CD14 monocyte	WT
2.78486	CD14 monocyte	WT
4.49371	CD14 monocyte	WT
3.37309	Neutrophil	WT
-7.76203e-08	Neutrophil	WT
2.83532	CD14 monocyte	WT
2.36592	pDC	WT
1.28768e-05	CD14 monocyte	WT
4.04344	CD14 monocyte	WT
2.78968	CD14 monocyte	WT
1.92903	Neutrophil	WT
3.49441	Neutrophil	WT
2.59808	Neutrophil	WT
2.07431	CD14 monocyte	WT
3.249	CD14 monocyte	WT
2.67069	Neutrophil	WT
1.32466	Neutrophil	WT
8.95566e-06	Neutrophil	WT
1.99404	CD14 monocyte	WT
2.04926	pDC	WT
2.71893	Neutrophil	WT
3.25691	CD14 monocyte	WT
2.96321	Neutrophil	WT
2.82858	Neutrophil	WT
2.73341	Neutrophil	WT
2.41003	Neutrophil	WT
2.41582	CD14 monocyte	WT
2.02652	Neutrophil	WT
2.38945	CD14 monocyte	WT
3.72591	CD14 monocyte	WT
2.5776	CD14 monocyte	WT
3.38131	proliferating pDC	WT
1.48481	Neutrophil	WT
2.49513	DC	WT
2.13108	CD14 monocyte	WT
3.44246	CD14 monocyte	WT
2.39191	Neutrophil	WT
3.86422	Neutrophil	WT
2.12326	CD14 monocyte	WT
2.25241	DC	WT
3.41697	CD14 monocyte	WT
2.88833	CD14 monocyte	WT
-9.5917e-06	CD14 monocyte	WT
3.71684	CD14 monocyte	WT
3.37139	CD14 monocyte	WT
1.69533	Neutrophil	WT
2.6091	Neutrophil	WT
3.94366	CD14 monocyte	WT
3.341	Neutrophil	WT
3.91135	CD14 monocyte	WT
1.98101	CD14 monocyte	WT
2.88451	Neutrophil	WT
3.59498	Neutrophil	WT
3.14581	CD14 monocyte	WT
-7.05821e-06	Neutrophil	WT
3.30593	Neutrophil	WT
1.41611	CD14 monocyte	WT
-1.85378e-06	CD14 monocyte	WT
2.70385	CD14 monocyte	WT
2.99831	Neutrophil	WT
2.93233	DC	WT
3.69864	CD14 monocyte	WT
2.861	Neutrophil	WT
3.74152e-07	CD14 monocyte	WT
2.5006	Neutrophil	WT
2.39458	Neutrophil	WT
2.87838	Neutrophil	WT
2.40725	Neutrophil	WT
2.47398	CD14 monocyte	WT
3.01824	CD14 monocyte	WT
3.44882	CD14 monocyte	WT
1.59895	CD14 monocyte	WT
2.65547	Neutrophil	WT
2.09432	CD14 monocyte	WT
2.88276	Neutrophil	WT
2.59577	CD14 monocyte	WT
2.39065	CD14 monocyte	WT
1.91355	CD14 monocyte	WT
-2.71764e-06	Neutrophil	WT
4.48766	CD14 monocyte	WT
2.41511	Neutrophil	WT
3.46681	CD14 monocyte	WT
3.78054	CD14 monocyte	WT
2.22958	Neutrophil	WT
2.39428	Neutrophil	WT
2.99553	Neutrophil	WT
3.12826	Neutrophil	WT
2.81901	Neutrophil	WT
-7.29217e-06	Neutrophil	WT
3.93102	CD14 monocyte	WT
3.64581	CD14 monocyte	WT
2.57312	Neutrophil	WT
3.61188	CD14 monocyte	WT
2.84766	CD14 monocyte	WT
2.81829	pDC	WT
3.29238	CD14 monocyte	WT
2.52232	Neutrophil	WT
-9.71385e-06	CD14 monocyte	WT
1.74207	Neutrophil	WT
2.50026	CD14 monocyte	WT
1.34423	Neutrophil	WT
2.98831	Neutrophil	WT
3.29589	Neutrophil	WT
2.78383	Neutrophil	WT
2.89665	Neutrophil	WT
4.65639e-07	CD14 monocyte	WT
1.87402	pDC	WT
2.57385	Neutrophil	WT
2.70647	CD14 monocyte	WT
3.24427	CD14 monocyte	WT
1.58974	CD14 monocyte	WT
1.96148	Neutrophil	WT
1.23779	Neutrophil	WT
3.23907	CD14 monocyte	WT
1.7899	Neutrophil	WT
3.1322	Neutrophil	WT
2.8359	Neutrophil	WT
2.29261	Neutrophil	WT
3.24973	CD14 monocyte	WT
3.82413	CD14 monocyte	WT
1.57413e-06	CD14 monocyte	WT
3.61805	CD14 monocyte	WT
3.89299	Neutrophil	WT
2.43699	CD14 monocyte	WT
2.54561	Neutrophil	WT
-1.24267e-05	CD14 monocyte	WT
2.92598	Neutrophil	WT
2.55366	proliferating pDC	WT
3.04501	Neutrophil	WT
3.45518	CD14 monocyte	WT
1.92212	proliferating pDC	WT
3.52875	Neutrophil	WT
3.65922	CD14 monocyte	WT
1.1025	Neutrophil	WT
2.45959e-05	proliferating pDC	WT
2.19793	CD14 monocyte	WT
2.16628	Neutrophil	WT
3.05218	CD14 monocyte	WT
2.95611	Neutrophil	WT
4.46041e-06	CD14 monocyte	WT
2.8461	Neutrophil	WT
3.76676	CD14 monocyte	WT
3.70065	CD14 monocyte	WT
2.71916	Neutrophil	WT
2.3247	Neutrophil	WT
2.97595	Neutrophil	WT
1.82067	DC	WT
1.76959	Neutrophil	WT
3.21734	CD14 monocyte	WT
1.91432	Neutrophil	WT
3.61423	CD14 monocyte	WT
2.471	CD14 monocyte	WT
2.50266	Neutrophil	WT
2.96561	Neutrophil	WT
3.34612	pDC	WT
2.5106	DC	WT
2.77728	Neutrophil	WT
2.92388	CD14 monocyte	WT
2.3487	proliferating pDC	WT
2.71938	CD14 monocyte	WT
2.86462	Neutrophil	WT
2.1552	pDC	WT
1.53166	Neutrophil	WT
3.27802	Neutrophil	WT
2.98597	Neutrophil	WT
3.09243	CD14 monocyte	WT
2.21883	CD14 monocyte	WT
2.03227	Neutrophil	WT
3.16999	Neutrophil	WT
0.876522	Neutrophil	WT
3.12035	Neutrophil	WT
2.46457	Neutrophil	WT
2.74136	pDC	WT
2.36056	CD14 monocyte	WT
2.68479	CD14 monocyte	WT
1.90977	Neutrophil	WT
1.98803	Neutrophil	WT
2.64418	Neutrophil	WT
7.46772e-06	Neutrophil	WT
2.14293	Neutrophil	WT
3.30493	CD14 monocyte	WT
1.05892	Neutrophil	WT
9.88597e-06	DC	WT
3.48827	CD14 monocyte	WT
3.10073	CD14 monocyte	WT
3.85416	CD14 monocyte	WT
-7.68395e-06	DC	WT
1.85214	CD14 monocyte	WT
2.74854	CD14 monocyte	WT
2.58324	CD14 monocyte	WT
3.17361	Neutrophil	WT
1.60274	Neutrophil	WT
3.45553	CD14 monocyte	WT
3.00904	CD14 monocyte	WT
2.71204	Neutrophil	WT
1.36231	Neutrophil	WT
2.54723	Neutrophil	WT
3.64854	Neutrophil	WT
4.19417	CD14 monocyte	WT
3.16662	CD14 monocyte	WT
2.94796	CD14 monocyte	WT
1.92344	CD14 monocyte	WT
-4.53398e-06	CD14 monocyte	WT
2.32715	Neutrophil	WT
3.39736	CD14 monocyte	WT
3.05925	CD14 monocyte	WT
3.40503	Neutrophil	WT
3.44737	CD14 monocyte	WT
3.88078	CD14 monocyte	WT
4.0885	CD14 monocyte	WT
4.45642	CD14 monocyte	WT
3.68398	Neutrophil	WT
3.12547	CD14 monocyte	WT
2.59999	CD14 monocyte	WT
3.5478	Neutrophil	WT
2.4213	Neutrophil	WT
3.9787	CD14 monocyte	WT
2.81275	Neutrophil	WT
3.01887	Neutrophil	WT
3.48949	Neutrophil	WT
1.97377	Neutrophil	WT
1.4819	Neutrophil	WT
3.93219	Neutrophil	WT
2.64843	Neutrophil	WT
1.66373	Neutrophil	WT
-1.10942e-05	Neutrophil	WT
3.52554	Neutrophil	WT
4.07928	CD14 monocyte	WT
3.72012	CD14 monocyte	WT
3.51762	CD14 monocyte	WT
2.66882	Neutrophil	WT
1.38852e-05	CD14 monocyte	WT
1.0015	Neutrophil	WT
3.0711	Neutrophil	WT
3.45575	Neutrophil	WT
3.07019	Neutrophil	WT
2.72961	DC	WT
3.72464	CD14 monocyte	WT
3.20188e-06	Neutrophil	WT
3.51943	CD14 monocyte	WT
3.17846	CD14 monocyte	WT
3.28598	CD14 monocyte	WT
2.21622	proliferating pDC	WT
1.44679	Neutrophil	WT
0.905249	DC	WT
2.41016e-06	Neutrophil	WT
-2.55608e-06	Neutrophil	WT
3.12826	Neutrophil	WT
3.23204	CD14 monocyte	WT
2.12401	Neutrophil	WT
3.89035	CD14 monocyte	WT
4.14017	Neutrophil	WT
2.62615	CD14 monocyte	WT
3.08383	CD14 monocyte	WT
2.12716	CD14 monocyte	WT
3.11685	Neutrophil	WT
2.58799	Neutrophil	WT
1.2215	proliferating pDC	WT
-7.02439e-06	Neutrophil	WT
3.15724	Neutrophil	WT
3.03976	CD14 monocyte	WT
2.58578	Neutrophil	WT
1.88859	Neutrophil	WT
2.51595	CD14 monocyte	WT
3.0133	CD14 monocyte	WT
2.13419e-06	Neutrophil	WT
3.84516	CD14 monocyte	WT
3.25691	CD14 monocyte	WT
2.31801	pDC	WT
-1.45353e-05	CD14 monocyte	WT
2.9569	DC	WT
2.72914	CD14 monocyte	WT
8.88281e-06	DC	WT
2.42375	Neutrophil	WT
2.12196	CD14 monocyte	WT
2.97489	Neutrophil	WT
3.6747	CD14 monocyte	WT
2.04709	Neutrophil	WT
3.14428	Neutrophil	WT
3.11669	CD14 monocyte	WT
4.40957	CD14 monocyte	WT
-1.54594e-05	Neutrophil	WT
3.45157	CD14 monocyte	WT
2.80215	Neutrophil	WT
2.75401	Neutrophil	WT
2.448	CD14 monocyte	WT
2.80084	Neutrophil	WT
2.63935	Neutrophil	WT
3.37912	CD14 monocyte	WT
2.86653	Neutrophil	WT
3.10474	CD14 monocyte	WT
2.84686	CD14 monocyte	WT
3.69112	CD14 monocyte	WT
3.34069	CD14 monocyte	WT
2.39001	Neutrophil	WT
2.70973	Neutrophil	WT
2.46827	Neutrophil	WT
2.60065	Neutrophil	WT
3.44546	CD14 monocyte	WT
2.74536	Neutrophil	WT
1.90936	Neutrophil	WT
1.61943	Neutrophil	WT
2.27533	Neutrophil	WT
3.48035	CD14 monocyte	WT
3.75303	Neutrophil	WT
1.97832	CD14 monocyte	WT
2.22622	Neutrophil	WT
3.39012	Neutrophil	WT
2.53247	proliferating pDC	WT
3.26334	CD14 monocyte	WT
2.18336	CD14 monocyte	WT
2.56309	Neutrophil	WT
2.85608	Neutrophil	WT
2.49565	CD14 monocyte	WT
2.78535	Neutrophil	WT
2.7806	CD14 monocyte	WT
3.1151	CD14 monocyte	WT
2.59068	CD14 monocyte	WT
-9.05648e-08	Neutrophil	WT
2.76336	Neutrophil	WT
2.3817	CD14 monocyte	WT
2.93368	Neutrophil	WT
2.27834	CD14 monocyte	WT
2.01122	Neutrophil	WT
2.74888	Neutrophil	WT
2.35623	Neutrophil	WT
3.85229	CD14 monocyte	WT
3.16663	CD14 monocyte	WT
1.65255	Neutrophil	WT
1.32708	Neutrophil	WT
2.93645	Neutrophil	WT
3.44077	CD14 monocyte	WT
3.41436	Neutrophil	WT
2.80105	Neutrophil	WT
2.75129	CD14 monocyte	WT
2.94936	CD14 monocyte	WT
3.37514	CD14 monocyte	WT
3.37811	Neutrophil	WT
1.302	Neutrophil	WT
2.84779	Neutrophil	WT
3.08809	CD14 monocyte	WT
3.34876	Neutrophil	WT
2.44223	Neutrophil	WT
2.89149	Neutrophil	WT
8.986e-06	Neutrophil	WT
4.11227	CD14 monocyte	WT
2.89139	CD14 monocyte	WT
1.65959	DC	WT
4.71401	Neutrophil	WT
2.85425	Neutrophil	WT
3.27233	CD14 monocyte	WT
2.69202	pDC	WT
2.52526	CD14 monocyte	WT
3.33708	Neutrophil	WT
3.04008	Neutrophil	WT
3.15436	Neutrophil	WT
3.31381	CD14 monocyte	WT
3.34577	CD14 monocyte	WT
1.11497e-05	CD14 monocyte	WT
3.88916	CD14 monocyte	WT
2.34933	CD14 monocyte	WT
3.31959	CD14 monocyte	WT
3.60929	CD14 monocyte	WT
2.52776	Neutrophil	WT
4.04225	CD14 monocyte	WT
2.86916	CD14 monocyte	WT
1.41166	Neutrophil	WT
1.67988	Neutrophil	WT
3.24538	CD14 monocyte	WT
2.12715	Neutrophil	WT
3.16963	CD14 monocyte	WT
2.69932	Neutrophil	WT
4.01012	CD14 monocyte	WT
3.61265	CD14 monocyte	WT
3.8474	CD14 monocyte	WT
2.64817	Neutrophil	WT
1.99131	Neutrophil	WT
-1.901e-05	Neutrophil	WT
3.97082	CD14 monocyte	WT
3.61153	CD14 monocyte	WT
2.80359	CD14 monocyte	WT
2.36232	Neutrophil	WT
3.73794	CD14 monocyte	WT
2.20294	CD14 monocyte	WT
1.75048	Neutrophil	WT
1.69641	Neutrophil	WT
2.59743	Neutrophil	WT
2.67061	Neutrophil	WT
2.84305	CD14 monocyte	WT
3.28183	CD14 monocyte	WT
2.76318	Neutrophil	WT
3.86861	CD14 monocyte	WT
2.60115	CD14 monocyte	WT
4.06958	CD14 monocyte	WT
3.50626	CD14 monocyte	WT
-6.24585e-06	Neutrophil	WT
3.05768	CD14 monocyte	WT
3.26778	CD14 monocyte	WT
2.6523	CD14 monocyte	WT
2.54344	CD14 monocyte	WT
2.15319	Neutrophil	WT
3.18333	Neutrophil	WT
7.50167e-06	Neutrophil	WT
3.87651	CD14 monocyte	WT
2.57705	Neutrophil	WT
2.2744	CD14 monocyte	WT
1.62992	Neutrophil	WT
2.18346	CD14 monocyte	WT
2.1337	Neutrophil	WT
2.40681	proliferating pDC	WT
9.67262e-06	Neutrophil	WT
1.92021	Neutrophil	WT
2.36258	Neutrophil	WT
3.1991	CD14 monocyte	WT
2.82722	Neutrophil	WT
3.70903	CD14 monocyte	WT
2.21933	Neutrophil	WT
3.02301	Neutrophil	WT
-6.71415e-06	Neutrophil	WT
2.45503	Neutrophil	WT
2.79489	Neutrophil	WT
2.10089	CD14 monocyte	WT
2.12868	CD14 monocyte	WT
1.49253	Neutrophil	WT
3.08346	Neutrophil	WT
3.61189	CD14 monocyte	WT
3.13941	Neutrophil	WT
1.49226	Neutrophil	WT
2.4138	CD14 monocyte	WT
3.41672	DC	WT
3.14936	CD14 monocyte	WT
-1.2637e-05	CD14 monocyte	WT
2.05527	pDC	WT
1.70188	Neutrophil	WT
2.38438	CD14 monocyte	WT
3.95198	CD14 monocyte	WT
3.52184	CD14 monocyte	WT
4.0761	CD14 monocyte	WT
2.98821	Neutrophil	WT
1.49439	Neutrophil	WT
1.84853	CD14 monocyte	WT
2.70353	CD14 monocyte	WT
3.06923	CD14 monocyte	WT
3.38819	DC	WT
3.41199	CD14 monocyte	WT
2.56689	Neutrophil	WT
3.21349	Neutrophil	WT
3.45723	CD14 monocyte	WT
2.94641	Neutrophil	WT
2.43384	pDC	WT
1.42903	Neutrophil	WT
3.97757	CD14 monocyte	WT
2.34608	proliferating pDC	WT
3.69427	CD14 monocyte	WT
3.01012	Neutrophil	WT
3.1254	pDC	WT
2.77917	Neutrophil	WT
2.31778	Neutrophil	WT
2.14892	Neutrophil	WT
3.23144	CD14 monocyte	WT
2.06314	Neutrophil	WT
2.73794	Neutrophil	WT
3.02693	CD14 monocyte	WT
3.77756	CD14 monocyte	WT
-6.54615e-06	CD14 monocyte	WT
2.43271	Neutrophil	WT
3.2581	CD14 monocyte	WT
2.96132	Neutrophil	WT
3.01973	CD14 monocyte	WT
3.54654	CD14 monocyte	WT
1.85896	Neutrophil	WT
2.916	CD14 monocyte	WT
4.10596	CD14 monocyte	WT
6.30818e-06	Neutrophil	WT
3.09515	Neutrophil	WT
0.895368	Neutrophil	WT
3.54806	CD14 monocyte	WT
3.95866	CD14 monocyte	WT
1.64022	Neutrophil	WT
2.78155	Neutrophil	WT
3.44842	CD14 monocyte	WT
1.17224e-05	CD14 monocyte	WT
3.42701	CD14 monocyte	WT
2.82273	CD14 monocyte	WT
3.36318	CD14 monocyte	WT
5.13539e-06	Neutrophil	WT
0.789716	Neutrophil	WT
3.01935	CD14 monocyte	WT
3.39282	CD14 monocyte	WT
1.99825	Neutrophil	WT
2.42073	CD14 monocyte	WT
1.81534	Neutrophil	WT
2.32151	Neutrophil	WT
2.4982	CD14 monocyte	WT
2.96433	CD14 monocyte	WT
2.93138	CD14 monocyte	WT
3.45893	Neutrophil	WT
3.87917	CD14 monocyte	WT
1.44294	Neutrophil	WT
1.74539	CD14 monocyte	WT
2.78719	Neutrophil	WT
2.2372	Neutrophil	WT
3.20498	CD14 monocyte	WT
1.63519	Neutrophil	WT
3.23847	Neutrophil	WT
3.83657	CD14 monocyte	WT
2.80546	Neutrophil	WT
2.9927	Neutrophil	WT
3.5206	Neutrophil	WT
2.55323	Neutrophil	WT
3.44274	Neutrophil	WT
3.8732	Neutrophil	WT
3.84743	CD14 monocyte	WT
3.54196	CD14 monocyte	WT
3.59238	Neutrophil	WT
2.70516	Neutrophil	WT
1.99047	Neutrophil	WT
3.02866	Neutrophil	WT
7.18136e-06	Neutrophil	WT
1.66478	Neutrophil	WT
2.34563	Neutrophil	WT
2.40153	Neutrophil	WT
3.52967	CD14 monocyte	WT
3.62839	CD14 monocyte	WT
4.14857	CD14 monocyte	WT
2.27013	Neutrophil	WT
3.10111	CD14 monocyte	WT
3.12271	CD14 monocyte	WT
3.85794	CD14 monocyte	WT
1.89288	CD14 monocyte	WT
3.30494	CD14 monocyte	WT
3.75009	CD14 monocyte	WT
1.86865	Neutrophil	WT
4.13155	CD14 monocyte	WT
2.54379	Neutrophil	WT
4.5359	CD14 monocyte	WT
3.17782	pDC	WT
3.50304	CD14 monocyte	WT
1.27017	Neutrophil	WT
2.56442	Neutrophil	WT
4.11614	CD14 monocyte	WT
1.99843	CD14 monocyte	WT
2.48946	pDC	WT
3.02722	Neutrophil	WT
2.6903	Neutrophil	WT
2.92798	pDC	WT
2.16927	Neutrophil	WT
1.18563	Neutrophil	WT
2.91065	Neutrophil	WT
2.58729	Neutrophil	WT
2.21326	Neutrophil	WT
3.68664	CD14 monocyte	WT
2.18779	CD14 monocyte	WT
2.84781	proliferating pDC	WT
2.2274	Neutrophil	WT
3.40428	Neutrophil	WT
3.25395	Neutrophil	WT
2.64418	Neutrophil	WT
4.26295	CD14 monocyte	WT
3.42399	Neutrophil	WT
3.26992	Neutrophil	WT
3.09038	pDC	WT
3.25152	CD14 monocyte	WT
3.68159	CD14 monocyte	WT
4.14938	CD14 monocyte	WT
3.23553	Neutrophil	WT
4.00619	CD14 monocyte	WT
3.45329	Neutrophil	WT
1.43144	Neutrophil	WT
1.51914	Neutrophil	WT
2.88594	CD14 monocyte	WT
3.11102	CD14 monocyte	WT
3.32367	CD14 monocyte	WT
3.43165	CD14 monocyte	WT
2.47998	Neutrophil	WT
2.60558	CD14 monocyte	WT
4.05173	CD14 monocyte	WT
1.12292	Neutrophil	WT
3.25211	CD14 monocyte	WT
3.22186	Neutrophil	WT
2.89936	Neutrophil	WT
1.55686	Neutrophil	WT
2.28109	CD14 monocyte	WT
1.76579	Neutrophil	WT
0.804456	pDC	WT
4.84875	CD14 monocyte	WT
3.30242	CD14 monocyte	WT
3.83404	CD14 monocyte	WT
3.38864	Neutrophil	WT
2.72161	CD14 monocyte	WT
3.31084	CD14 monocyte	WT
2.0644	Neutrophil	WT
3.09274	Neutrophil	WT
3.39286	CD14 monocyte	WT
3.06053	CD14 monocyte	WT
4.23823	CD14 monocyte	WT
3.19164	DC	WT
2.4406	CD14 monocyte	WT
2.18084	CD14 monocyte	WT
3.55572	CD14 monocyte	WT
3.40127	CD14 monocyte	WT
3.76519	CD14 monocyte	WT
2.8777	Neutrophil	WT
2.92722	CD14 monocyte	WT
2.53859	CD14 monocyte	WT
2.83436	CD14 monocyte	WT
2.77852	CD14 monocyte	WT
1.70354	Neutrophil	WT
3.09595	CD14 monocyte	WT
1.70483	CD14 monocyte	WT
1.63865	Neutrophil	WT
1.15984e-06	Neutrophil	WT
3.14057	CD14 monocyte	WT
3.89527	CD14 monocyte	WT
1.3876	Neutrophil	WT
2.02708	DC	WT
2.95013	Neutrophil	WT
2.64358	CD14 monocyte	WT
3.41769	CD14 monocyte	WT
2.35105	DC	WT
2.8597	CD14 monocyte	WT
3.72297	CD14 monocyte	WT
3.8221	CD14 monocyte	WT
3.93428	CD14 monocyte	WT
2.65579	Neutrophil	WT
3.1384	Neutrophil	WT
1.20572	Neutrophil	WT
2.82316	Neutrophil	WT
3.01744	Neutrophil	WT
6.75356e-06	Neutrophil	WT
3.97604	CD14 monocyte	WT
3.23435	CD14 monocyte	WT
4.17738	CD14 monocyte	WT
3.49054	CD14 monocyte	WT
3.02492	Neutrophil	WT
2.46326	Neutrophil	WT
2.5554	Neutrophil	WT
3.50015	CD14 monocyte	WT
2.53921	Neutrophil	WT
1.6156e-06	Neutrophil	WT
2.11682	DC	WT
3.81016	CD14 monocyte	WT
2.36289	Neutrophil	WT
2.91571	CD14 monocyte	WT
3.3324	Neutrophil	WT
3.14025	CD14 monocyte	WT
0.867292	pDC	WT
3.49821	CD14 monocyte	WT
3.6023	CD14 monocyte	WT
3.11376	Neutrophil	WT
3.34102	Neutrophil	WT
3.78157	CD14 monocyte	WT
2.96203	CD14 monocyte	WT
3.39617	Neutrophil	WT
3.75781	CD14 monocyte	WT
3.27203	CD14 monocyte	WT
3.20466	CD14 monocyte	WT
3.77482	DC	WT
2.83501	CD14 monocyte	WT
3.67695	CD14 monocyte	WT
3.2999	CD14 monocyte	WT
3.32366	CD14 monocyte	WT
2.03918	Neutrophil	WT
2.49769	Neutrophil	WT
2.48298	CD14 monocyte	WT
3.82348	CD14 monocyte	WT
3.09543	Neutrophil	WT
2.0079	CD14 monocyte	WT
3.18398	CD14 monocyte	WT
3.44261	CD14 monocyte	WT
2.69706	CD14 monocyte	WT
3.25031	Neutrophil	WT
3.80568	CD14 monocyte	WT
2.01969	Neutrophil	WT
3.45717	CD14 monocyte	WT
3.71634	CD14 monocyte	WT
2.52448	Neutrophil	WT
3.60944	CD14 monocyte	WT
3.2593	CD14 monocyte	WT
1.66374	Neutrophil	WT
3.31574	Neutrophil	WT
7.76047e-06	CD14 monocyte	WT
2.83019	DC	WT
2.34179	Neutrophil	WT
2.72547	Neutrophil	WT
2.15633	CD14 monocyte	WT
3.10355	CD14 monocyte	WT
4.00804	CD14 monocyte	WT
3.2162	CD14 monocyte	WT
1.63321	proliferating pDC	WT
3.60713	CD14 monocyte	WT
2.11681	Neutrophil	WT
4.97793e-07	CD14 monocyte	WT
1.78724	pDC	WT
2.86814	CD14 monocyte	WT
3.27458	CD14 monocyte	WT
2.74053	Neutrophil	WT
2.91312	Neutrophil	WT
3.02305	Neutrophil	WT
5.57346e-06	CD14 monocyte	WT
3.22046	CD14 monocyte	WT
2.20903	Neutrophil	WT
3.91655	CD14 monocyte	WT
1.72576	Neutrophil	WT
4.12375	CD14 monocyte	WT
2.88435	CD14 monocyte	WT
3.48835	CD14 monocyte	WT
3.74252	Neutrophil	WT
3.24331	Neutrophil	WT
3.70294e-06	Neutrophil	WT
3.18023	Neutrophil	WT
2.79264	Neutrophil	WT
1.96448	Neutrophil	WT
3.03593	Neutrophil	WT
2.13076	Neutrophil	WT
2.89183	CD14 monocyte	WT
2.56089	CD14 monocyte	WT
2.00482	Neutrophil	WT
1.69152	Neutrophil	WT
2.16927	CD14 monocyte	WT
2.68176	Neutrophil	WT
2.98531	pDC	WT
2.94653	CD14 monocyte	WT
2.2321	CD14 monocyte	WT
1.92161	pDC	WT
1.83558	CD14 monocyte	WT
2.70561	CD14 monocyte	WT
2.63062	CD14 monocyte	WT
1.8855	CD14 monocyte	WT
2.05925	CD14 monocyte	WT
1.29524	Neutrophil	WT
3.175	CD14 monocyte	WT
2.73299	DC	WT
3.5402	CD14 monocyte	WT
3.94523	CD14 monocyte	WT
2.75197	Neutrophil	WT
3.11375	CD14 monocyte	WT
3.42881	CD14 monocyte	WT
3.49379	CD14 monocyte	WT
2.80994	CD14 monocyte	WT
3.79076	CD14 monocyte	WT
3.56534	CD14 monocyte	WT
3.90149	CD14 monocyte	WT
2.17031	CD14 monocyte	WT
3.59001	CD14 monocyte	WT
1.81591	CD14 monocyte	WT
2.94553	Neutrophil	WT
1.97059	CD14 monocyte	WT
2.45626	Neutrophil	WT
2.62973	Neutrophil	WT
3.0841	CD14 monocyte	WT
3.38039	Neutrophil	WT
2.18036	Neutrophil	WT
2.24782	Neutrophil	WT
3.11581	pDC	WT
2.98851	CD14 monocyte	WT
3.27606	CD14 monocyte	WT
3.04375	CD14 monocyte	WT
3.37447	CD14 monocyte	WT
2.6776	DC	WT
1.25862e-05	Neutrophil	WT
2.80215	CD14 monocyte	WT
3.25092	CD14 monocyte	WT
2.96261	Neutrophil	WT
3.13845	Neutrophil	WT
1.91738e-06	Neutrophil	WT
1.55098	CD14 monocyte	WT
3.69158	CD14 monocyte	WT
2.92306	CD14 monocyte	WT
2.9229	Neutrophil	WT
2.99376	CD14 monocyte	WT
3.34253	Neutrophil	WT
4.08967	CD14 monocyte	WT
2.46962	Neutrophil	WT
2.63285	proliferating pDC	WT
2.26787	Neutrophil	WT
2.7071	CD14 monocyte	WT
3.13918	Neutrophil	WT
2.36774	Neutrophil	WT
1.74189	DC	WT
2.59234	Neutrophil	WT
2.74308	CD14 monocyte	WT
2.94795	CD14 monocyte	WT
2.35621	CD14 monocyte	WT
3.28575	CD14 monocyte	WT
3.45501	CD14 monocyte	WT
2.65394	DC	WT
3.12865	Neutrophil	WT
1.96631	pDC	WT
2.88978	Neutrophil	WT
3.56906	CD14 monocyte	WT
3.14535	CD14 monocyte	WT
1.83268	Neutrophil	WT
2.84154	Neutrophil	WT
-2.18315e-05	Neutrophil	WT
4.34953	CD14 monocyte	WT
2.64967	Neutrophil	WT
3.60201	CD14 monocyte	WT
4.46135	CD14 monocyte	WT
1.79532e-05	CD14 monocyte	WT
3.84373	CD14 monocyte	WT
2.45819	CD14 monocyte	WT
2.46374	Neutrophil	WT
2.90315	CD14 monocyte	WT
3.25211	CD14 monocyte	WT
2.82141	Neutrophil	WT
2.28585	Neutrophil	WT
3.33946	Neutrophil	WT
1.74755	Neutrophil	WT
3.15366	CD14 monocyte	WT
2.30781	Neutrophil	WT
3.91049	CD14 monocyte	WT
2.3982	CD14 monocyte	WT
2.99451	CD14 monocyte	WT
3.42629	Neutrophil	WT
-1.92617e-05	Neutrophil	WT
2.59576	Neutrophil	WT
3.11524	CD14 monocyte	WT
3.67485	CD14 monocyte	WT
1.95712	CD14 monocyte	WT
3.27386	Neutrophil	WT
3.55873	CD14 monocyte	WT
1.51208	Neutrophil	WT
4.01441	CD14 monocyte	WT
1.18689	Neutrophil	WT
2.28283	Neutrophil	WT
2.26903	Neutrophil	WT
2.84775	Neutrophil	WT
2.66508	CD14 monocyte	WT
-3.91227e-06	CD14 monocyte	WT
3.42355	Neutrophil	WT
3.12877	CD14 monocyte	WT
1.78401	Neutrophil	WT
2.83851	CD14 monocyte	WT
3.06572	CD14 monocyte	WT
1.17395	pDC	WT
2.73228	Neutrophil	WT
4.22046	CD14 monocyte	WT
1.84314	Neutrophil	WT
2.99359	CD14 monocyte	WT
3.43183	Neutrophil	WT
2.07127	CD14 monocyte	WT
2.81533	Neutrophil	WT
2.9189	Neutrophil	WT
3.09242	Neutrophil	WT
2.23064	DC	WT
3.51498	CD14 monocyte	WT
2.78581	Neutrophil	WT
3.52776	CD14 monocyte	WT
3.45345	CD14 monocyte	WT
2.69289	CD14 monocyte	WT
2.55475	pDC	WT
3.04324	CD14 monocyte	WT
3.80518	CD14 monocyte	WT
3.24035	CD14 monocyte	WT
2.63089	Neutrophil	WT
2.77634	Neutrophil	WT
3.60898	DC	WT
1.88895	Neutrophil	WT
2.6948	CD14 monocyte	WT
3.11582	CD14 monocyte	WT
2.70581	Neutrophil	WT
3.50238	pDC	WT
-1.42233e-05	CD14 monocyte	WT
2.34655	Neutrophil	WT
2.35569	CD14 monocyte	WT
3.94914	CD14 monocyte	WT
2.29984	CD14 monocyte	WT
1.3351	Neutrophil	WT
1.50059	Neutrophil	WT
2.09009	CD14 monocyte	WT
2.96221	DC	WT
2.37194	Neutrophil	WT
3.68918	CD14 monocyte	WT
3.31047	Neutrophil	WT
2.6997	Neutrophil	WT
1.73246	proliferating pDC	WT
3.2767	CD14 monocyte	WT
1.66131	CD14 monocyte	WT
2.35558	Neutrophil	WT
2.62623e-06	DC	WT
3.38268	CD14 monocyte	WT
2.88222	CD14 monocyte	WT
1.92332	Neutrophil	WT
2.88118	CD14 monocyte	WT
2.18991	Neutrophil	WT
3.03541	CD14 monocyte	WT
2.91077	Neutrophil	WT
1.66165	CD14 monocyte	WT
2.75334	proliferating pDC	WT
2.63031	Neutrophil	WT
2.94025	CD14 monocyte	WT
1.9419	Neutrophil	WT
3.07421	CD14 monocyte	WT
4.08851	CD14 monocyte	WT
3.33577	CD14 monocyte	WT
2.63948	Neutrophil	WT
3.39004	CD14 monocyte	WT
3.57916	CD14 monocyte	WT
1.99241	CD14 monocyte	WT
2.19972	Neutrophil	WT
3.72338	Neutrophil	WT
3.73102	CD14 monocyte	WT
3.68448	Neutrophil	WT
1.59582	Neutrophil	WT
0.73578	pDC	WT
3.24107	CD14 monocyte	WT
1.50832e-05	Neutrophil	WT
2.7724	Neutrophil	WT
3.53353	CD14 monocyte	WT
2.7734	Neutrophil	WT
2.65887	CD14 monocyte	WT
2.97928	CD14 monocyte	WT
2.52678	pDC	WT
2.82422	Neutrophil	WT
3.41563	Neutrophil	WT
3.47352	CD14 monocyte	WT
3.07881	CD14 monocyte	WT
3.74372	CD14 monocyte	WT
2.15213	CD14 monocyte	WT
2.83743	CD14 monocyte	WT
1.67732e-06	CD14 monocyte	WT
2.04622	CD14 monocyte	WT
1.87041	Neutrophil	WT
2.80214	CD14 monocyte	WT
3.81213	CD14 monocyte	WT
3.8596	CD14 monocyte	WT
1.74538	CD14 monocyte	WT
3.73196	CD14 monocyte	WT
3.74062	Neutrophil	WT
3.6441	proliferating pDC	WT
2.80797	Neutrophil	WT
1.70889	CD14 monocyte	WT
3.71552	CD14 monocyte	WT
4.52305	CD14 monocyte	WT
2.46309	Neutrophil	WT
1.9018	CD14 monocyte	WT
3.08411	Neutrophil	WT
4.5323	CD14 monocyte	WT
3.52326	CD14 monocyte	WT
2.96727	Neutrophil	WT
2.65886	Neutrophil	WT
2.59314e-06	Neutrophil	WT
1.56759	Neutrophil	WT
3.41362	Neutrophil	WT
2.82051	CD14 monocyte	WT
2.48702	CD14 monocyte	WT
4.06153	CD14 monocyte	WT
3.06474	CD14 monocyte	WT
2.38992	Neutrophil	WT
2.75151	Neutrophil	WT
3.60127	CD14 monocyte	WT
3.3956	Neutrophil	WT
1.75114	proliferating pDC	WT
2.15904	Neutrophil	WT
2.41108	Neutrophil	WT
2.6001	Neutrophil	WT
2.86269	Neutrophil	WT
3.54074	Neutrophil	WT
2.40027	Neutrophil	WT
4.05954	CD14 monocyte	WT
3.71917	CD14 monocyte	WT
2.25013	CD14 monocyte	WT
3.11052	Neutrophil	WT
3.47757	CD14 monocyte	WT
2.96088	DC	WT
2.39881	Neutrophil	WT
3.89537	CD14 monocyte	WT
-1.41883e-05	DC	WT
2.49363	Neutrophil	WT
2.99361	CD14 monocyte	WT
3.24142	Neutrophil	WT
2.74064	CD14 monocyte	WT
2.83471	CD14 monocyte	WT
2.6569	CD14 monocyte	WT
2.34223	Neutrophil	WT
-8.98959e-06	Neutrophil	WT
2.63933	Neutrophil	WT
2.67508	CD14 monocyte	WT
3.72792	CD14 monocyte	WT
3.83315	CD14 monocyte	WT
2.50836	Neutrophil	WT
2.03341	Neutrophil	WT
2.7839	CD14 monocyte	WT
2.86659	CD14 monocyte	WT
3.95247	CD14 monocyte	WT
3.78144	CD14 monocyte	WT
2.74072	Neutrophil	WT
3.27091	CD14 monocyte	WT
3.35227	CD14 monocyte	WT
1.33633	Neutrophil	WT
2.22497	Neutrophil	WT
2.25012	CD14 monocyte	WT
2.21883	Neutrophil	WT
-4.8459e-06	CD14 monocyte	WT
4.05173	CD14 monocyte	WT
3.2751	Neutrophil	WT
2.22803	Neutrophil	WT
2.52421	CD14 monocyte	WT
3.18524	pDC	WT
2.72692	CD14 monocyte	WT
4.04306	CD14 monocyte	WT
2.5568	Neutrophil	WT
2.97524	CD14 monocyte	WT
1.90518e-05	Neutrophil	WT
2.95224	CD14 monocyte	WT
2.4158	Neutrophil	WT
2.83924	Neutrophil	WT
2.89076	CD14 monocyte	WT
1.68845	proliferating pDC	WT
2.27064	Neutrophil	WT
2.24674	Neutrophil	WT
2.97724	CD14 monocyte	WT
3.19089	Neutrophil	WT
2.38212	Neutrophil	WT
3.71997	Neutrophil	WT
2.19757	Neutrophil	WT
3.04873	CD14 monocyte	WT
2.25853	Neutrophil	WT
2.88077	Neutrophil	WT
3.37311	CD14 monocyte	WT
-2.88123e-06	Neutrophil	WT
2.199	CD14 monocyte	WT
1.39578	Neutrophil	WT
2.21521	Neutrophil	WT
3.06899	Neutrophil	WT
2.76352	Neutrophil	WT
3.48358	Neutrophil	WT
3.42485	CD14 monocyte	WT
3.23983	CD14 monocyte	WT
3.46088	Neutrophil	WT
3.85643	CD14 monocyte	WT
1.24707	Neutrophil	WT
1.97401	Neutrophil	WT
4.00337	CD14 monocyte	WT
2.74957	Neutrophil	WT
3.48195	Neutrophil	WT
1.92177	proliferating pDC	WT
2.3743	Neutrophil	WT
3.04326	CD14 monocyte	WT
1.81205	Neutrophil	WT
7.70741e-06	CD14 monocyte	WT
2.84344	Neutrophil	WT
3.13596	CD14 monocyte	WT
1.5187	Neutrophil	WT
3.29925	CD14 monocyte	WT
3.56487	CD14 monocyte	WT
2.44048	Neutrophil	WT
3.40774	CD14 monocyte	WT
3.2049	CD14 monocyte	WT
2.64095	CD14 monocyte	WT
3.092	CD14 monocyte	WT
1.64797	Neutrophil	WT
2.68744	proliferating pDC	WT
3.5116	CD14 monocyte	WT
1.72799e-05	CD14 monocyte	WT
2.87294	CD14 monocyte	WT
3.54557	CD14 monocyte	WT
3.07046	CD14 monocyte	WT
9.05064e-06	Neutrophil	WT
2.42987	Neutrophil	WT
3.06096	Neutrophil	WT
1.68738	Neutrophil	WT
2.92471	Neutrophil	WT
3.07423	Neutrophil	WT
3.96168	CD14 monocyte	WT
2.93656	Neutrophil	WT
3.84813e-06	Neutrophil	WT
2.17641	Neutrophil	WT
3.12409	Neutrophil	WT
1.71409	CD14 monocyte	WT
2.87417	CD14 monocyte	WT
2.64125	pDC	WT
2.33911	CD14 monocyte	WT
3.22562	CD14 monocyte	WT
0.92024	Neutrophil	WT
3.01087	CD14 monocyte	WT
1.8731	proliferating pDC	WT
2.71629	pDC	WT
3.24168	Neutrophil	WT
3.01166	Neutrophil	WT
3.49846	CD14 monocyte	WT
3.57712	Neutrophil	WT
1.87237	CD14 monocyte	WT
3.15652	CD14 monocyte	WT
3.47959	Neutrophil	WT
2.28962	Neutrophil	WT
3.66785	CD14 monocyte	WT
1.60578	Neutrophil	WT
3.21733	CD14 monocyte	WT
2.41396	CD14 monocyte	WT
3.36262	CD14 monocyte	WT
2.99449	CD14 monocyte	WT
4.02925	CD14 monocyte	WT
2.4059	CD14 monocyte	WT
2.08658	Neutrophil	WT
2.45022	Neutrophil	WT
2.80603	Neutrophil	WT
2.46407	Neutrophil	WT
3.5625	Neutrophil	WT
2.01763	Neutrophil	WT
3.36768	CD14 monocyte	WT
3.3454	CD14 monocyte	WT
2.07126	CD14 monocyte	WT
3.65724	CD14 monocyte	WT
2.46112	CD14 monocyte	WT
2.46113	DC	WT
3.07334	CD14 monocyte	WT
3.47278	CD14 monocyte	WT
3.57509	Neutrophil	WT
2.40958	Neutrophil	WT
2.91023	CD14 monocyte	WT
2.87877	CD14 monocyte	WT
4.30293	CD14 monocyte	WT
4.03861	CD14 monocyte	WT
3.5206	Neutrophil	WT
3.83847	CD14 monocyte	WT
4.08236	CD14 monocyte	WT
1.10069	Neutrophil	WT
1.94763	pDC	WT
2.6977	Neutrophil	WT
3.79317	CD14 monocyte	WT
3.22502	CD14 monocyte	WT
3.48571	CD14 monocyte	WT
3.47898	CD14 monocyte	WT
3.00027	pDC	WT
2.66362	Neutrophil	WT
7.97218e-06	Neutrophil	WT
3.12791	Neutrophil	WT
3.61153	CD14 monocyte	WT
2.10978	CD14 monocyte	WT
2.58008	CD14 monocyte	WT
3.73328	CD14 monocyte	WT
2.06302	Neutrophil	WT
2.28904	Neutrophil	WT
3.23748	CD14 monocyte	WT
2.71843	Neutrophil	WT
3.36282	CD14 monocyte	WT
1.48231e-05	CD14 monocyte	WT
-8.43053e-06	Neutrophil	WT
3.56793	Neutrophil	WT
3.79737	CD14 monocyte	WT
3.50841	Neutrophil	WT
2.59545	CD14 monocyte	WT
3.18421	Neutrophil	WT
3.70775	CD14 monocyte	WT
2.36013	CD14 monocyte	WT
2.37792	pDC	WT
2.55138	Neutrophil	WT
3.13034	CD14 monocyte	WT
2.25166	Neutrophil	WT
2.10281	Neutrophil	WT
2.3406	Neutrophil	WT
-1.08783e-06	DC	WT
3.11995	CD14 monocyte	WT
3.03835	CD14 monocyte	WT
2.43603	CD14 monocyte	WT
2.61668	Neutrophil	WT
3.56865	Neutrophil	WT
2.70452	DC	WT
2.56866	CD14 monocyte	WT
2.99764	CD14 monocyte	WT
3.19313	CD14 monocyte	WT
3.27834	CD14 monocyte	WT
2.55649	CD14 monocyte	WT
2.81128	Neutrophil	WT
3.22893	CD14 monocyte	WT
1.41105	Neutrophil	WT
4.08117	CD14 monocyte	WT
1.64258	Neutrophil	WT
2.7877	Neutrophil	WT
3.75444	CD14 monocyte	WT
2.6963	CD14 monocyte	WT
2.48248	CD14 monocyte	WT
2.95396	CD14 monocyte	WT
2.33364	Neutrophil	WT
2.83521	Neutrophil	WT
2.74582	CD14 monocyte	WT
3.90192	Neutrophil	WT
2.25583	CD14 monocyte	WT
4.01407	CD14 monocyte	WT
3.79713	CD14 monocyte	WT
3.38383	CD14 monocyte	WT
2.60095	Neutrophil	WT
3.4671	CD14 monocyte	WT
2.27637	Neutrophil	WT
2.82125	Neutrophil	WT
3.22454	CD14 monocyte	WT
3.62602	CD14 monocyte	WT
1.93492	Neutrophil	WT
-1.54038e-05	Neutrophil	WT
2.76404	Neutrophil	WT
2.7286	CD14 monocyte	WT
2.40108	CD14 monocyte	WT
3.42051	CD14 monocyte	WT
2.55594	CD14 monocyte	WT
3.52199	CD14 monocyte	WT
2.95741	Neutrophil	WT
2.25165	pDC	WT
2.40508	Neutrophil	WT
2.47648	CD14 monocyte	WT
-4.91091e-06	Neutrophil	WT
2.25356	Neutrophil	WT
2.36136	Neutrophil	WT
1.65442	Neutrophil	WT
3.1327	CD14 monocyte	WT
4.17344	CD14 monocyte	WT
2.05566	CD14 monocyte	WT
2.04659	Neutrophil	WT
2.47134	Neutrophil	WT
1.34602e-05	Neutrophil	WT
1.90666	Neutrophil	WT
3.30949	CD14 monocyte	WT
3.06734	CD14 monocyte	WT
1.19341	Neutrophil	WT
2.20436	Neutrophil	WT
2.24483	Neutrophil	WT
2.57086	Neutrophil	WT
3.17154	CD14 monocyte	WT
3.59471	CD14 monocyte	WT
2.56752	DC	WT
2.28624	Neutrophil	WT
4.6026	CD14 monocyte	WT
3.12851	Neutrophil	WT
2.97753	CD14 monocyte	WT
3.60386	CD14 monocyte	WT
2.58934	Neutrophil	WT
1.58216	Neutrophil	WT
3.41413	Neutrophil	WT
2.76257	Neutrophil	WT
3.81678	CD14 monocyte	WT
3.15259	Neutrophil	WT
2.39448	Neutrophil	WT
1.96027	Neutrophil	WT
2.23433	Neutrophil	WT
3.68285	Neutrophil	WT
1.97219	pDC	WT
3.22211	Neutrophil	WT
2.15335	Neutrophil	WT
3.58459	Neutrophil	WT
3.00478	CD14 monocyte	WT
2.48972	Neutrophil	WT
3.82172	CD14 monocyte	WT
3.22064	CD14 monocyte	WT
2.1183	Neutrophil	WT
3.49729	CD14 monocyte	WT
7.61121e-06	Neutrophil	WT
1.62381	Neutrophil	WT
4.47884	CD14 monocyte	WT
3.37581	CD14 monocyte	WT
2.77953	CD14 monocyte	WT
3.63616	CD14 monocyte	WT
4.17976	CD14 monocyte	WT
2.92015	Neutrophil	WT
3.14918	Neutrophil	WT
2.71921	Neutrophil	WT
2.66634	Neutrophil	WT
2.69415	Neutrophil	WT
2.21266	Neutrophil	WT
2.33097	Neutrophil	WT
2.64221	Neutrophil	WT
2.91105	Neutrophil	WT
2.36027	proliferating pDC	WT
1.08415e-05	Neutrophil	WT
2.78343	CD14 monocyte	WT
2.37282	Neutrophil	WT
2.24145	Neutrophil	WT
2.97776	CD14 monocyte	WT
3.88948	CD14 monocyte	WT
5.46326e-07	CD14 monocyte	WT
2.4577	Neutrophil	WT
1.53399	Neutrophil	WT
2.75128	CD14 monocyte	WT
9.33933e-07	CD14 monocyte	WT
1.7357	CD14 monocyte	WT
1.77732	CD14 monocyte	WT
-1.09909e-05	Neutrophil	WT
2.61141	CD14 monocyte	WT
2.41225	CD14 monocyte	WT
2.46359	CD14 monocyte	WT
5.26907e-06	CD14 monocyte	WT
2.31798	Neutrophil	WT
2.84421	Neutrophil	WT
2.44416	CD14 monocyte	WT
2.24596	Neutrophil	WT
1.96952	CD14 monocyte	WT
3.95248	CD14 monocyte	WT
3.55325	CD14 monocyte	WT
1.99501	Neutrophil	WT
3.63288	CD14 monocyte	WT
3.71358	CD14 monocyte	WT
3.10015	Neutrophil	WT
3.81893	CD14 monocyte	WT
3.37751	CD14 monocyte	WT
3.25378	CD14 monocyte	WT
2.6518	Neutrophil	WT
2.60501	Neutrophil	WT
2.86917	pDC	WT
3.01234	Neutrophil	WT
-7.78055e-06	Neutrophil	WT
3.83089	Neutrophil	WT
1.78968	Neutrophil	WT
1.62433	Neutrophil	WT
3.72858	CD14 monocyte	WT
3.10638	Neutrophil	WT
3.27263	CD14 monocyte	WT
1.96053	Neutrophil	WT
3.27754	Neutrophil	WT
3.55704	Neutrophil	WT
1.23207	Neutrophil	WT
1.50384	Neutrophil	WT
1.57847	Neutrophil	WT
2.94009	CD14 monocyte	WT
3.20439	CD14 monocyte	WT
1.78472	Neutrophil	WT
2.72582	Neutrophil	WT
2.90695	Neutrophil	WT
3.50169	Neutrophil	WT
3.24332	CD14 monocyte	WT
2.9588	pDC	WT
2.25737	Neutrophil	WT
2.93745	Neutrophil	WT
2.98554	Neutrophil	WT
3.48957	CD14 monocyte	WT
2.44752	Neutrophil	WT
2.75748	CD14 monocyte	WT
2.92967	CD14 monocyte	WT
2.89734	CD14 monocyte	WT
2.44753	CD14 monocyte	WT
3.7457	CD14 monocyte	WT
3.19312	CD14 monocyte	WT
2.23805	CD14 monocyte	WT
1.87305	Neutrophil	WT
2.11153	Neutrophil	WT
1.62562	CD14 monocyte	WT
3.04642	CD14 monocyte	WT
2.94825	Neutrophil	WT
2.10059	Neutrophil	WT
2.95685	CD14 monocyte	WT
2.92313	Neutrophil	WT
2.60044	pDC	WT
1.67936	pDC	WT
2.70606	pDC	WT
3.20805	CD14 monocyte	WT
1.98316	CD14 monocyte	WT
3.31328	pDC	WT
4.46073	CD14 monocyte	WT
3.08283	CD14 monocyte	WT
1.3065	Neutrophil	WT
4.28809	Neutrophil	WT
3.50585	Neutrophil	WT
2.72582	Neutrophil	WT
-7.9506e-06	Neutrophil	WT
3.63712	CD14 monocyte	WT
1.93082	Neutrophil	WT
2.75513	CD14 monocyte	WT
2.13305	DC	WT
1.85031	CD14 monocyte	WT
3.41369	CD14 monocyte	WT
3.60362	CD14 monocyte	WT
3.39771	Neutrophil	WT
3.13525	CD14 monocyte	WT
2.89376	Neutrophil	WT
1.52123	CD14 monocyte	WT
3.44666	CD14 monocyte	WT
2.66413	Neutrophil	WT
3.187	Neutrophil	WT
2.80845	CD14 monocyte	WT
2.47397	CD14 monocyte	WT
2.00382	Neutrophil	WT
2.75266	CD14 monocyte	WT
2.03283	CD14 monocyte	WT
2.05865	Neutrophil	WT
2.75771	Neutrophil	WT
2.76252	CD14 monocyte	WT
3.70451	CD14 monocyte	WT
3.56101	CD14 monocyte	WT
1.83646	CD14 monocyte	WT
4.09564	CD14 monocyte	WT
3.1189	CD14 monocyte	WT
3.80081	CD14 monocyte	WT
1.59615	Neutrophil	WT
4.0601	Neutrophil	WT
2.95708	Neutrophil	WT
2.09153	Neutrophil	WT
3.17453	CD14 monocyte	WT
3.54153	CD14 monocyte	WT
-1.38316e-06	CD14 monocyte	WT
1.91352	Neutrophil	WT
3.54045	CD14 monocyte	WT
-2.27781e-05	Neutrophil	WT
3.04897	CD14 monocyte	WT
2.11649	Neutrophil	WT
3.91379	CD14 monocyte	WT
2.3715	CD14 monocyte	WT
2.17514	Neutrophil	WT
2.14459	Neutrophil	WT
-2.61364e-05	Neutrophil	WT
2.15499	CD14 monocyte	WT
3.81649	CD14 monocyte	WT
3.41199	CD14 monocyte	WT
-3.91224e-06	Neutrophil	WT
1.64693	Neutrophil	WT
2.45076	pDC	WT
3.27369	CD14 monocyte	WT
1.52346	Neutrophil	WT
2.74138	Neutrophil	WT
2.32443	Neutrophil	WT
3.8487	Neutrophil	WT
2.27441	Neutrophil	WT
2.59961	Neutrophil	WT
3.44615	pDC	WT
3.33927	CD14 monocyte	WT
3.79501	CD14 monocyte	WT
3.08145	CD14 monocyte	WT
2.79012	Neutrophil	WT
3.04834	Neutrophil	WT
4.09109	CD14 monocyte	WT
3.1391	DC	WT
2.57254	CD14 monocyte	WT
3.10135	CD14 monocyte	WT
2.78774	Neutrophil	WT
2.86697	CD14 monocyte	WT
3.8182	CD14 monocyte	WT
2.65518	Neutrophil	WT
2.79828	CD14 monocyte	WT
3.95916	CD14 monocyte	WT
2.68946	CD14 monocyte	WT
2.94254	CD14 monocyte	WT
2.79995	CD14 monocyte	WT
6.55024e-06	Neutrophil	WT
1.35398	Neutrophil	WT
-7.88507e-06	CD14 monocyte	WT
2.29114	CD14 monocyte	WT
2.15161	Neutrophil	WT
-4.58141e-06	Neutrophil	WT
2.64297	Neutrophil	WT
1.97698	Neutrophil	WT
3.8772	Neutrophil	WT
3.20063	CD14 monocyte	WT
3.22562	CD14 monocyte	WT
2.03168	CD14 monocyte	WT
2.8181	CD14 monocyte	WT
2.38303	CD14 monocyte	WT
3.04483	CD14 monocyte	WT
2.4892	Neutrophil	WT
1.29718	CD14 monocyte	WT
3.90165	CD14 monocyte	WT
3.95574	CD14 monocyte	WT
2.79672	Neutrophil	WT
2.50542	CD14 monocyte	WT
2.27223	Neutrophil	WT
2.92403	CD14 monocyte	WT
2.6477	proliferating pDC	WT
2.33422	Neutrophil	WT
3.29926	CD14 monocyte	WT
3.25859	CD14 monocyte	WT
2.49977	CD14 monocyte	WT
1.28321	Neutrophil	WT
3.05286	CD14 monocyte	WT
2.58346	Neutrophil	WT
3.08176	Neutrophil	WT
2.91155	CD14 monocyte	WT
3.46298	CD14 monocyte	WT
4.38251e-06	Neutrophil	WT
3.55761	CD14 monocyte	WT
2.79296	Neutrophil	WT
2.62854	Neutrophil	WT
3.34418	Neutrophil	WT
3.42854	Neutrophil	WT
2.69222	Neutrophil	WT
3.03762	Neutrophil	WT
2.14377	proliferating pDC	WT
1.28058	Neutrophil	WT
8.1284e-07	Neutrophil	WT
3.13052	Neutrophil	WT
3.23985	CD14 monocyte	WT
3.02335	CD14 monocyte	WT
3.54202	Neutrophil	WT
1.34027	Neutrophil	WT
2.44207	Neutrophil	WT
3.66378	DC	WT
1.45378	Neutrophil	WT
2.76899	CD14 monocyte	WT
3.54587	CD14 monocyte	WT
1.13638	Neutrophil	WT
4.25184	CD14 monocyte	WT
2.44497	Neutrophil	WT
1.96204	pDC	WT
2.90859	Neutrophil	WT
-6.78231e-06	Neutrophil	WT
2.48886	Neutrophil	WT
3.67534	CD14 monocyte	WT
4.02437	CD14 monocyte	WT
3.41912	CD14 monocyte	WT
2.65129	Neutrophil	WT
2.86971	Neutrophil	WT
2.62568	Neutrophil	WT
2.0527	CD14 monocyte	WT
3.09947	CD14 monocyte	WT
-1.71498e-06	Neutrophil	WT
3.15709	CD14 monocyte	WT
3.50953	CD14 monocyte	WT
2.44175	Neutrophil	WT
2.26818	Neutrophil	WT
2.92314	CD14 monocyte	WT
3.37409	CD14 monocyte	WT
3.29654	pDC	WT
3.11584	CD14 monocyte	WT
3.04899	CD14 monocyte	WT
1.88885	CD14 monocyte	WT
1.52938	CD14 monocyte	WT
3.07207	Neutrophil	WT
3.15195	CD14 monocyte	WT
2.82871	Neutrophil	WT
2.56869	Neutrophil	WT
3.95287	CD14 monocyte	WT
3.11822	CD14 monocyte	WT
3.08232	CD14 monocyte	WT
2.65209	Neutrophil	WT
3.72931	CD14 monocyte	WT
3.89245	CD14 monocyte	WT
3.16336	Neutrophil	WT
1.48441	Neutrophil	WT
2.72673	Neutrophil	WT
3.23861	CD14 monocyte	WT
1.82304	Neutrophil	WT
2.82722	Neutrophil	WT
1.35015	Neutrophil	WT
1.00378	Neutrophil	WT
1.90325	Neutrophil	WT
4.0092	Neutrophil	WT
2.97371	CD14 monocyte	WT
2.08164	CD14 monocyte	WT
1.31362	Neutrophil	WT
1.81419	Neutrophil	WT
3.17676	CD14 monocyte	WT
3.40166	Neutrophil	WT
4.12017	CD14 monocyte	WT
2.94653	CD14 monocyte	WT
1.58002	Neutrophil	WT
2.17066	Neutrophil	WT
3.58792	CD14 monocyte	WT
2.53057	CD14 monocyte	WT
3.73828	CD14 monocyte	WT
1.28437	Neutrophil	WT
1.62107	Neutrophil	WT
3.07856	pDC	WT
2.91829	pDC	WT
3.3875	CD14 monocyte	WT
1.72993	Neutrophil	WT
2.9454	CD14 monocyte	WT
3.26188	CD14 monocyte	WT
3.24143	CD14 monocyte	WT
4.09258	CD14 monocyte	WT
3.48368	DC	WT
2.57497	DC	WT
2.84125	Neutrophil	WT
2.85168	Neutrophil	WT
2.028	Neutrophil	WT
2.88046	CD14 monocyte	WT
4.45208	CD14 monocyte	WT
1.87633	Neutrophil	WT
2.94369	CD14 monocyte	WT
3.11661	Neutrophil	WT
1.34048	CD14 monocyte	WT
3.8218	Neutrophil	WT
1.8327	Neutrophil	WT
3.26049	Neutrophil	WT
3.83183	CD14 monocyte	WT
2.24585	Neutrophil	WT
3.84393	CD14 monocyte	WT
4.07918	CD14 monocyte	WT
2.91627	Neutrophil	WT
2.82785	pDC	WT
3.6488	CD14 monocyte	WT
3.53399	CD14 monocyte	WT
2.06883	Neutrophil	WT
2.4777	Neutrophil	WT
3.31693	CD14 monocyte	WT
1.37721	Neutrophil	WT
3.03158	CD14 monocyte	WT
2.29087	Neutrophil	WT
3.09611	CD14 monocyte	WT
3.70915	CD14 monocyte	WT
3.76262	Neutrophil	WT
2.94442	Neutrophil	WT
3.66488	CD14 monocyte	WT
2.58164	CD14 monocyte	WT
2.98375	Neutrophil	WT
3.37691	CD14 monocyte	WT
3.38252	DC	WT
4.2074	CD14 monocyte	WT
2.77987	CD14 monocyte	WT
3.12339	Neutrophil	WT
1.47602	Neutrophil	WT
3.92284e-06	Neutrophil	WT
2.64114	Neutrophil	WT
3.26146	CD14 monocyte	WT
2.77852	Neutrophil	WT
2.81976	Neutrophil	WT
2.67133	CD14 monocyte	WT
2.19544	pDC	WT
2.63482	pDC	WT
1.33653	Neutrophil	WT
2.99305	Neutrophil	WT
3.07882	CD14 monocyte	WT
2.33657	Neutrophil	WT
2.55918	Neutrophil	WT
2.73496	Neutrophil	WT
1.72236	Neutrophil	WT
2.35279	Neutrophil	WT
2.9938	Neutrophil	WT
3.93182	CD14 monocyte	WT
4.02707	CD14 monocyte	WT
3.15295	pDC	WT
-5.01667e-06	Neutrophil	WT
1.24321	Neutrophil	WT
3.48264	CD14 monocyte	WT
1.39315	CD14 monocyte	WT
3.39703	pDC	WT
5.1464e-06	Neutrophil	WT
2.72558	CD14 monocyte	WT
3.47596	CD14 monocyte	WT
1.59019	CD14 monocyte	WT
2.99179	DC	WT
8.07332e-06	Neutrophil	WT
2.96011	CD14 monocyte	WT
2.21594	Neutrophil	WT
3.81809	CD14 monocyte	WT
3.14868	CD14 monocyte	WT
2.72781	Neutrophil	WT
2.01234	Neutrophil	WT
3.34716	CD14 monocyte	WT
2.71432	CD14 monocyte	WT
2.09301	Neutrophil	WT
3.35558	CD14 monocyte	WT
2.92861	Neutrophil	WT
2.89141	CD14 monocyte	WT
3.44812	CD14 monocyte	WT
1.74969	Neutrophil	WT
3.93947	CD14 monocyte	WT
2.71961	pDC	WT
3.15226e-07	CD14 monocyte	WT
2.45651	Neutrophil	WT
3.2529	CD14 monocyte	WT
2.16176	CD14 monocyte	WT
3.19986	CD14 monocyte	WT
-1.22133e-05	Neutrophil	WT
3.94026	CD14 monocyte	WT
2.27111	Neutrophil	WT
1.29406	proliferating pDC	WT
3.8724	CD14 monocyte	WT
2.23434	Neutrophil	WT
3.50246	Neutrophil	WT
3.4194	Neutrophil	WT
1.11064	Neutrophil	WT
3.05506	Neutrophil	WT
4.00632	CD14 monocyte	WT
5.02342e-06	CD14 monocyte	WT
2.32386	Neutrophil	WT
3.30812	CD14 monocyte	WT
8.11254e-06	Neutrophil	WT
2.17854	Neutrophil	WT
2.63033	Neutrophil	WT
-1.2775e-05	Neutrophil	WT
3.34496	pDC	WT
2.80816	Neutrophil	WT
7.04087e-06	Neutrophil	WT
1.48542	pDC	WT
2.56168	Neutrophil	WT
3.43277	CD14 monocyte	WT
1.61684	Neutrophil	WT
3.78094	CD14 monocyte	WT
3.46247	CD14 monocyte	WT
2.52317	Neutrophil	WT
2.47964	CD14 monocyte	WT
3.52647	Neutrophil	WT
3.83699	CD14 monocyte	WT
3.76751	Neutrophil	WT
1.03352e-05	Neutrophil	WT
2.05864	DC	WT
3.32615	CD14 monocyte	WT
2.75316	Neutrophil	WT
3.65922	CD14 monocyte	WT
2.55485	Neutrophil	WT
3.55879	CD14 monocyte	WT
3.71183	CD14 monocyte	WT
2.8558	Neutrophil	WT
2.60269	CD14 monocyte	WT
2.86697	CD14 monocyte	WT
2.94732	Neutrophil	WT
3.0072	Neutrophil	WT
2.72906	DC	WT
2.58476	Neutrophil	WT
3.00949	CD14 monocyte	WT
3.79202	CD14 monocyte	WT
1.80087	pDC	WT
3.31339	CD14 monocyte	WT
3.59315	CD14 monocyte	WT
3.34801	CD14 monocyte	WT
4.7879	CD14 monocyte	WT
3.33973	Neutrophil	WT
2.29383	Neutrophil	WT
-1.25079e-05	Neutrophil	WT
3.90214	CD14 monocyte	WT
4.13932	CD14 monocyte	WT
3.99252	CD14 monocyte	WT
2.51304	Neutrophil	WT
3.31357	CD14 monocyte	WT
3.09882	Neutrophil	WT
2.66715	CD14 monocyte	WT
2.29541	Neutrophil	WT
2.88497	CD14 monocyte	WT
2.30107	CD14 monocyte	WT
1.75481	CD14 monocyte	WT
1.45428	pDC	WT
2.10554	proliferating pDC	WT
3.28061	CD14 monocyte	WT
2.90086	CD14 monocyte	WT
3.49115	CD14 monocyte	WT
3.00757	Neutrophil	WT
2.65764	Neutrophil	WT
1.57454	Neutrophil	WT
3.29953	CD14 monocyte	WT
2.77263	Neutrophil	WT
4.15441	CD14 monocyte	WT
2.81067	CD14 monocyte	WT
4.1586	CD14 monocyte	WT
2.50903	Neutrophil	WT
2.74565	Neutrophil	WT
2.94283	Neutrophil	WT
2.39607	CD14 monocyte	WT
2.69354	CD14 monocyte	WT
3.33838	CD14 monocyte	WT
3.33463	CD14 monocyte	WT
3.41668e-06	CD14 monocyte	WT
2.15117	CD14 monocyte	WT
2.65027	Neutrophil	WT
2.7628	Neutrophil	WT
3.38821	CD14 monocyte	WT
3.60355	CD14 monocyte	WT
2.63452	Neutrophil	WT
2.01798	CD14 monocyte	WT
2.93858	Neutrophil	WT
3.41246	CD14 monocyte	WT
3.0572	pDC	WT
3.81505	CD14 monocyte	WT
3.5657	CD14 monocyte	WT
3.88792	CD14 monocyte	WT
1.98941	Neutrophil	WT
2.60213	CD14 monocyte	WT
3.75544	CD14 monocyte	WT
2.46245	Neutrophil	WT
3.35045	CD14 monocyte	WT
2.37762	Neutrophil	WT
2.00582	pDC	WT
2.72213	CD14 monocyte	WT
2.87483	CD14 monocyte	WT
2.30916	CD14 monocyte	WT
3.17935	Neutrophil	WT
4.34611	CD14 monocyte	WT
3.17879	Neutrophil	WT
3.73577	CD14 monocyte	WT
2.20364	Neutrophil	WT
3.10465	Neutrophil	WT
1.44417	Neutrophil	WT
1.92931	Neutrophil	WT
1.29832	Neutrophil	WT
3.87652	CD14 monocyte	WT
2.90335	Neutrophil	WT
2.08531	CD14 monocyte	WT
2.50506	CD14 monocyte	WT
1.78678	Neutrophil	WT
1.68307	Neutrophil	WT
5.58599e-06	CD14 monocyte	WT
2.34251	CD14 monocyte	WT
3.63766	CD14 monocyte	WT
2.9981	CD14 monocyte	WT
2.62456	CD14 monocyte	WT
-1.04161e-06	Neutrophil	WT
3.46949	CD14 monocyte	WT
1.76076	Neutrophil	WT
2.51268	Neutrophil	WT
-1.9497e-05	DC	WT
4.27209	CD14 monocyte	WT
3.36678	CD14 monocyte	WT
4.01434	CD14 monocyte	WT
2.10928	Neutrophil	WT
3.01239	pDC	WT
2.5456	Neutrophil	WT
3.39067	CD14 monocyte	WT
3.20024	Neutrophil	WT
2.07337	Neutrophil	WT
1.45214	Neutrophil	WT
3.49775	CD14 monocyte	WT
1.21884	Neutrophil	WT
2.20507	Neutrophil	WT
1.96818	CD14 monocyte	WT
2.29461	Neutrophil	WT
1.80395	CD14 monocyte	WT
4.05111	CD14 monocyte	WT
3.23779	CD14 monocyte	WT
3.02503	CD14 monocyte	WT
2.09183	Neutrophil	WT
1.4147	Neutrophil	WT
1.41495	Neutrophil	WT
1.94986	Neutrophil	WT
3.79642	CD14 monocyte	WT
2.92625	CD14 monocyte	WT
4.01509	CD14 monocyte	WT
2.8507	Neutrophil	WT
2.4705	CD14 monocyte	WT
1.57911	Neutrophil	WT
1.76759	Neutrophil	WT
3.61453	CD14 monocyte	WT
1.56312	Neutrophil	WT
3.75342	CD14 monocyte	WT
3.37112	Neutrophil	WT
1.97993	Neutrophil	WT
3.09697	Neutrophil	WT
3.55163	CD14 monocyte	WT
3.38436e-06	CD14 monocyte	WT
3.19987	CD14 monocyte	WT
2.59654	Neutrophil	WT
1.95245	CD14 monocyte	WT
2.86341	Neutrophil	WT
-1.54103e-05	Neutrophil	WT
3.22569	Neutrophil	WT
2.97384	Neutrophil	WT
1.14817	Neutrophil	WT
3.18123	CD14 monocyte	WT
2.57693	Neutrophil	WT
2.09235	pDC	WT
2.94292	Neutrophil	WT
-7.44522e-06	CD14 monocyte	WT
3.0324	Neutrophil	WT
3.14045	Neutrophil	WT
3.00629	CD14 monocyte	WT
3.63496	CD14 monocyte	WT
2.94426	CD14 monocyte	WT
3.44116	CD14 monocyte	WT
3.46314	CD14 monocyte	WT
2.41164	Neutrophil	WT
1.12969	Neutrophil	WT
2.53109	proliferating pDC	WT
3.81349	CD14 monocyte	WT
[truncated: 22,676 more rows]
