# Supplementary material for: Glycans on non-structural protein 1 prevent premature T-cell mediated dengue virus clearance
Source: EMBO Mol Med. 2025 Sep 17;17(11):2995–3020. doi: 10.1038/s44321-025-00311-6 (PMC12603335; doi:10.1038/s44321-025-00311-6)
Supplement: Supplementary file 8 — Source data Fig. 6 [file 44321_2025_311_MOESM8_ESM.zip › Figure 6/Figure 6E.xlsx]

## Sheet: IFN-g
DPI	Non-infected
3	0	15.3584	0	5.58917	0	16.5808	0	0	14.5028	8.08168
5	0	15.3584	0	5.58917	0	5.33089	26.9006	3.86097	0	0
DPI	WT-infected
3	1709.9	2315.2	1734.13	3359.31	1536.92	836.012	942.642	799.205	306.233	738.348
5	332.53	373.685	602.146	2372.73	358.908	180.266	194.298	305.538	193.667	195.63
DPI	T209L NS1 mutant-infected
3	361.904	651.41	235.354	252.218	185.67	150.72	121.265	93.4559	178.44	188.197
5	7289.07	5114.6	1606.21	2553.33	5110.95	327.16	307.555	217.337	565.759	336.472

## Sheet: IL-23
dpi	Non-infected
3	824.73	0	453.868	102.485	0	268.118	0	44.8075	38.3007	0
5	824.73	0	453.868	102.485	0	45.5162	0	8.36049	17.5682	14.2785
dpi	WT-infected
3	83.526	0	0	249.513	32.9134	32.2561	0	60.6138	0	0
5	32.9134	401.524	0	37.3491	28.0345	25.8105	0	17.5682	0	0
dpi	T209L NS1 mutant-infected
3	0	30.543	0	75.892	0	53.8524	0	0	22.3377	43.3824
5	186.611	0	0	184.12	0	0	0	0	0	0

## Sheet: IL-1A
dpi	Non-infected
3	47.7047	18.9704	40.0818	53.4956	14.6475	257.046	70.4144	32.4453	34.6392	43.0838
5	47.7047	18.9704	40.0818	53.4956	14.6475	78.9215	51.4919	28.7515	63.6873	58.3402
dpi	WT-infected
3	71.6798	77.9519	32.9646	35.2237	30.7804	28.1463	41.9677	18.0053	20.7438	34.5481
5	19.4608	47.3632	94.5111	34.5466	64.0193	37.7679	25.615	45.1754	40.378	24.883
dpi	T209L NS1 mutant-infected
3	49.0292	109.631	20.4558	92.4723	30.3525	21.6615	10.8421	57.8606	39.9741	91.9919
5	55.4311	23.1267	43.6208	86.3707	52.225	25.3556	14.3412	28.4258	20.0154	19.3078

## Sheet: TNF-alpha
dpi	Non-infected
3	84.2671	0	0	0	0	282.514	92.2532	18.3262	12.9939	12.7881
5	84.2671	0	0	0	0	11.5204	0	12.9939	9.95113	7.42152
dpi	WT-infected
3	287.275	275.798	294.816	509.294	244.521	160.798	180.914	202.518	76.907	178.379
5	1229.76	1137.8	939.845	735.513	961.914	650.007	472.947	692.445	722.184	579.886
dpi	T209L NS1 mutant-infected
3	119.785	87.9263	78.0285	89.1332	81.7937	56.4943	49.8787	38.3378	53.7409	58.847
5	1060.64	508.708	923.965	992.909	515.423	414.981	466.702	485.353	652.179	453.843

## Sheet: MCP-1
dpi	Non-infected
3	80.1693	0	0	11.744	0	303.085	108.091	26.7832	21.6904	26.4533
5	80.1693	0	0	11.744	0	12.7793	16.3842	0	0	0
dpi	WT-infected
3	192.251	570.971	501.965	684.071	444.571	253.472	801.3	597.168	241.669	426.89
5	232.912	268.426	298.432	201.047	176.798	293.387	205.802	288.918	301.096	300.97
dpi	T209L NS1 mutant-infected
3	173.442	355.351	95.3116	179.972	155.804	181.034	123.783	137.918	178.833	322.998
5	550.019	257.944	323.944	482.067	248.826	404.328	476.437	712.951	675.504	434.687

## Sheet: IL-12p70
dpi	Non-infected
3	21.3889	0	9.66832	0	0	105.518	22.4485	0	0	0
5	21.3889	0	9.66832	0	0	0	0	0	0	0
dpi	WT-infected
3	0	0	0	0	0	21.6302	4.95737	0	0	0
5	0	10.2933	0	0	0	0	0	0	0	0
dpi	T209L NS1 mutant-infected
3	0	0	0	0	0	19.1136	0	0	0	0
5	0	0	0	0	0	0	0	0	0	0

## Sheet: IL-1B
dpi	Non-infected
3	43.548	0	0	0	0	103.242	50.9663	41.5061	17.4331	107.938
5	43.548	0	0	0	0	20.3963	34.3707	60.8042	37.089	60.3542
dpi	WT-infected
3	74.0727	0	0	0	0	50.188	67.261	30.9027	67.0539	37.5815
5	0	31.81	0	0	0	25.3353	14.194	13.777	23.4737	31.4705
dpi	T209L NS1 mutant-infected
3	20.5444	0	0	0	0	19.8394	20.3963	27.9244	80.1091	46.9754
5	0	0	0	10.9941	0	48.8694	18.0658	0	0	0

## Sheet: IL-10
dpi	Non-infected
3	0	0	0	0	0	111.627	35.3693	96.4149	68.2254	31.1033
5	0	0	0	0	0	66.5576	52.4499	34.3233	67.3932	0
dpi	WT-infected
3	0	0	0	0	0	198.714	47.396	103.753	171.191	81.9273
5	0	0	0	0	0	24.7715	17.0459	116.19	134.014	0
dpi	T209L NS1 mutant-infected
3	0	0	0	0	0	50.8602	50.8602	31.6493	70.0864	46.6929
5	0	0	0	0	0	20.2792	63.8187	0	0	0

## Sheet: IL-6
dpi	Non-infected
3	0	0	0	0	0	79.0016	11.4756	11.9081	16.4389	0
5	0	0	0	0	0	0	0	0	0	0
dpi	WT-infected
3	1126.67	1177.57	422.237	750.955	343.15	618.28	680.103	465.183	159.232	700.237
5	104.458	122.172	150.953	117.999	131.296	114.266	109.992	164.976	110.074	92.319
dpi	T209L NS1 mutant-infected
3	159.055	218.539	90.8983	105.255	80.8196	56.86	82.0665	24.4358	72.6261	50.9375
5	646.066	182.353	127.472	189.315	149.114	222.63	237.166	330.263	303.162	184.522

## Sheet: IL-27
dpi	Non-infected
3	0	0	66.5694	23.3102	0	295.288	0	152.253	109.847	61.8698
5	0	0	66.5694	23.3102	0	0	136.708	102.622	25.4327	0
dpi	WT-infected
3	1022.09	849.166	547.7	1610.48	498.826	371.993	256.008	416.378	108.246	360.776
5	1044.72	996.99	497.057	528.647	775.961	597.298	289.51	413.626	192.748	179.859
dpi	T209L NS1 mutant-infected
3	43.9117	84.2762	0	0	33.6811	61.8698	49.421	82.2029	105.037	100.201
5	1462.96	454.808	851.279	1323.57	704.354	359.37	311.107	488.296	492.311	302.491

[truncated: 3 more sheets: IL-17A, IFN-beta, GM-CSF]
