# Supplementary material for: Glycans on non-structural protein 1 prevent premature T-cell mediated dengue virus clearance
Source: EMBO Mol Med. 2025 Sep 17;17(11):2995–3020. doi: 10.1038/s44321-025-00311-6 (PMC12603335; doi:10.1038/s44321-025-00311-6)
Supplement: Supplementary file 8 — Source data Fig. 6 [file 44321_2025_311_MOESM8_ESM.zip › Figure 6/Figure 6F.xlsx]

## Sheet: Sheet1
Days post-infection/ Group	Non-infected
2	0	0	0	3.18072	2.93976	3.90361
3	0	0	0	2.93976	4.38554	1.25301
4	0	0	0	2.93976	1.49398	2.93976
Days post-infection/ Group	WT-infected
2	1.7193	5.57895	0	9.68675	8.24096	9.44578
3	11.8947	16.1053	16.4561	14.0241	13.3012	24.6265
4	16.1053	11.8947	17.5088	10.6506	12.8193	11.1325
Days post-infection/ Group	T209L NS1 infected
2	0	0	0	8.48193	9.92771	4.86747
3	0	0	0	7.03615	5.10843	4.62651
4	0	0	0	6.31325	5.3494	5.83132
Days post-infection/ Group	WT + T209L NS1 infected
2	0	0	0	0.289157	5.3494	4.14458
3	0	1.7193	2.42105	5.83132	1.25301	2.6988
4	1.01754	3.82456	3.47368	6.55422	4.14458	4.38554
