# Supplementary material for: Glycans on non-structural protein 1 prevent premature T-cell mediated dengue virus clearance
Source: EMBO Mol Med. 2025 Sep 17;17(11):2995–3020. doi: 10.1038/s44321-025-00311-6 (PMC12603335; doi:10.1038/s44321-025-00311-6)
Supplement: Supplementary file 9 — Source data Fig. 7 [file 44321_2025_311_MOESM9_ESM.zip]

Archive with 7 entries (6 files):
- Figure 7/
- Figure 7/Figure 7A.xlsx
- Figure 7/Figure 7C.xlsx
- Figure 7/Figure 7D.xlsx
- Figure 7/Figure 7E.xlsx
- Figure 7/Figure 7F.xlsx
- Figure 7/Figure 7G.xlsx
