# Supplementary material for: Glycans on non-structural protein 1 prevent premature T-cell mediated dengue virus clearance
Source: EMBO Mol Med. 2025 Sep 17;17(11):2995–3020. doi: 10.1038/s44321-025-00311-6 (PMC12603335; doi:10.1038/s44321-025-00311-6)
Supplement: Supplementary file 9 — Source data Fig. 7 [file 44321_2025_311_MOESM9_ESM.zip › Figure 7/Figure 7A.xlsx]

## Sheet: CD45
	Absolute count
Days post-infection/ Group	Non-infected				WT-infected				T209L NS1 infected				WT + T209L NS1 infected
Blood	772.896	120.177	535.855	1599.32	6727.8	16892.5	26212.6	32158.7	2505.43	13503.2	2213.34	3083.29	4244.9	4226.72	7598.91	2400.01
Spleen	129592	124583	129325	122819	3544571	3182144	2783144	3119946	1737730	1904783	2376483	2313897	2246582	1973592	2088311	2340406
	Mean fluorescence intensity (MFI)
Days post-infection/ Group	Non-infected				WT-infected				T209L NS1 infected				WT + T209L NS1 infected
Blood	15976	16227	15737	14200	47207	45868	58358	71507	30348	20343	25286	24781	21627	27106	22217	32195
Spleen	36864	35821	37558	37312	112132	131177	104369	126549	67877	61316	63254	64191	65096	64674	59301	67964

## Sheet: Activated monocytes
	Absolute count
Days post-infection/ Group	Non-infected				WT-infected				T209L NS1 infected				WT + T209L NS1 infected
Blood	0	22.8117	17.044	0	68.2946	477.494	811.638	187.622	540.144	1226.5	166.432	1683.69	1108.81	967.045	1013.74	857.809
Spleen	396.646	606.901	749.365	92.8518	236669	226440	261146	225188	280655	190230	369147	222569	241603	520526	296102	346711
	Mean fluorescence intensity (MFI)
Days post-infection/ Group	Non-infected				WT-infected				T209L NS1 infected				WT + T209L NS1 infected
Blood	0	15364	19431	0	47806	42329	42205	35279	38858	35248	40323	33431	27775	36573	34815	42281
Spleen	27840	19741	22602	30435	61784	96152	72503	93804	55759	61312	54682	60243	68368	82064	66527	81675

## Sheet: Activated macrophages
	Absolute count
Days post-infection/ Group	Non-infected				WT-infected				T209L NS1 infected				WT + T209L NS1 infected
Blood	0	0	0	0	0	0	0	0	0	0	0	0	25.1011	0	0	6.96869
Spleen	2649.85	4017.83	3506.04	2030.88	76392.6	47312.2	39987.5	70238.1	44287.3	28611.3	45484.2	27875.3	24893.6	35896.9	28995.7	27472
	Mean fluorescence intensity (MFI)
Days post-infection/ Group	Non-infected				WT-infected				T209L NS1 infected				WT + T209L NS1 infected
Blood	0	0	0	0	0	0	0	0	0	0	0	0	21062	0	0	39630
Spleen	37635	30074	27892	30141	119971	148043	119947	130283	80209	92755	80658	73934	89041	122207	84913	108575

## Sheet: Activated DCs
	Absolute count
Days post-infection/ Group	Non-infected				WT-infected				T209L NS1 infected				WT + T209L NS1 infected
Blood	0	0	0	0	34.4037	64.1716	97.858	0	37.2607	60.3273	26.2309	116.551	74.8929	71.581	62.5617	146.092
Spleen	283348	419837	471168	234514	1141359	888302	968786	853626	1060488	787909	1131555	700350	647924	928835	742499	624447
	Mean fluorescence intensity (MFI)
Days post-infection/ Group	Non-infected				WT-infected				T209L NS1 infected				WT + T209L NS1 infected
Blood	0	0	0	0	116167	101247	83325	0	38704	51520	58892	50314	79537	86823	86033	73175
Spleen	25896	27380	25580	24348	97832	121997	95162	120711	77123	86307	74122	72788	77884	108744	82184	102916

## Sheet: Activated neutrophils
	Absolute count
Days post-infection/ Group	Non-infected				WT-infected				T209L NS1 infected				WT + T209L NS1 infected
Blood	0	0	0	0	1427.85	998.277	1579.52	1154.32	590.686	190.044	173.778	275.691	210.474	853.158	287.299	246.726
Spleen	653.081	410.17	133.981	354.112	1935230	1388908	1013823	1519530	414096	609988	757955	760439	898842	758734	745802	550284
	Mean fluorescence intensity (MFI)
Days post-infection/ Group	Non-infected				WT-infected				T209L NS1 infected				WT + T209L NS1 infected
Blood	0	0	0	0	64117	54021	57670	56617	30680	22983	27196	37077	44428	41152	48840	36868
Spleen	39065	37710	24925	43319	86669	99464	86964	101877	56683	45457	45470	57523	55730	47561	62177	69547
