# Supplementary material for: Glycans on non-structural protein 1 prevent premature T-cell mediated dengue virus clearance
Source: EMBO Mol Med. 2025 Sep 17;17(11):2995–3020. doi: 10.1038/s44321-025-00311-6 (PMC12603335; doi:10.1038/s44321-025-00311-6)
Supplement: Supplementary file 9 — Source data Fig. 7 [file 44321_2025_311_MOESM9_ESM.zip › Figure 7/Figure 7C.xlsx]

## Sheet: Sheet1
Days post-infection/ Group	WT-infected	Anti-PD-1 WT-infected	Control WT-infected
7	1
8	1		1
8	1		1
8	1		1
8	1		1
8			1
10		0
10		0
10		0
10		0
10		0
