# Supplementary material for: Glycans on non-structural protein 1 prevent premature T-cell mediated dengue virus clearance
Source: EMBO Mol Med. 2025 Sep 17;17(11):2995–3020. doi: 10.1038/s44321-025-00311-6 (PMC12603335; doi:10.1038/s44321-025-00311-6)
Supplement: Supplementary file 9 — Source data Fig. 7 [file 44321_2025_311_MOESM9_ESM.zip › Figure 7/Figure 7D.xlsx]

## Sheet: Sheet1
Weight profile		D2Y98P-PP1 Infected																Weight profile		Isotype control WT-infected
	Weight (g)																		Weight (g)
Gender	Mice	0	1	2	3	4	5	6	7	8	9	10	11	12	13	14		Gender	Mice	0	1	2	3	4	5	6	7	8	9	10	11	12	13	14
M	C1	20	19.4	19.4	18.1	17.2	15.4	14.5	13.9									M	C1	21.1	21.2	21.7	19.8	18.3	16.5	15.7	13.9
M	C2	24.2	23.6	23.6	22.6	21.6	19.3	18.7	17.4									M	C2	20.3	20.1	19.5	19	17.5	15.8	15.1	13.8
M	C3	21.2	20.7	20.7	19.6	18.4	16.7	15.9	14.5									M	C3	20.5	20.5	20.8	19	17.6	16.1	14.9	13.4
M	C4	16.8	17.2	17.8	15.6	14.6	13	12.3	12.1									M	C4	17.1	16.8	16.4	15.4	14.2	13	12.8	13.1
M	C5	15.9	15.4	16.1	14.1	13.3	11.7	11.2										F	C5	17.8	18	17.3	16	14.3	13.2	13.5	13.4
F	C6	19.8	19.7	20.2	18	16.8	15.4	14.7	14									F	C6	22	22.2	21.7	21.1	19.7	17.6	16.8	15.7
F	C7	18.9	19.3	19.5	17.6	16.1	14.7	14	13.4									F	C7	21.1	21.2	21.2	19.6	18.5	16.6	16	14.7
F	C8	20.4	20.2	20.5	19.3	17.8	16.4	15.7	14.8										C8	21.9	21.8	21.7	20.4	19.2	17.5	16.7	15.1
	C9	18.3	18.4	18.9	17.3	15.7	14.4	13.6											C9	16	15.9	15.2	14	13.4	12.3	11.5	11
	C10	20.8	20.8	21.8	20.2	18.7	17.1	16.3	14.9
Weight Profile		D2Y98P-PP1 infected																		Isotype control WT-infected
	Weight (%)																		Weight (%)
Gender	Mice	0	1	2	3	4	5	6	7	8	9	10	11	12	13	14		Gender	Mice	0	1	2	3	4	5	6	7	8	9	10	11	12	13	14
M	C1	100	97	97	90.5	86	77	72.5	69.5	0	0	0	x	x	x	x		M	C1	100	100.474	102.844	93.8389	86.7299	78.1991	74.4076	65.8768	0	0	0	0	0	0	0
M	C2	100	97.5207	97.5207	93.3884	89.2562	79.7521	77.2727	71.9008				x	x	x	x		M	C2	100	99.0148	96.0591	93.5961	86.2069	77.8325	74.3842	67.9803	0	0	0	0	0	0	0
M	C3	100	97.6415	97.6415	92.4528	86.7925	78.7736	75	68.3962	0	0	0	x	x	x	x		M	C3	100	100	101.463	92.6829	85.8537	78.5366	72.6829	65.3659	0	0	0	0	0	0	0
M	C4	100	102.381	105.952	92.8571	86.9048	77.381	73.2143	72.0238	0	0	0	x	x	x	x		M	C4	100	98.2456	95.9064	90.0585	83.0409	76.0234	74.8538	76.6082	0	0	0	0	0	0	0
M	C5	100	96.8553	101.258	88.6792	83.6478	73.5849	70.4403	0	0	0		0	0	0	0		F	C5	100	101.124	97.191	89.8876	80.3371	74.1573	75.8427	75.2809	0	0	0	0	0	0	0
F	C6	100	99.4949	102.02	90.9091	84.8485	77.7778	74.2424	70.7071	0	0	0	0	0	0	0		F	C6	100	100.909	98.6364	95.9091	89.5455	80	76.3636	71.3636	0	0	0	x	x	x	x
F	C7	100	102.116	103.175	93.1217	85.1852	77.7778	74.0741	70.8995		x	x	x	x	x	x		F	C7	100	100.474	100.474	92.891	87.6777	78.673	75.8294	69.6682	0	0	0	0	0	0	0
F	C8	100	99.0196	100.49	94.6078	87.2549	80.3922	76.9608	72.549		x	x	x	x	x	x			C8	100	99.5434	99.0868	93.1507	87.6712	79.9087	76.2557	68.9498	0	x	x	x	x	x	x
	C9	100	100.546	103.279	94.5355	85.7923	78.6885	74.3169	0		x	x	x	x	x	x			C9	100	99.375	95	87.5	83.75	76.875	71.875	68.75	0	x	x	x	x	x	x
	C10	100	100	104.808	97.1154	89.9038	82.2115	78.3654	71.6346		x	x	x	x	x	x			Mean	100	99.9066	98.5178	92.1683	85.6459	77.8006	74.7217	69.9826	0	0	0
	Mean	100	99.2576	101.314	92.8167	86.5586	78.3339	74.6387	70.9514	0	0	0	0	0	0	0			SD	0	0.942555	2.70539	2.55002	2.8181	1.87192	1.58205	3.85266	0	0	0
	SD	0	2.02072	3.13953	2.38793	1.92382	2.29641	2.38417	1.40247	0	0	0
Weight profile		PD1-blocking WT-infected
	Weight (g)
Gender	Mice	0	1	2	3	4	5	6	7	8	9	10	11	12	13	14
F	C1	16.9	16.3	17.1	15.2	14.4	13.3	13.2	14.2	15	16.1	17
F	C2	16.8	16.8	16.7	15.4	14.4	13.2	13	13.2	13.6	14.5	15.8
F	C3	16.9	16.8	17.3	16.1	15.1	13.7	12.9	12.5	13.2	13.5	14.9
F	C4	16.6	16.8	16.3	15	14.1	12.8	12.2	12.4	13	14.2	15.5
M	C5	17.3	17.2	17.6	15.9	14.8	13.8	13.2	12.2	13.1	15	16.7
M	C6	21.4	21.9	21.8	20.4	19.1	17.4	16.7	16	15.6	15	15.3
M	C7	19.8	19.7	20.1	19	17.9	16.3	15.7	15	15.2	15.8	17.7
M	C8	16.1	16.5	16.2	14.9	14.1	13	12.8	13.5	14	15.2	16.8
	C9	16.7	16.6	16.6	15.5	14.8	13.2	12.9	12.6	13.6	15.3	16.5
		PD1-blocking WT-infected
	Weight (%)
Gender	Mice	0	1	2	3	4	5	6	7	8	9	10	11	12	13	14
F	C1	100	96.4497	101.183	89.9408	85.2071	78.6982	78.1065	84.0237	88.7574	95.2663	100.592
F	C2	100	100	99.4048	91.6667	85.7143	78.5714	77.381	78.5714	80.9524	86.3095	94.0476
F	C3	100	99.4083	102.367	95.2663	89.3491	81.0651	76.3314	73.9645	78.1065	79.8817	88.1657
F	C4	100	101.205	98.1928	90.3614	84.9398	77.1084	73.494	74.6988	78.3133	85.5422	93.3735
M	C5	100	99.422	101.734	91.9075	85.5491	79.7688	76.3006	70.5202	75.7225	86.7052	96.5318
M	C6	100	102.336	101.869	95.3271	89.2523	81.3084	78.0374	74.7664	72.8972	70.0935	71.4953
M	C7	100	99.4949	101.515	95.9596	90.404	82.3232	79.2929	75.7576	76.7677	79.798	89.3939
M	C8	100	102.484	100.621	92.5466	87.5776	80.7453	79.5031	83.8509	86.9565	94.4099	104.348
	C9	100	99.4012	99.4012	92.8144	88.6228	79.0419	77.2455	75.4491	81.4371	91.6168	98.8024
	Mean	100	100.022	100.699	92.8656	87.4018	79.8479	77.2991	76.8447	79.9901	85.5137	92.9722	#DIV/0!	#DIV/0!	#DIV/0!	#DIV/0!
	SD	0	1.83648	1.40401	2.19886	2.08896	1.64541	1.81838	4.52707	5.16819	8.02909	9.56951	#DIV/0!	#DIV/0!	#DIV/0!	#DIV/0!
