# Supplementary material for: Glycans on non-structural protein 1 prevent premature T-cell mediated dengue virus clearance
Source: EMBO Mol Med. 2025 Sep 17;17(11):2995–3020. doi: 10.1038/s44321-025-00311-6 (PMC12603335; doi:10.1038/s44321-025-00311-6)
Supplement: Supplementary file 9 — Source data Fig. 7 [file 44321_2025_311_MOESM9_ESM.zip › Figure 7/Figure 7E.xlsx]

## Sheet: WT-infected
Days post-infection/ Clinical Score	0	1	2	3	5
0	100
1	100
2	100
3	100
4		40	60
5			100
6			100
7			40	40	20
8					100
9					100
10					100

## Sheet: Control WT-infected
Days post-infection/ Clinical Score	0	1	2	5
0	100
1	100
2	100
3	80	20
4		60	40
5			100
6			100
7			100
8				100
9				100
10				100

## Sheet: Anti-PD-1 WT-infected
Days post-infection/ Clinical Score	0	1	2
0	100
1	100
2	100
3	100
4	100
5		100
6			100
7		100
8	100
9	100
10	100
