# Supplementary material for: Glycans on non-structural protein 1 prevent premature T-cell mediated dengue virus clearance
Source: EMBO Mol Med. 2025 Sep 17;17(11):2995–3020. doi: 10.1038/s44321-025-00311-6 (PMC12603335; doi:10.1038/s44321-025-00311-6)
Supplement: Supplementary file 9 — Source data Fig. 7 [file 44321_2025_311_MOESM9_ESM.zip › Figure 7/Figure 7F.xlsx]

## Sheet: Sheet1
Days post-infection/ Group	WT-infected
2	125000	125000	100000	165000	120000	90000	60000	75000	60000	60000
4	550000	450000	150000	300000	300000	250000	250000	850000	200000	250000
6	5000	5500	4000	4500	10000	60000	20000	40000	20000	60000
Days post-infection/ Group	Control WT-infected
2	70000	130000	110000	115000	80000	90000	110000	100000	45000	160000
4	300000	250000	350000	750000	70000	280000	145000	295000	220000	125000
6	4000	2000	10500	2000	7500	15000	25000	15000	7000	11500
Days post-infection/ Group	Anti-PD-1 WT -infected
2	105000	120000	140000	60000	75000	25000	90000	95000	25000	120000
4	165000	95000	190000	60000	15000	215000	150000	270000	115000	30000
6	100	100	100	800	400	1200	800	2200	700	400
