# Supplementary material for: Glycans on non-structural protein 1 prevent premature T-cell mediated dengue virus clearance
Source: EMBO Mol Med. 2025 Sep 17;17(11):2995–3020. doi: 10.1038/s44321-025-00311-6 (PMC12603335; doi:10.1038/s44321-025-00311-6)
Supplement: Supplementary file 9 — Source data Fig. 7 [file 44321_2025_311_MOESM9_ESM.zip › Figure 7/Figure 7G.xlsx]

## Sheet: Blood
Group	Non-infected
CD4+	5501.07	11214.2	19648.9	10321.7	3090.16	417223	3271873	2303913	4051554
CD8+	3255.74	8463.52	14034.9	7925.57	2266.11	417223	2921315	1608392	2886401
Group	WT-infected
CD4+	1415.56	1068.85	2271.32	2851.91	1353.67	849295	831754	1057067	712284
CD8+	434.552	445.207	696.234	1462.62	894.867	648371	488763	823440	568902
Group	Isotype control WT-infected
CD4+	1926.53	1072.75	2655.62	758.586	1179.08	579538	391363	668277	638371
CD8+	1284.36	975.227	1482.46	327.805	622.073	382202	363136	510890	386788
Group	Anti-PD-1 WT -infected
CD4+	1576.19	2393.36	3174.78	3620.57	1373.36	1322018	600765	1110784	703100
CD8+	945.714	1396.13	1940.14	1961.14	498.781	813550	361094	549744	497545

## Sheet: Spleen
Group	Non-infected
CD4+	3860978	2974082	3325566	3837830	3251704	5.81575e+06	5.84377e+06	4.40798e+06	4794784	3467759
CD8+	2535375	1935591	1958389	2505002	2127472	3352877	6053637	6053422	6303948	4554483
Group	WT-infected
CD4+	1019050	889050	850468	1251430	956472	1.47755e+06	1.66267e+06	1.58169e+06	1.98583e+06	1995773
CD8+	661056	725905	789721	908296	736884	1480106	1478291	1621944	1783839	1010655
Group	Isotype control WT-infected
CD4+	1729066	1087558	941068	1095378	852366	1.9593e+06	1.41454e+06	1.93498e+06	1.99213e+06	2129365
CD8+	1129787	1144170	724684	862642	963451	2303148	1316510	1686956	2274732	1694049
Group	Anti-PD-1 WT -infected
CD4+	2040310	2619677	2310833	2062881	1797616	4465569	4615221	5606473	4589774	4589774
CD8+	1357237	1410859	1319059	1438923	1151551	4112764	5956354	4150360	4820044	4820044
